# Supplementary material for: Synthesis, structures and Hirshfeld surface analyses of 2-hy­droxy-N′-methyl­acetohydrazide and 2-hy­droxy-N-methyl­acetohydrazide
Source: Acta Crystallogr E Crystallogr Commun. 2024 Oct 15;80(Pt 11):1170–4. doi: 10.1107/S2056989024009526 (PMC11660486; doi:10.1107/S2056989024009526)
Supplement: Supplementary file 1 [file e-80-01170-sup1.cif]

##############################################################################
#                                                                            #
# This CIF contains the data in a paper accepted for publication in          #
# Acta Crystallographica Section E. It conforms to the requirements of       #
# Notes for Authors for Acta Crystallographica Section E, and has been       #
# peer reviewed under the auspices of the IUCr Commission on Journals.       #
#                                                                            #
# Full details of the Crystallographic Information File format               #
# are given in the paper "The Crystallographic Information File (CIF):       #
# a New Standard Archive File for Crystallography" by S. R. Hall, F. H.      #
# Allen and I. D. Brown [Acta Cryst. (1991), A47, 655-685].                  #
#                                                                            #
# The current version of the core CIF dictionary is obtainable from          #
# ftp://ftp.iucr.org/pub/cif_core.dic.                                       #
#                                                                            #
# Software is freely available for graphical display of the structure(s)     #
# in this CIF. For information consult the CIF software page                 #
# http://www.iucr.org/resources/cif/software.                                #
#                                                                            #
# This file may be used for bona fide research purposes within the           #
# scientific community so long as proper attribution is given to the journal # 
# article from which it was obtained.                                        #
#                                                                            #
##############################################################################
data_1
_audit_creation_method
;
Olex2 1.5
(compiled 2024.02.16 svn.r378c4104 for OlexSys, GUI svn.r6928)
;
_journal_date_recd_electronic     2024-09-02
_journal_date_accepted     2024-09-26
_journal_name_full     'Acta Crystallographica, Section E'
_journal_year     2024
_journal_volume     80
_journal_issue      1
_journal_page_first     0
_journal_page_last     0
_journal_paper_category     GO
_journal_paper_doi     10.1107/S2056989024009526
_journal_coeditor_code     YZ2059
_publ_contact_author_name     'Viktoriya V. Dyakonenko'
_publ_contact_author_address
;
SSI "Institute for Single Crystals" of National Academy of Sciences of Ukraine,
Nauki Ave 60, Kharkiv 61001,
Ukraine
V. I. Vernadskii Institute of General and Inorganic Chemistry of National
Academy of Sciences of Ukraine, Prospect Palladina 32/34, 03680 Kyiv
Ukraine
;
_publ_contact_author_email     'dyakvik@gmail.com'
_publ_contact_author_fax     ?
_publ_contact_author_phone     '+380973622194'
_publ_section_title
;
Synthesis, structures and Hirshfeld surface analyses of
2-hydroxy-<i>N</i>'-methylacetohydrazide and
2-hydroxy-<i>N</i>-methylacetohydrazide
;
loop_
    _publ_author_name
    _publ_author_footnote
    _publ_author_address
    'Vashchenko, Oleksandr V.' .
;
Department of Chemistry, Taras Shevchenko National University of Kyiv,
Volodymyrska str. 64/13, 01601 Kyiv,
Ukraine
;
    'Khomenko, Dmytro M.' .
;
Department of Chemistry, Taras Shevchenko National University of Kyiv,
Volodymyrska str. 64/13, 01601 Kyiv,
Ukraine
Enamine Ltd. (www.enamine.net), Winston Churchill str. 78, 02094 Kyiv,
Ukraine
;
    'Dyakonenko, Viktoriya V.' .
;
SSI "Institute for Single Crystals" of National Academy of Sciences of Ukraine,
Nauki Ave 60, Kharkiv 61001,
Ukraine
V. I. Vernadskii Institute of General and Inorganic Chemistry of National
Academy of Sciences of Ukraine, Prospect Palladina 32/34, 03680 Kyiv
Ukraine
;
    'Lampeka, Rostyslav D.' .
;
Department of Chemistry, Taras Shevchenko National University of Kyiv,
Volodymyrska str. 64/13, 01601 Kyiv,
Ukraine
;
_publ_section_synopsis
;
The crystal structures of 2-hydroxy-<i>N'</i>-methylacetohydrazide and
2-hydroxy-<i>N</i>-methylacetohydrazide are reported and discussed.
;
_chemical_name_systematic
;
2-Hydroxy-<i>N</i>'-methylacetohydrazide
;
_chemical_name_common     ?
_chemical_formula_moiety     'C3 H8 N2 O2'
_chemical_formula_sum     'C3 H8 N2 O2'
_chemical_formula_iupac     'C3 H8 N2 O2'
_chemical_formula_weight     104.11
_chemical_melting_point     ?
_space_group_crystal_system     orthorhombic
_space_group_name_H-M_alt     'P b c a'
_space_group_name_Hall     '-P 2ac 2ab'
loop_
    _space_group_symop_operation_xyz
    'x, y, z'
    '-x+1/2, -y, z+1/2'
    '-x, y+1/2, -z+1/2'
    'x+1/2, -y+1/2, -z'
    '-x, -y, -z'
    'x-1/2, y, -z-1/2'
    'x, -y-1/2, z-1/2'
    '-x-1/2, y-1/2, z'
_cell_length_a     9.4484(8)
_cell_length_b     7.0977(7)
_cell_length_c     15.3781(14)
_cell_angle_alpha     90
_cell_angle_beta     90
_cell_angle_gamma     90
_cell_volume     1031.28(16)
_cell_formula_units_Z     8
_cell_measurement_reflns_used     3322
_cell_measurement_theta_min     2.65
_cell_measurement_theta_max     29.77
_cell_measurement_temperature     296.15
_exptl_crystal_description     'block'
_exptl_crystal_colour     colourless
_exptl_crystal_size_max     0.3
_exptl_crystal_size_mid     0.2
_exptl_crystal_size_min     0.1
_exptl_crystal_density_diffrn     1.341
_exptl_crystal_density_meas     .
_exptl_crystal_density_method     ?
_exptl_crystal_F_000     448
_exptl_absorpt_coefficient_mu     0.111
_exptl_absorpt_correction_type     multi-scan
_exptl_absorpt_process_details
;
(SADABS; Krause <i>et al.</i>,  2015)
;
_exptl_absorpt_correction_T_min     0.6017
_exptl_absorpt_correction_T_max     0.7460
_diffrn_ambient_temperature     296.15
_diffrn_source     ?
_diffrn_source_power     1.75
_diffrn_source_voltage     50.0
_diffrn_source_current     35.0
_diffrn_radiation_type     MoK\a
_diffrn_radiation_wavelength     0.71073
_diffrn_radiation_monochromator     'graphite'
_diffrn_measurement_device_type     'Bruker APEXII CCD'
_diffrn_measurement_method     '\f and \w scans'
_diffrn_detector_area_resol_mean     ?
_diffrn_reflns_number     10003
_diffrn_reflns_av_R_equivalents     0.0716
_diffrn_reflns_av_unetI/netI     0.0374
_diffrn_reflns_theta_min     2.649
_diffrn_reflns_theta_max     24.997
_diffrn_reflns_theta_full     24.997
_diffrn_measured_fraction_theta_max     1.000
_diffrn_measured_fraction_theta_full     1.000
_diffrn_reflns_limit_h_min     -11
_diffrn_reflns_limit_h_max     11
_diffrn_reflns_limit_k_min     -8
_diffrn_reflns_limit_k_max     8
_diffrn_reflns_limit_l_min     -17
_diffrn_reflns_limit_l_max     18
_diffrn_standards_number     0
_refine_special_details     ?
_reflns_number_total     909
_reflns_number_gt     841
_reflns_threshold_expression     'I > 2\s(I)'
_refine_ls_structure_factor_coef     Fsqd
_refine_ls_matrix_type     full
_refine_ls_R_factor_all     0.1091
_refine_ls_R_factor_gt     0.1028
_refine_ls_wR_factor_gt     0.1957
_refine_ls_wR_factor_ref     0.1985
_refine_ls_goodness_of_fit_ref     1.339
_refine_ls_restrained_S_all     1.339
_refine_ls_number_reflns     909
_refine_ls_number_parameters     77
_refine_ls_number_restraints     0
_refine_ls_hydrogen_treatment     mixed
_refine_ls_weighting_scheme     calc
_refine_ls_weighting_details
              'w=1/[\s^2^(Fo^2^)+(0.0435P)^2^+3.1357P] where P=(Fo^2^+2Fc^2^)/3'
_atom_sites_solution_hydrogens     mixed
_atom_sites_solution_primary     iterative
_atom_sites_solution_secondary     ?
_refine_ls_shift/su_max     0.000
_refine_ls_shift/su_mean     0.000
_refine_diff_density_max     0.319
_refine_diff_density_min     -0.346
_refine_ls_extinction_method     none
_refine_ls_extinction_coef     .
loop_
    _atom_type_symbol
    _atom_type_description
    _atom_type_scat_dispersion_real
    _atom_type_scat_dispersion_imag
    _atom_type_scat_source
    'C' 'C' 0.0033 0.0016
                         'International Tables Vol C Tables 4.2.6.8 and 6.1.1.4'
    'H' 'H' 0.0000 0.0000
                         'International Tables Vol C Tables 4.2.6.8 and 6.1.1.4'
    'N' 'N' 0.0061 0.0033
                         'International Tables Vol C Tables 4.2.6.8 and 6.1.1.4'
    'O' 'O' 0.0106 0.0060
                         'International Tables Vol C Tables 4.2.6.8 and 6.1.1.4'
_computing_data_collection
;
APEX2 (Bruker, 2008)
;
_computing_cell_refinement
;
SAINT (Bruker, 2008)
;
_computing_data_reduction
;
SAINT (Bruker, 2008)
;
_computing_structure_solution
;
<i>SHELXT2018/2</i> (Sheldrick, 2015a)
;
_computing_structure_refinement
;
<i>SHELXL2019/3</i> (Sheldrick, 2015b)
;
_computing_molecular_graphics
;
Olex2 1.5 (Dolomanov <i>et al.</i>,  2009)
;
_computing_publication_material
;
Olex2 1.5 (Dolomanov <i>et al.</i>,  2009)
;
loop_
    _atom_site_type_symbol
    _atom_site_label
    _atom_site_fract_x
    _atom_site_fract_y
    _atom_site_fract_z
    _atom_site_U_iso_or_equiv
    _atom_site_adp_type
    _atom_site_calc_flag
    _atom_site_occupancy
    _atom_site_disorder_assembly
    _atom_site_disorder_group
    O O1 0.5603(3) 0.3926(5) 0.8883(2) 0.0278(8) Uani d 1 . .
    H H1 0.575(4) 0.275(7) 0.875(3) 0.022(12) Uiso d 1 . .
    O O2 0.2107(3) 0.4802(6) 0.8076(2) 0.0415(10) Uani d 1 . .
    N N1 0.4200(4) 0.4761(5) 0.7415(2) 0.0251(9) Uani d 1 . .
    N N2 0.3656(4) 0.5300(5) 0.6594(2) 0.0258(9) Uani d 1 . .
    H H2 0.283(5) 0.534(7) 0.670(3) 0.024(13) Uiso d 1 . .
    H H1A 0.495(5) 0.467(5) 0.741(3) 0.000(10) Uiso d 1 . .
    C C1 0.4115(4) 0.4115(7) 0.8943(3) 0.0317(12) Uani d 1 . .
    H H1B 0.389895 0.509200 0.936369 0.038 Uiso calc 1 . .
    H H1C 0.372361 0.294298 0.916087 0.038 Uiso calc 1 . .
    C C2 0.3402(4) 0.4592(6) 0.8099(3) 0.0251(10) Uani d 1 . .
    C C3 0.3999(5) 0.3911(7) 0.5928(3) 0.0371(13) Uani d 1 . .
    H H3A 0.352088 0.422889 0.539704 0.056 Uiso calc 1 . .
    H H3B 0.370059 0.268531 0.611778 0.056 Uiso calc 1 . .
    H H3C 0.500296 0.390350 0.583003 0.056 Uiso calc 1 . .
loop_
    _atom_site_aniso_label
    _atom_site_aniso_U_11
    _atom_site_aniso_U_22
    _atom_site_aniso_U_33
    _atom_site_aniso_U_12
    _atom_site_aniso_U_13
    _atom_site_aniso_U_23
    O1 0.0221(16) 0.0291(18) 0.0321(19) 0.0036(13) -0.0061(13) -0.0040(14)
    O2 0.0129(16) 0.070(3) 0.042(2) 0.0013(16) 0.0002(13) 0.0016(19)
    N1 0.0095(19) 0.038(2) 0.028(2) 0.0033(17) 0.0011(17) 0.0077(18)
    N2 0.0155(18) 0.035(2) 0.027(2) 0.0017(17) 0.0006(16) 0.0096(17)
    C1 0.024(2) 0.046(3) 0.025(3) 0.000(2) 0.0034(19) 0.000(2)
    C2 0.022(2) 0.022(2) 0.031(3) -0.0022(18) 0.0041(19) -0.0043(19)
    C3 0.035(3) 0.048(3) 0.028(3) -0.007(2) 0.000(2) 0.001(2)
_geom_special_details
;
 All esds (except the esd in the dihedral angle between two l.s. planes)
 are estimated using the full covariance matrix.  The cell esds are taken
 into account individually in the estimation of esds in distances, angles
 and torsion angles; correlations between esds in cell parameters are only
 used when they are defined by crystal symmetry.  An approximate (isotropic)
 treatment of cell esds is used for estimating esds involving l.s. planes.
;
loop_
    _geom_bond_atom_site_label_1
    _geom_bond_atom_site_label_2
    _geom_bond_site_symmetry_2
    _geom_bond_distance
    _geom_bond_publ_flag
    O1 H1 . 0.87(5) ?
    O1 C1 . 1.415(5) ?
    O2 C2 . 1.233(5) ?
    N1 N2 . 1.416(5) ?
    N1 H1A . 0.71(4) ?
    N1 C2 . 1.300(6) ?
    N2 H2 . 0.80(5) ?
    N2 C3 . 1.458(6) ?
    C1 H1B . 0.9700 ?
    C1 H1C . 0.9700 ?
    C1 C2 . 1.502(6) ?
    C3 H3A . 0.9600 ?
    C3 H3B . 0.9600 ?
    C3 H3C . 0.9600 ?
loop_
    _geom_angle_atom_site_label_1
    _geom_angle_atom_site_label_2
    _geom_angle_atom_site_label_3
    _geom_angle_site_symmetry_1
    _geom_angle_site_symmetry_3
    _geom_angle
    _geom_angle_publ_flag
    C1 O1 H1 . . 106(3) ?
    N2 N1 H1A . . 112(3) ?
    C2 N1 N2 . . 122.4(4) ?
    C2 N1 H1A . . 126(3) ?
    N1 N2 H2 . . 101(3) ?
    N1 N2 C3 . . 111.3(4) ?
    C3 N2 H2 . . 112(3) ?
    O1 C1 H1B . . 108.7 ?
    O1 C1 H1C . . 108.7 ?
    O1 C1 C2 . . 114.3(4) ?
    H1B C1 H1C . . 107.6 ?
    C2 C1 H1B . . 108.7 ?
    C2 C1 H1C . . 108.7 ?
    O2 C2 N1 . . 122.8(4) ?
    O2 C2 C1 . . 119.8(4) ?
    N1 C2 C1 . . 117.4(4) ?
    N2 C3 H3A . . 109.5 ?
    N2 C3 H3B . . 109.5 ?
    N2 C3 H3C . . 109.5 ?
    H3A C3 H3B . . 109.5 ?
    H3A C3 H3C . . 109.5 ?
    H3B C3 H3C . . 109.5 ?
loop_
    _geom_torsion_atom_site_label_1
    _geom_torsion_atom_site_label_2
    _geom_torsion_atom_site_label_3
    _geom_torsion_atom_site_label_4
    _geom_torsion_site_symmetry_1
    _geom_torsion_site_symmetry_2
    _geom_torsion_site_symmetry_3
    _geom_torsion_site_symmetry_4
    _geom_torsion
    _geom_torsion_publ_flag
    O1 C1 C2 O2 . . . . -179.6(4) ?
    O1 C1 C2 N1 . . . . 0.7(6) ?
    N2 N1 C2 O2 . . . . 3.5(7) ?
    N2 N1 C2 C1 . . . . -176.7(4) ?
    C2 N1 N2 C3 . . . . -124.1(4) ?
loop_
    _geom_hbond_atom_site_label_D
    _geom_hbond_atom_site_label_H
    _geom_hbond_atom_site_label_A
    _geom_hbond_site_symmetry_A
    _geom_hbond_distance_DH
    _geom_hbond_distance_HA
    _geom_hbond_distance_DA
    _geom_hbond_angle_DHA
    _geom_hbond_publ_flag
    O1 H1 N2 3_646 0.87(5) 1.90(5) 2.767(5) 172(4) yes
    N1 H1A O2 6_657 0.71(4) 2.17(4) 2.848(5) 159(4) yes
_shelx_space_group_comment
;
The symmetry employed for this shelxl refinement is uniquely defined
by the following loop, which should always be used as a source of
symmetry information in preference to the above space-group names.
They are only intended as comments.
;
_shelx_estimated_absorpt_T_min     0.967
_shelx_estimated_absorpt_T_max     0.989
_shelx_hkl_file
;
   0  -1   0  -10.00    0.90
   0  -1   0  -10.20    1.20
   0  -1   0   -9.00    1.70
   0   1   0  -10.70    1.00
   0   1   0   -7.40    1.80
   0   1   0  -10.30    1.20
   0   1   0   -9.50    0.90
   0  -2   0 8510.75  234.68
   0  -2   0 9999.00  253.77
   0  -2   0 8488.85  293.97
   0  -3   0    0.20    2.80
   0  -3   0    2.10    2.60
   0  -3   0   -1.20    2.20
   0  -3   0    0.70    1.90
   0   3   0   -0.90    1.90
   0   3   0   -0.50    1.20
   0   3   0    1.50    2.00
   0  -4   0  130.29    7.10
   0  -4   0  124.39    8.40
   0  -4   0  128.39   10.50
   0  -4   0  120.89   11.40
   0   4   0  122.69    7.80
   0   4   0  124.99    6.40
   0   4   0  130.69    8.10
   0  -5   0    2.10    4.80
   0  -5   0    0.90    2.80
   0  -5   0   -1.30    3.80
   0  -5   0   -0.10    3.70
   0   5   0    1.30    3.20
   0   5   0    2.00    1.80
   0  -6   0    3.20    6.80
   0  -6   0    5.50    5.20
   0   6   0    6.60    2.50
   0   6   0    5.50    4.50
   0  -7   0   -2.00    4.40
   0  -7   0    4.20    7.30
   0   7   0    7.30    4.30
   0  -8   0   23.60    8.90
   0  -8   0   28.00   13.20
   0   8   0   27.70    7.30
   0  -9   0    8.30    8.80
   0  -9   0    3.20    6.30
   1  -9   0    4.40    9.00
   1  -9   0   -0.70    5.60
  -1   8   0    8.70    4.80
   1  -8   0    1.60    8.20
   1  -8   0   -0.20    5.40
  -1   7   0    4.00    4.40
   1  -7   0   -1.50    4.10
   1  -7   0    2.50    6.60
   1  -7   0   -2.90    5.10
  -1   6   0    2.20    2.10
  -1   6   0    2.90    4.30
   1  -6   0    6.90    6.60
   1  -6   0   -0.90    4.40
   1  -6   0   -3.50    4.80
  -1   5   0    1.20    2.00
  -1   5   0   -1.50    3.10
   1  -5   0    0.60    3.90
   1  -5   0    0.70    5.00
   1  -5   0   -0.60    3.00
   1  -5   0    1.00    4.00
  -1   4   0    0.10    1.70
  -1   4   0   -0.10    2.50
   1  -4   0    0.60    2.40
   1  -4   0   -2.10    3.60
   1  -4   0   -0.20    2.80
   1  -4   0    1.30    3.20
  -1   3   0    0.50    2.00
  -1   3   0   -1.20    1.70
  -1   3   0    1.10    1.60
   1  -3   0   -1.00    1.70
   1  -3   0    2.20    2.50
   1  -3   0    0.90    2.30
   1  -3   0   -0.10    2.90
  -1   2   0   -1.60    1.80
  -1   2   0    0.90    1.80
  -1   2   0   -1.00    1.30
   1  -2   0    1.00    2.20
   1  -2   0   -0.70    0.90
   1  -2   0   -0.30    2.80
   1  -2   0    0.30    2.00
   1  -2   0    0.10    2.10
  -1   1   0    0.20    1.00
  -1   1   0    0.00    1.00
  -1   1   0   -0.90    1.30
   1  -1   0    0.30    1.50
   1  -1   0   -0.40    1.00
   1  -1   0   -0.80    0.80
   1  -1   0   -0.30    1.00
   1  -1   0   -0.60    1.00
  -1   0   0   -0.40    0.60
  -1   0   0   -0.50    0.30
   1   0   0   -0.40    0.50
   1   0   0   -0.70    0.40
   1   0   0   -0.20    0.40
  -1  -1   0    0.30    1.00
  -1  -1   0    0.30    1.40
   1   1   0   -0.10    0.90
   1   1   0   -0.60    0.60
   1   1   0    0.40    1.30
   1   1   0   -0.60    0.70
  -1  -2   0   -1.00    2.10
  -1  -2   0   -2.30    1.10
  -1  -2   0    1.80    2.70
   1   2   0    0.20    1.70
   1   2   0   -0.90    2.00
  -1  -3   0    0.20    1.30
  -1  -3   0    1.90    3.00
  -1  -3   0   -0.10    2.20
   1   3   0    1.00    1.50
   1   3   0   -1.20    2.00
  -1  -4   0    0.90    3.00
  -1  -4   0    1.50    1.60
  -1  -4   0    0.20    3.50
   1   4   0   -1.20    1.50
   1   4   0   -1.60    2.50
  -1  -5   0    3.70    4.90
  -1  -5   0   -1.50    3.40
  -1  -5   0    2.80    1.90
   1   5   0   -0.30    1.40
   1   5   0   -2.00    3.00
  -1  -6   0    2.20    5.80
  -1  -6   0   -0.50    4.40
   1   6   0    2.20    1.50
   1   6   0   -2.40    3.80
  -1  -7   0    4.20    7.40
  -1  -7   0    0.70    4.70
   1   7   0    4.10    4.30
  -1  -8   0   11.50    9.10
  -1  -8   0    2.40    5.70
   1   8   0   10.00    4.90
  -1  -9   0   12.30    8.80
  -1  -9   0    1.30    5.80
   2  -9   0   15.30   10.10
   2  -9   0   -0.40    6.10
  -2   8   0   23.40    6.10
   2  -8   0    7.80    7.00
   2  -8   0   13.40    9.40
   2  -8   0    6.70    7.00
  -2   7   0    5.80    4.20
  -2   7   0    5.60    2.50
   2  -7   0    0.00    4.60
   2  -7   0   -2.10    5.40
   2  -7   0    0.80    6.80
  -2   6   0   54.89    5.70
  -2   6   0   48.40    6.60
   2  -6   0   59.99   11.50
   2  -6   0   53.39    9.40
   2  -6   0   55.79   10.80
  -2   5   0   23.20    5.60
  -2   5   0   24.90    5.20
   2  -5   0   23.70    8.50
   2  -5   0   24.60    6.30
   2  -5   0   21.30    6.70
  -2   4   0  456.55   17.60
  -2   4   0  441.96   16.20
   2  -4   0  453.05   21.50
   2  -4   0  440.76   17.30
   2  -4   0  452.05   18.20
   2  -4   0  449.06   24.00
  -2   3   0   70.29    6.00
  -2   3   0   73.39    5.70
  -2   3   0   71.99    5.30
   2  -3   0   83.49    5.90
   2  -3   0   76.99    7.40
   2  -3   0   80.19    5.50
   2  -3   0   74.39    8.10
   2  -3   0   79.49    6.50
  -2   2   0  118.49    6.90
  -2   2   0  120.09    6.90
   2  -2   0  128.59    8.10
   2  -2   0  128.39    9.00
   2  -2   0  127.59    7.20
   2  -2   0  139.49    6.20
   2  -2   0  129.59    7.20
  -2   1   0  207.98   10.30
  -2   1   0  214.08    9.10
   2  -1   0  196.18   10.20
   2  -1   0  201.48    8.50
   2  -1   0  215.68    9.10
   2  -1   0  206.78    9.10
  -2   0   0  327.97   11.90
   2   0   0  352.66   12.00
   2   0   0  318.67   13.30
   2   0   0  338.37   13.80
  -2  -1   0  218.98    9.10
  -2  -1   0  212.98    8.20
  -2  -1   0  207.28   10.20
   2   1   0  202.98   10.10
   2   1   0  204.88    8.00
  -2  -2   0  131.09    8.80
  -2  -2   0  130.59    7.80
   2   2   0  126.59    5.80
   2   2   0  123.59    5.60
  -2  -3   0   82.89    7.30
  -2  -3   0   75.49    7.80
   2   3   0   77.49    4.20
   2   3   0   76.29    5.80
   2   3   0   73.59    4.60
  -2  -4   0  455.85   24.20
  -2  -4   0  471.25   21.40
   2   4   0  477.55   14.80
   2   4   0  457.35   17.10
  -2  -5   0   25.30    6.80
  -2  -5   0   31.60    8.90
   2   5   0   21.20    2.60
  -2  -6   0   51.39    9.10
  -2  -6   0   54.79    9.90
   2   6   0   60.99    9.60
  -2  -7   0    1.30    4.30
  -2  -7   0   -1.20    6.10
   2   7   0    6.60    4.60
  -2  -8   0    2.40    5.50
  -2  -8   0   25.80   11.90
   2   8   0    7.30    5.60
  -2  -9   0    1.00    5.50
  -2  -9   0   11.50   10.00
   3  -9   0    7.30    7.90
   3  -9   0   -1.10    7.40
   3  -9   0    3.40    7.10
   3  -8   0   -1.70    6.00
   3  -8   0   -0.20    7.60
   3  -8   0   -0.10    5.70
  -3   7   0   11.70    3.30
   3  -7   0    1.40    5.70
   3  -7   0   -0.60    5.10
   3  -7   0    4.50    7.80
  -3   6   0    4.40    2.80
   3  -6   0    1.30    4.80
   3  -6   0    1.80    4.70
   3  -6   0    6.00    7.00
  -3   5   0    0.30    2.40
   3  -5   0   -2.80    5.10
   3  -5   0   -1.60    3.70
   3  -5   0   -1.40    4.10
  -3   4   0    0.40    2.30
   3  -4   0   -0.30    3.00
   3  -4   0   -1.80    2.90
   3  -4   0    0.60    4.10
  -3   3   0   -0.40    1.80
   3  -3   0   -1.10    2.40
   3  -3   0   -0.10    3.50
   3  -3   0   -0.40    2.40
   3  -3   0    0.40    2.10
  -3   2   0   -0.30    1.70
   3  -2   0    0.70    2.10
   3  -2   0    1.60    1.70
   3  -2   0    1.10    1.90
   3  -2   0   -1.10    1.80
   3  -2   0   -1.40    2.50
  -3   1   0   -1.90    1.50
   3  -1   0   -0.40    1.50
   3  -1   0   -0.40    2.20
   3  -1   0   -0.30    1.60
  -3   0   0    1.10    2.00
   3   0   0   -1.00    1.90
   3   0   0   -0.50    1.60
  -3  -1   0   -0.30    1.90
  -3  -1   0   -0.40    1.40
  -3  -1   0    0.90    1.70
   3   1   0   -0.40    1.30
  -3  -2   0    1.10    2.20
  -3  -2   0    0.70    1.70
   3   2   0    0.20    1.40
   3   2   0   -0.50    1.60
  -3  -3   0   -0.50    2.10
  -3  -3   0    2.60    3.10
   3   3   0    1.00    1.20
   3   3   0    0.10    1.90
  -3  -4   0   -2.50    2.30
  -3  -4   0   -1.00    3.10
   3   4   0    2.80    2.50
   3   4   0    0.50    2.80
   3   4   0    3.00    1.30
  -3  -5   0    1.40    3.70
  -3  -5   0   -0.90    3.80
   3   5   0    0.00    2.10
  -3  -6   0   -4.40    4.10
  -3  -6   0    1.90    4.20
  -3  -7   0    7.00    7.60
  -3  -7   0    0.90    4.30
   3   7   0    1.50    4.30
  -3  -8   0    2.30    7.40
  -3  -8   0    0.30    4.40
   3   8   0    8.30    4.80
  -3  -9   0    3.40    5.90
  -3  -9   0   26.10    8.90
   4  -9   0   -4.70    8.20
   4  -9   0   -3.10    6.10
   4  -9   0   20.00   10.20
   4  -8   0   -3.60    5.10
   4  -8   0   -4.20    5.80
   4  -8   0    0.60    7.10
   4  -7   0   15.20    9.50
   4  -7   0   13.40    6.90
   4  -7   0   17.30    8.20
  -4   6   0    9.70    3.70
   4  -6   0    3.40    5.20
   4  -6   0    8.80    8.20
   4  -6   0    2.70    5.30
  -4   5   0   36.20    5.60
   4  -5   0   49.90   12.20
   4  -5   0   25.40    7.50
   4  -5   0   41.10    8.20
  -4   4   0    7.20    3.30
   4  -4   0    6.30    4.10
   4  -4   0    7.00    5.40
   4  -4   0    8.30    4.80
  -4   3   0   22.60    5.30
   4  -3   0   21.90    6.80
   4  -3   0   25.10    4.60
   4  -3   0   18.40    4.70
   4  -3   0   18.10    5.10
  -4   2   0  306.17   14.50
   4  -2   0  290.87   13.50
   4  -2   0  299.27   16.80
   4  -2   0  307.77   15.10
  -4   1   0   10.90    3.60
   4  -1   0   14.70    4.70
   4  -1   0   12.00    3.30
  -4   0   0 1961.10   56.39
   4   0   0 2004.90   56.39
   4   0   0 1879.11   66.59
  -4  -1   0   11.30    3.10
  -4  -1   0   12.20    3.50
  -4  -1   0   13.80    4.20
   4   1   0   16.70    3.70
  -4  -2   0  322.37   13.50
  -4  -2   0  302.47   16.70
  -4  -2   0  334.27   15.20
   4   2   0  317.47   13.10
  -4  -3   0   16.50    4.50
  -4  -3   0   27.10    7.00
   4   3   0   26.20    3.30
   4   3   0   21.00    4.20
  -4  -4   0    8.70    4.90
  -4  -4   0    4.40    3.80
   4   4   0   12.20    2.10
   4   4   0    6.70    3.20
  -4  -5   0   37.30    8.20
  -4  -5   0   39.90    8.10
   4   5   0   34.40    4.60
  -4  -6   0   15.20    7.80
  -4  -6   0    3.60    4.40
  -4  -7   0   16.00    7.20
  -4  -7   0   23.10   11.10
  -4  -8   0   21.70    9.20
  -4  -8   0    1.00    4.60
   4   8   0    9.50    4.50
  -4  -9   0   28.80   10.10
  -4  -9   0    2.60    5.60
   5  -9   0    2.60    7.70
   5  -9   0   11.90    9.10
   5  -8   0   -0.20    6.00
   5  -8   0    7.30    7.40
   5  -8   0    3.00    8.10
  -5   7   0    5.10    3.80
   5  -7   0   -3.80    5.70
   5  -7   0    2.10    5.60
   5  -7   0    8.10    8.00
  -5   6   0    3.80    3.40
   5  -6   0   -8.60    4.10
   5  -6   0   -1.70    4.40
   5  -6   0    2.30    6.30
  -5   5   0    1.00    2.80
   5  -5   0   -1.40    4.30
   5  -5   0    1.30    4.50
   5  -5   0    1.30    5.70
  -5   4   0   -0.80    2.90
   5  -4   0   -1.20    3.80
   5  -4   0   -0.60    3.50
   5  -4   0    3.50    5.70
  -5   3   0   -0.40    2.40
   5  -3   0   -2.00    2.70
   5  -3   0    0.20    3.20
   5  -3   0   -0.30    4.00
  -5   2   0    1.30    2.70
   5  -2   0   -0.40    2.40
   5  -2   0   -1.40    3.10
   5  -2   0   -1.80    2.40
  -5   1   0    0.90    2.30
   5  -1   0   -0.10    2.00
   5  -1   0   -1.50    2.40
  -5   0   0   -1.10    1.80
   5   0   0   -0.80    2.30
  -5  -1   0    0.20    1.90
  -5  -1   0    3.30    2.60
  -5  -1   0   -1.60    1.90
  -5  -2   0   -0.20    2.30
  -5  -2   0   -1.50    2.80
  -5  -2   0    1.70    2.40
  -5  -3   0    0.30    2.50
  -5  -3   0    3.40    3.80
   5   3   0    1.30    2.30
  -5  -4   0    0.80    3.10
  -5  -4   0    3.20    4.30
   5   4   0    1.10    3.10
   5   4   0    6.60    2.20
  -5  -5   0    0.80    3.50
  -5  -5   0    8.00    4.80
   5   5   0   -0.90    3.20
  -5  -6   0   13.50    6.90
  -5  -6   0   -1.30    3.10
  -5  -7   0    1.40    4.30
  -5  -7   0    6.80    7.10
  -5  -8   0   28.70   10.40
  -5  -8   0    2.50    4.80
  -5  -9   0   39.50   10.80
   6  -8   0   19.60   10.70
   6  -8   0   13.20    8.80
   6  -8   0    8.50    8.00
  -6   7   0   37.80    6.10
   6  -7   0   21.10    8.80
   6  -7   0   50.89   13.90
   6  -7   0   24.70    8.90
  -6   6   0   28.60    7.10
   6  -6   0   13.10    7.30
   6  -6   0   24.80    9.70
   6  -6   0    9.00    6.40
  -6   5   0    3.60    3.00
   6  -5   0   -1.60    4.20
   6  -5   0    8.30    6.00
   6  -5   0    0.70    4.70
  -6   4   0   74.99    8.70
   6  -4   0   71.79    9.10
   6  -4   0   78.39   10.30
   6  -4   0   80.19   11.20
  -6   3   0  129.29   10.90
   6  -3   0  135.89   10.90
   6  -3   0  129.49   11.90
   6  -3   0  124.69   12.60
  -6   2   0   54.59    7.20
   6  -2   0   47.40    7.10
   6  -2   0   49.30    7.90
   6  -2   0   44.80    6.70
  -6   1   0  181.38   12.30
   6  -1   0  176.08   13.00
   6  -1   0  171.48   11.80
  -6   0   0  559.74   23.70
   6   0   0  589.44   23.50
   6   0   0  545.05   26.50
  -6  -1   0  189.18   12.30
  -6  -1   0  174.68   11.70
  -6  -2   0   51.49    7.40
  -6  -2   0   48.60    6.80
  -6  -2   0   50.09    6.10
  -6  -3   0  135.49   11.40
  -6  -3   0  144.09   12.70
   6   3   0  123.89    9.00
  -6  -4   0   92.09   10.40
  -6  -4   0   92.19   10.90
   6   4   0   87.59    7.70
  -6  -5   0    6.70    6.00
  -6  -5   0    5.60    4.40
   6   5   0    7.30    3.30
  -6  -6   0   30.60   11.40
  -6  -6   0   23.20    7.90
  -6  -7   0   47.90    9.10
  -6  -7   0   25.90    8.50
  -6  -8   0   40.10   14.30
   7  -8   0   -0.70    6.30
   7  -8   0   11.40    8.30
  -7   7   0   19.30    5.10
   7  -7   0   13.70    8.50
   7  -7   0   -1.80    5.60
   7  -7   0   -5.00    6.80
  -7   6   0   10.40    3.90
   7  -6   0    2.80    7.00
   7  -6   0   -6.20    4.50
   7  -6   0   -0.30    5.30
  -7   5   0   -0.10    3.40
   7  -5   0    1.10    5.00
   7  -5   0    2.50    6.50
   7  -5   0    0.90    4.90
  -7   4   0   -0.90    3.40
   7  -4   0    1.40    4.10
   7  -4   0   -0.40    4.10
   7  -4   0    5.00    5.70
  -7   3   0    2.70    3.40
   7  -3   0    3.30    5.30
   7  -3   0    0.80    4.00
   7  -3   0   -0.40    3.60
  -7   2   0   -1.50    2.70
   7  -2   0    0.20    3.20
   7  -2   0    0.20    4.40
   7  -2   0   -0.60    3.50
  -7   1   0    1.30    3.40
   7  -1   0    1.50    3.40
   7  -1   0   -1.50    2.50
  -7   0   0    1.80    2.80
   7   0   0   -0.50    2.60
   7   0   0    3.00    3.90
  -7  -1   0    3.70    3.70
   7   1   0    1.00    4.10
  -7  -2   0    0.60    3.20
  -7  -2   0    0.10    2.40
  -7  -2   0    3.50    4.30
  -7  -3   0    1.30    3.10
  -7  -3   0   -0.60    4.00
   7   3   0    0.70    3.10
  -7  -4   0    1.70    3.50
  -7  -4   0    9.10    5.10
   7   4   0    6.20    3.10
  -7  -5   0    1.60    3.70
  -7  -5   0    6.40    6.40
  -7  -6   0    2.20    4.40
  -7  -6   0   18.20    7.80
  -7  -7   0   17.80    9.30
  -7  -7   0    2.50    5.00
  -7  -8   0   38.40   11.20
  -8   7   0   33.10    7.70
   8  -7   0   16.60   10.10
   8  -7   0   13.10    8.50
   8  -7   0    8.00    7.80
  -8   6   0   13.20    4.60
   8  -6   0    6.50    8.30
   8  -6   0    2.00    6.10
   8  -6   0   -2.20    5.20
  -8   5   0   13.60    4.90
   8  -5   0    5.60    5.90
   8  -5   0   12.60    8.20
   8  -5   0    8.60    6.10
  -8   4   0   13.70    5.60
   8  -4   0    9.50    5.80
   8  -4   0    9.40    6.20
   8  -4   0   18.80    8.30
  -8   3   0   43.00    9.70
   8  -3   0   32.60    7.80
   8  -3   0   36.80    9.20
   8  -3   0   37.40   10.20
  -8   2   0   25.30    7.40
   8  -2   0   27.20    7.30
   8  -2   0   22.50    6.90
   8  -2   0   38.10   10.00
  -8   1   0   32.00    8.00
   8  -1   0   19.40    6.00
   8  -1   0   22.20    6.60
   8  -1   0   26.80    8.40
  -8   0   0  116.89   11.10
   8   0   0  116.39   10.80
   8   0   0  114.49   11.60
  -8  -1   0   36.80    8.00
   8   1   0   27.20    8.60
  -8  -2   0   37.00    8.30
  -8  -2   0   24.40    6.60
  -8  -2   0   39.60    9.90
  -8  -3   0   32.80    7.50
  -8  -3   0   51.99    8.60
   8   3   0   36.90    5.60
  -8  -4   0   30.70    9.50
  -8  -4   0   17.70    6.30
   8   4   0   29.20    4.50
  -8  -5   0   23.00    8.80
  -8  -6   0   30.10    9.00
  -8  -6   0    4.90    4.90
  -8  -7   0   41.20    8.90
  -8  -7   0   12.30    6.80
  -9   7   0   14.90    5.10
   9  -7   0   14.20    9.30
  -9   6   0   14.60    5.70
   9  -6   0   -2.90    5.40
   9  -6   0    1.80    6.80
   9  -6   0    2.10    6.10
  -9   5   0    6.70    3.80
   9  -5   0    4.30    5.30
   9  -5   0    8.50    6.90
   9  -5   0   -1.50    5.10
  -9   4   0    4.00    4.90
   9  -4   0   10.30    6.10
   9  -4   0   -0.10    5.30
   9  -4   0   -1.00    4.60
  -9   3   0    4.40    3.70
   9  -3   0    0.20    4.10
   9  -3   0    8.40    5.90
   9  -3   0    2.10    4.20
  -9   2   0    1.70    3.50
   9  -2   0    4.40    4.60
   9  -2   0   -3.30    3.60
   9  -2   0    0.90    4.10
  -9   1   0    4.90    3.50
   9  -1   0    2.40    4.50
   9  -1   0    3.90    4.30
   9  -1   0   -1.30    3.00
  -9   0   0    6.00    4.10
   9   0   0    1.10    3.40
   9   0   0    2.70    4.30
  -9  -1   0    1.70    4.20
   9   1   0    5.90    4.70
   9   1   0    1.30    3.30
  -9  -2   0   10.00    4.70
   9   2   0    2.60    4.40
  -9  -3   0   12.10    7.20
   9   3   0   13.80    4.40
  -9  -4   0   18.80    8.60
   9   4   0   26.80    4.10
  -9  -5   0   22.10    8.60
  -9  -5   0    2.00    4.00
  -9  -7   0   52.59    9.40
 -10   6   0    7.60    5.20
  10  -6   0   -5.80    5.10
  10  -6   0   16.00    8.70
 -10   5   0   59.39    9.10
  10  -5   0   58.19   13.70
  10  -5   0   48.10   10.20
  10  -5   0   46.10   11.00
 -10   4   0   10.00    5.00
  10  -4   0   15.80    7.00
  10  -4   0    1.10    5.40
  10  -4   0    5.00    5.30
 -10   3   0   33.60    9.30
  10  -3   0   37.60   10.20
  10  -3   0   47.00    8.80
  10  -3   0   37.40    9.00
 -10   2   0   10.50    5.00
  10  -2   0    2.10    4.50
  10  -2   0   17.10    6.40
 -10   1   0   13.00    5.50
  10  -1   0   15.70    6.30
  10  -1   0    5.90    5.00
  10  -1   0    3.60    4.40
 -10   0   0    8.10    5.00
  10   0   0    8.20    5.00
  10   0   0   12.20    5.50
 -10  -1   0    6.40    4.50
  10   1   0    6.20    4.50
  10   2   0   35.60    4.50
  10   2   0   28.50    6.10
  10   3   0   53.39    6.30
 -10  -4   0   43.80    7.90
  10   4   0   48.70    4.90
 -10  -5   0   62.19   10.80
 -10  -5   0   94.79   12.60
 -10  -6   0   41.80    8.90
  11  -5   0   -1.90    5.90
  11  -5   0    9.70    8.30
 -11   4   0    8.40    4.80
  11  -4   0   -2.40    5.20
  11  -4   0   17.70    7.70
 -11   3   0   13.80    5.60
  11  -3   0   14.20    6.40
  11  -3   0   10.00    5.80
 -11   2   0    6.30    4.20
  11  -2   0   -1.80    4.40
  11  -2   0    8.70    4.60
 -11   1   0   17.50    5.30
  11  -1   0   10.70    4.80
 -11   0   0   19.20    5.90
  11   0   0   11.90    4.30
  11   0   0    1.50    4.20
 -11  -1   0   17.10    5.50
  11   1   0   30.40    6.10
 -11  -2   0   19.70    5.70
  11   3   0   35.60    6.90
  11   3   0   51.39    4.80
 -11  -5   0   70.09    9.90
  12  -4   0    1.10    6.80
  12  -3   0   16.20    8.70
  12  -2   0    3.30    6.00
  12  -2   0   14.90    5.70
 -12   1   0   29.70    8.30
  12  -1   0   43.90    7.10
  12  -1   0   32.40    7.20
 -12   0   0   24.40    7.60
  12   0   0    8.50    6.10
  12   1   0   57.99    6.20
  12   1   0   65.19    7.20
  12   1   0   71.09    8.20
  12   2   0   56.49    5.40
  12   2   0   63.59    7.80
  12   3   0   65.49    5.70
  12   3   0   87.09   10.10
  12   4   0   87.59    9.40
  13  -1   0    1.90    5.60
  13   0   0    2.50    5.00
  13   0   1    0.30    5.10
  13  -1   1    4.80    6.50
  12   3   1   90.69    7.50
  12   1   1    5.90    4.90
 -12  -1  -1   16.60    7.20
 -12   0  -1   15.50    6.80
  12  -1   1   16.40    5.20
 -12   1  -1   18.50    5.30
  12  -2   1   28.60    8.00
 -12   2  -1   32.40    8.40
  12  -3   1   18.80    8.80
 -11  -4  -1    0.40    4.50
  11   3   1   56.99    6.00
  11   3   1   48.90    7.50
  11   2   1   30.50    4.50
  11   2   1   41.20    6.10
  11   1   1   10.50    5.60
 -11  -1  -1   21.90    7.60
 -11   0  -1   15.00    4.60
  11  -1   1   11.10    5.50
  11  -1   1    3.10    5.00
 -11   1  -1   18.50    5.90
  11  -2   1    6.10    4.80
  11  -2   1   30.40    6.20
 -11   2  -1   18.20    5.90
  11  -3   1    6.70    6.60
  11  -3   1   16.60    6.40
 -11   3  -1   17.90    7.50
  11  -4   1   16.30    7.40
  11  -4   1    1.90    6.60
 -11   4  -1    7.20    5.40
  11  -5   1    2.20    7.30
  10   4   1   42.80    5.10
 -10  -4  -1   45.10    8.10
  10   3   1   73.89    7.60
  10   2   1   27.40    4.50
  10   2   1   28.70    5.90
  10   1   1   46.50    8.10
  10   1   1   70.39    9.20
 -10  -1  -1   64.59    9.00
  10   0   1   -0.80    3.20
 -10   0  -1    7.00    4.50
  10  -1   1   55.09    9.60
  10  -1   1   55.49    8.90
  10  -1   1   68.79    9.20
 -10   1  -1   63.69    9.40
  10  -2   1    4.00    4.20
  10  -2   1    1.30    4.80
  10  -2   1   12.60    5.40
 -10   2  -1   13.10    5.20
  10  -3   1   47.60    9.80
  10  -3   1   62.89    9.00
  10  -3   1   53.09   12.10
 -10   3  -1   49.50   11.00
  10  -4   1    2.50    5.60
  10  -4   1    8.40    5.80
  10  -4   1   10.70    6.20
 -10   4  -1    7.20    5.30
  10  -5   1   20.80    7.80
  10  -5   1    8.50    7.30
  10  -5   1   36.80   11.30
 -10   5  -1   18.90    6.70
  10  -6   1   11.00    9.10
  10  -6   1    0.20    6.90
 -10   6  -1   16.10    5.70
   9   4   1   17.90    4.70
  -9  -4  -1   20.00    7.90
   9   3   1    8.90    4.00
  -9  -3  -1   14.00    5.80
  -9  -3  -1    2.10    3.70
   9   2   1   15.70    6.10
   9   2   1   12.10    4.30
  -9  -2  -1    6.30    5.00
   9   1   1   88.09   10.50
  -9  -1  -1   94.09   10.40
   9   0   1   -0.10    3.30
   9   0   1    1.50    3.70
  -9   0  -1    4.70    4.60
   9  -1   1   81.99   10.40
   9  -1   1   90.69   10.40
  -9   1  -1   88.89   10.40
   9  -2   1   13.80    5.40
   9  -2   1    2.00    4.00
   9  -2   1    0.50    3.90
  -9   2  -1    2.50    4.10
   9  -3   1    8.60    6.00
   9  -3   1   -1.50    4.20
   9  -3   1    2.80    4.10
  -9   3  -1    6.20    4.20
   9  -4   1   -1.40    4.20
   9  -4   1    1.00    5.20
   9  -4   1    7.80    6.40
  -9   4  -1    4.30    4.80
   9  -5   1   13.80    7.30
   9  -5   1    5.80    6.50
   9  -5   1   19.10    6.70
  -9   5  -1   16.20    5.70
   9  -6   1    6.70    7.90
   9  -6   1   -2.60    6.40
   9  -6   1   -0.10    6.40
  -9   6  -1   10.20    4.60
   9  -7   1    2.20    7.40
   9  -7   1    7.90    7.80
  -9   7  -1   18.90    6.10
  -8  -7  -1   30.30    8.60
  -8  -6  -1   42.00    8.40
  -8  -5  -1   27.40    8.40
  -8  -5  -1   50.49   10.00
   8   4   1   70.89    7.70
  -8  -4  -1   77.49   10.90
  -8  -4  -1   61.89    9.40
   8   3   1   66.39    7.30
  -8  -3  -1   62.69    8.90
  -8  -3  -1   54.69    8.80
   8   2   1   88.89    9.00
  -8  -2  -1   91.69   10.20
  -8  -2  -1   86.79    9.60
  -8  -2  -1   87.99   10.40
   8   1   1   35.50    9.60
  -8  -1  -1   38.30    8.60
   8   0   1    0.00    3.80
   8   0   1    1.10    3.30
  -8   0  -1    0.70    4.00
   8  -1   1   24.70    7.00
   8  -1   1   31.90    8.70
  -8   1  -1   36.30    8.30
   8  -2   1   81.29   10.20
   8  -2   1   83.19    9.90
   8  -2   1   87.09   10.40
  -8   2  -1   80.39    9.80
   8  -3   1   57.99    8.60
   8  -3   1   56.89    9.10
   8  -3   1   60.19    9.70
  -8   3  -1   62.89    8.80
   8  -4   1   56.39   10.10
   8  -4   1   60.89    9.60
   8  -4   1   55.69    8.90
  -8   4  -1   60.69    8.90
   8  -5   1   46.60   12.20
   8  -5   1   36.20    9.40
   8  -5   1   37.10   10.40
  -8   5  -1   31.00    8.30
   8  -6   1    8.30    7.40
   8  -6   1   23.00   10.30
   8  -6   1   10.30    7.70
  -8   6  -1   17.50    6.40
   8  -7   1  -10.90    6.80
   8  -7   1    4.30    8.40
   8  -7   1   -1.70    6.10
  -8   7  -1   15.80    5.50
  -7  -8  -1   40.80   12.50
  -7  -7  -1    5.20    5.60
  -7  -7  -1   36.10   11.10
  -7  -6  -1   22.70    8.50
  -7  -6  -1    0.30    4.20
   7   5   1   34.00    5.70
  -7  -5  -1   42.10    8.60
  -7  -5  -1   30.00    8.40
   7   4   1    9.70    3.90
  -7  -4  -1    6.40    5.90
   7   3   1   14.20    5.20
  -7  -3  -1   10.90    6.20
  -7  -3  -1   10.80    4.90
   7   2   1    3.70    3.90
  -7  -2  -1   12.50    4.90
  -7  -2  -1    9.00    5.10
  -7  -2  -1    2.50    3.20
   7   1   1   34.80    6.80
  -7  -1  -1   43.50    6.60
   7   0   1   -0.80    2.60
   7   0   1   -1.60    3.10
  -7   0  -1    1.10    3.20
   7  -1   1   37.80    6.70
   7  -1   1   36.20    6.60
  -7   1  -1   42.20    6.70
   7  -2   1    0.10    3.60
   7  -2   1    4.90    4.20
   7  -2   1    8.70    5.40
  -7   2  -1    5.30    4.20
   7  -3   1    9.40    5.40
   7  -3   1    9.40    5.20
   7  -3   1   15.00    6.90
  -7   3  -1    6.90    4.80
   7  -4   1    3.50    5.50
   7  -4   1   -1.90    4.10
   7  -4   1    2.10    4.20
  -7   4  -1    1.70    3.60
   7  -5   1   35.40   11.30
   7  -5   1   28.90    8.80
   7  -5   1   23.60    7.70
  -7   5  -1   38.20    8.80
   7  -6   1    2.20    5.30
   7  -6   1    5.50    7.50
   7  -6   1   -0.10    5.20
  -7   6  -1    7.00    3.50
   7  -7   1    2.70    6.90
   7  -7   1   13.00    9.40
   7  -7   1    1.30    6.10
  -7   7  -1   18.00    5.20
   7  -8   1    3.90    8.70
   7  -8   1   -2.40    6.50
  -6  -7  -1   28.70    8.80
  -6  -6  -1   20.30    8.50
  -6  -6  -1    8.00    5.60
   6   5   1    3.70    3.50
  -6  -5  -1    8.70    6.30
  -6  -5  -1   -0.10    3.50
   6   4   1   27.30    6.30
  -6  -4  -1   27.30    7.50
  -6  -4  -1   39.90   10.50
   6   3   1  111.29    8.90
  -6  -3  -1  105.19   10.80
  -6  -3  -1  112.09   10.70
   6   2   1  135.29    9.80
  -6  -2  -1  138.79   11.50
  -6  -2  -1  148.99   11.20
  -6  -2  -1  131.79   10.20
  -6  -1  -1 1000.50   36.00
  -6  -1  -1  946.31   34.50
   6   0   1    6.30    3.90
  -6   0  -1    8.50    4.00
   6  -1   1  901.21   37.80
   6  -1   1  963.10   35.10
  -6   1  -1  958.20   35.00
   6  -2   1  128.69   11.30
   6  -2   1  139.99   11.40
   6  -2   1  133.39   10.60
  -6   2  -1  135.19   10.90
   6  -3   1  101.89    9.80
   6  -3   1  105.09   10.80
   6  -3   1  107.29   11.00
  -6   3  -1  100.59    9.60
   6  -4   1   31.20    9.60
   6  -4   1   29.60    8.10
   6  -4   1   22.60    6.60
  -6   4  -1   31.80    7.90
   6  -5   1    2.40    4.70
   6  -5   1   -1.20    4.20
   6  -5   1    3.60    5.30
  -6   5  -1    2.80    3.20
   6  -6   1    7.50    7.60
   6  -6   1    6.20    6.30
   6  -6   1    4.60    6.20
  -6   6  -1   10.30    4.70
   6  -7   1   -0.60    6.10
   6  -7   1    0.70    5.40
   6  -7   1    0.30    6.40
  -6   7  -1   11.40    4.20
   6  -8   1   10.50    8.90
   6  -8   1   -1.30    7.50
   6  -8   1    2.20    6.90
  -5  -9  -1   40.00   10.50
   5   8   1    7.20    4.80
  -5  -8  -1    4.20    5.60
  -5  -8  -1   11.80    8.80
  -5  -7  -1    5.70    5.40
  -5  -7  -1    5.50    7.90
  -5  -6  -1    1.80    4.20
  -5  -6  -1    9.90    7.00
   5   5   1    3.70    3.90
  -5  -5  -1    1.60    3.90
  -5  -5  -1    5.70    5.50
   5   4   1   33.90    5.50
  -5  -4  -1   24.40    6.60
  -5  -4  -1   33.60    6.50
   5   3   1    4.60    3.20
  -5  -3  -1    5.30    4.30
  -5  -3  -1    3.20    3.20
   5   2   1  140.39    9.30
  -5  -2  -1  142.89   11.10
  -5  -2  -1  155.18   10.80
  -5  -1  -1   55.39    6.20
  -5  -1  -1   57.99    6.00
  -5  -1  -1   59.99    6.60
   5   0   1   -1.10    2.10
  -5   0  -1    0.60    2.30
   5  -1   1   50.29    6.20
   5  -1   1   56.39    6.60
  -5   1  -1   47.20    5.80
   5  -2   1  141.29   10.00
   5  -2   1  142.29   11.10
   5  -2   1  149.19   11.10
  -5   2  -1  143.29   10.30
   5  -3   1    5.10    4.50
   5  -3   1    6.00    4.00
   5  -3   1    0.80    3.00
  -5   3  -1    4.00    3.10
   5  -4   1   31.00    9.00
   5  -4   1   23.20    6.30
   5  -4   1   20.90    6.50
  -5   4  -1   34.10    7.10
   5  -5   1   -5.10    4.00
   5  -5   1   -0.30    4.30
   5  -5   1    5.30    5.80
  -5   5  -1    4.40    3.50
   5  -6   1   -6.30    4.40
   5  -6   1    1.20    6.40
   5  -6   1    0.30    4.60
  -5   6  -1    3.60    3.00
   5  -7   1    0.90    7.60
   5  -7   1    2.80    6.10
   5  -7   1    3.90    5.80
  -5   7  -1    9.80    3.90
   5  -8   1    5.30    7.10
   5  -8   1    0.10    7.80
   5  -8   1    0.70    6.40
   5  -9   1   -2.70    6.40
   5  -9   1    0.10    8.60
   5  -9   1   14.10    8.20
  -4  -9  -1   34.30   11.80
   4   8   1    0.50    5.00
  -4  -8  -1   -1.70    4.40
  -4  -8  -1   14.60    8.60
   4   7   1    9.70    5.50
  -4  -7  -1    6.90    5.70
  -4  -7  -1    9.30    7.40
  -4  -6  -1   11.70    6.70
  -4  -6  -1    6.60    4.90
   4   5   1   48.00    5.70
  -4  -5  -1   42.10    8.30
  -4  -5  -1   47.50    8.20
   4   4   1    4.80    3.40
  -4  -4  -1    2.20    3.40
  -4  -4  -1    4.00    4.30
   4   3   1  224.48   10.40
   4   3   1  218.08   10.80
  -4  -3  -1  213.98   13.30
  -4  -3  -1  204.78   14.10
   4   2   1   44.70    4.70
   4   2   1   48.60    4.60
  -4  -2  -1   42.30    5.50
  -4  -2  -1   44.40    5.60
   4   1   1  274.07   12.50
  -4  -1  -1  297.27   13.70
  -4  -1  -1  283.27   13.00
  -4  -1  -1  274.77   14.00
   4   0   1    2.70    2.30
   4   0   1    1.10    1.90
  -4   0  -1   -0.90    1.80
   4  -1   1  279.97   13.40
   4  -1   1  269.07   13.90
  -4   1  -1  260.67   13.00
   4  -2   1   41.10    6.10
   4  -2   1   36.10    5.00
   4  -2   1   45.30    5.90
  -4   2  -1   41.00    5.10
   4  -3   1  198.48   14.00
   4  -3   1  207.98    9.60
   4  -3   1  215.58   13.60
   4  -3   1  215.28   11.90
  -4   3  -1  212.38   12.20
   4  -4   1    1.50    3.80
   4  -4   1    4.70    5.30
   4  -4   1    0.50    3.50
  -4   4  -1    3.00    2.80
   4  -5   1   46.20    9.00
   4  -5   1   46.10    9.50
   4  -5   1   55.19    9.30
  -4   5  -1   45.40    6.20
   4  -6   1   -3.30    4.50
   4  -6   1    2.70    6.60
   4  -6   1    2.20    5.10
  -4   6  -1    4.10    3.20
   4  -7   1   12.90    8.50
   4  -7   1    4.50    5.90
   4  -7   1    7.20    6.90
  -4   7  -1   15.60    4.50
   4  -8   1    4.50    6.90
   4  -8   1   12.70    8.70
   4  -8   1    0.10    6.00
   4  -9   1    6.70    8.10
   4  -9   1    9.70    8.00
   4  -9   1    2.30    7.40
  -3  -9  -1   32.00   11.10
  -3  -9  -1    5.50    6.00
   3   8   1    7.60    5.10
  -3  -8  -1    8.60    6.10
  -3  -8  -1   33.00   11.30
   3   7   1   -1.20    4.20
  -3  -7  -1    3.90    7.60
  -3  -7  -1    2.80    4.90
   3   6   1   35.00    4.00
  -3  -6  -1   36.50    8.80
  -3  -6  -1   46.90    8.80
   3   5   1    2.90    3.00
  -3  -5  -1    4.00    5.60
  -3  -5  -1    2.70    4.10
   3   4   1    5.60    1.90
   3   4   1    2.00    3.10
  -3  -4  -1    0.50    2.90
  -3  -4  -1    5.70    4.30
   3   3   1   10.00    3.30
   3   3   1   10.30    2.70
  -3  -3  -1   10.40    4.20
  -3  -3  -1    7.50    3.40
   3   2   1  267.07   11.10
   3   2   1  265.37   11.20
  -3  -2  -1  288.57   13.40
  -3  -2  -1  261.57   14.10
   3   1   1  305.87   12.20
  -3  -1  -1  286.47   13.70
  -3  -1  -1  297.37   12.30
  -3  -1  -1  338.97   13.60
   3   0   1    2.30    1.90
   3   0   1    4.30    2.30
   3   0   1    3.10    1.90
  -3   0  -1    2.10    2.10
   3  -1   1  306.27   13.00
   3  -1   1  298.17   12.50
   3  -1   1  290.97   13.60
  -3   1  -1  275.27   12.40
   3  -2   1  267.27    9.40
   3  -2   1  269.47   12.20
   3  -2   1  262.37   13.10
   3  -2   1  264.57   11.70
   3  -2   1  253.47   13.80
  -3   2  -1  253.17   12.00
   3  -3   1   12.30    3.80
   3  -3   1   10.20    3.20
   3  -3   1   10.70    4.90
   3  -3   1    7.40    3.70
  -3   3  -1    8.00    3.10
   3  -4   1    3.40    3.80
   3  -4   1    3.10    5.10
   3  -4   1    1.20    3.10
  -3   4  -1    1.40    2.30
   3  -5   1    4.50    5.80
   3  -5   1    1.10    4.10
   3  -5   1    2.80    4.60
  -3   5  -1    3.30    2.90
   3  -6   1   40.40    9.60
   3  -6   1   48.20   13.00
   3  -6   1   39.20    8.70
  -3   6  -1   39.50    5.40
   3  -7   1   10.90    7.70
   3  -7   1    2.60    5.70
   3  -7   1    0.10    5.70
  -3   7  -1    9.10    3.10
   3  -8   1   11.50    9.00
   3  -8   1    2.70    6.60
   3  -8   1    1.60    6.00
   3  -9   1   21.80   10.10
   3  -9   1    1.40    6.70
   3  -9   1    7.50    8.20
  -2  -9  -1   15.40   10.00
  -2  -9  -1    4.30    6.40
   2   8   1    4.20    5.00
  -2  -8  -1    9.60    8.80
  -2  -8  -1    3.90    5.70
   2   7   1   -1.10    3.70
  -2  -7  -1   11.00    7.10
  -2  -7  -1    2.30    4.70
   2   6   1   27.00    3.40
   2   6   1   22.00    6.40
  -2  -6  -1   17.00    6.80
  -2  -6  -1   37.70   11.30
   2   5   1   48.70    4.70
  -2  -5  -1   55.29    8.50
  -2  -5  -1   67.09    4.20
  -2  -5  -1   43.00    8.30
   2   4   1   10.60    3.90
   2   4   1   12.80    3.50
  -2  -4  -1    9.50    4.20
  -2  -4  -1   19.70    6.50
   2   3   1  574.64   18.50
  -2  -3  -1  578.44   18.00
  -2  -3  -1  556.24   25.30
  -2  -3  -1  556.14   22.40
   2   2   1  283.07   10.70
  -2  -2  -1  290.47   12.90
  -2  -2  -1  278.07   13.90
  -2  -2  -1  270.87   10.30
   2   1   1 3089.59   79.59
   2   1   1 2955.80   79.29
   2   1   1 3012.30   96.09
  -2  -1  -1 3031.30   82.69
   2   0   1    1.00    1.40
   2   0   1    0.80    1.20
   2   0   1    0.40    1.50
  -2   0  -1    1.10    1.60
  -2   0  -1    0.20    1.20
   2  -1   1 3047.60   79.59
   2  -1   1 2935.21   81.79
  -2   1  -1 2997.30   79.59
   2  -2   1  301.97   11.70
   2  -2   1  268.47   13.90
   2  -2   1  288.27    9.50
   2  -2   1  277.27   11.20
  -2   2  -1  272.57   11.40
   2  -3   1  595.04   23.20
   2  -3   1  548.65   25.30
   2  -3   1  563.84   19.50
  -2   3  -1  565.84   17.20
  -2   3  -1  597.44   19.70
  -2   3  -1  564.94   19.70
   2  -4   1   14.80    4.30
   2  -4   1   18.50    4.00
   2  -4   1   12.20    4.70
   2  -4   1   15.70    6.40
  -2   4  -1   13.90    4.20
  -2   4  -1   15.50    3.70
   2  -5   1   50.59    7.60
   2  -5   1   48.20    8.40
   2  -5   1   45.90    9.10
  -2   5  -1   46.30    4.90
  -2   5  -1   42.50    5.50
   2  -6   1   24.20   10.40
   2  -6   1   24.60    7.10
   2  -6   1   15.30    6.90
  -2   6  -1   30.00    7.20
  -2   6  -1   21.10    4.80
   2  -7   1    2.20    6.40
   2  -7   1   -3.20    5.30
   2  -7   1    1.30    5.20
  -2   7  -1    1.20    3.60
   2  -8   1    8.80    8.70
   2  -8   1    1.60    6.00
   2  -8   1    7.10    7.00
  -2   8  -1   16.40    5.40
   2  -9   1    0.90    6.60
   2  -9   1   15.60   10.80
  -1  -9  -1   19.00   11.30
  -1  -9  -1   -0.60    5.50
   1   8   1   14.60    6.10
  -1  -8  -1   16.80   11.00
  -1  -8  -1   16.50    7.70
   1   7   1    2.10    4.40
  -1  -7  -1    2.60    5.20
  -1  -7  -1   12.10    8.20
   1   6   1   47.50    6.80
   1   6   1   59.19    4.90
  -1  -6  -1   58.49    9.80
  -1  -6  -1   54.79    9.80
   1   5   1   63.39    6.60
   1   5   1   66.79    5.20
  -1  -5  -1   69.29    9.50
  -1  -5  -1   70.49    5.50
  -1  -5  -1   72.29    9.90
   1   4   1   39.90    5.00
   1   4   1   35.50    3.80
   1   4   1   43.30    6.20
  -1  -4  -1   37.80    6.50
  -1  -4  -1   32.70    6.40
  -1  -4  -1   40.80    4.00
   1   3   1   74.19    4.90
   1   3   1   77.69    6.30
  -1  -3  -1   72.29    7.00
  -1  -3  -1   73.19    7.40
  -1  -3  -1   76.89    4.80
   1   2   1    8.40    2.70
  -1  -2  -1    5.90    2.50
  -1  -2  -1    7.90    3.40
  -1  -2  -1    6.20    2.20
   1   1   1   75.69    4.70
   1   1   1   74.39    3.90
  -1  -1  -1   73.79    4.70
  -1  -1  -1   71.19    4.50
   1   0   1   -0.40    0.40
   1   0   1   -0.10    0.70
   1   0   1   -0.50    0.70
   1   0   1   -0.20    0.80
  -1   0  -1    0.00    0.90
  -1   0  -1   -0.50    0.70
   1  -1   1   74.89    4.50
   1  -1   1   73.59    4.80
   1  -1   1   72.89    3.10
  -1   1  -1   68.69    3.80
   1  -2   1    7.10    3.50
   1  -2   1    8.00    2.10
   1  -2   1    3.70    2.30
   1  -2   1    4.50    2.50
  -1   2  -1    8.00    2.10
  -1   2  -1    7.70    2.40
  -1   2  -1    3.80    2.10
   1  -3   1   74.39    5.70
   1  -3   1   75.99    7.20
   1  -3   1   73.39    4.70
   1  -3   1   74.79    7.70
  -1   3  -1   78.59    5.70
  -1   3  -1   68.29    4.60
  -1   3  -1   75.39    5.20
   1  -4   1   35.20    6.30
   1  -4   1   39.50    5.80
   1  -4   1   39.80    4.10
   1  -4   1   35.30    6.90
  -1   4  -1   40.30    5.20
  -1   4  -1   40.30    4.70
  -1   4  -1   37.10    3.70
   1  -5   1   67.09    9.60
   1  -5   1   68.09    9.50
   1  -5   1   68.09    8.10
   1  -5   1   70.39    6.10
  -1   5  -1   71.09    6.70
  -1   5  -1   65.89    5.20
   1  -6   1   56.69    8.60
   1  -6   1   55.39   10.00
   1  -6   1   54.89    9.80
  -1   6  -1   54.79    6.80
  -1   6  -1   59.59    5.00
   1  -7   1   11.20    8.30
   1  -7   1    6.90    6.00
   1  -7   1    0.10    5.40
  -1   7  -1    9.80    5.00
   1  -8   1   14.70    9.40
   1  -8   1    6.50    6.60
  -1   8  -1   17.10    6.10
   1  -9   1   -1.10    5.40
   1  -9   1   12.40    9.30
   0  -9  -1   -2.20    5.30
   0  -9  -1   21.50   11.70
   0   8   1    9.70    5.00
   0  -8  -1    1.90    5.70
   0  -8  -1    9.20    8.20
   0   7   1    3.70    4.10
   0  -7  -1    1.40    5.00
   0  -7  -1   -2.50    6.10
   0   6   1    3.50    2.50
   0   6   1    7.50    4.70
   0  -6  -1    2.40    4.70
   0  -6  -1    6.70    6.90
   0   5   1    0.30    2.20
   0   5   1    2.50    3.40
   0  -5  -1    0.70    3.80
   0  -5  -1   -2.80    3.70
   0  -5  -1    1.10    3.90
   0  -5  -1   -0.70    3.10
   0   4   1  544.55   18.70
   0   4   1  541.35   18.50
   0  -4  -1  538.75   20.20
   0  -4  -1  582.64   19.40
   0  -4  -1  564.04   24.20
   0   3   1   -0.30    1.60
   0   3   1   -0.20    2.10
   0   3   1    0.60    2.00
   0  -3  -1   -1.20    2.10
   0  -3  -1   -0.80    2.10
   0  -3  -1    0.30    2.90
   0  -3  -1    1.40    2.50
   0   2   1 3291.77   70.99
   0   2   1 3399.36   80.49
   0   2   1 3365.26   89.19
   0  -2  -1 3285.17   80.59
   0  -2  -1 3267.57   90.69
   0  -2  -1 3185.38  106.39
   0   1   1   -4.50    1.20
   0   1   1   -3.20    1.20
   0   1   1   -4.20    1.10
   0   1   1   -4.30    1.00
   0   1   1   -3.90    1.00
   0  -1  -1   -4.40    1.00
   0  -1  -1   -3.00    1.20
   0  -1  -1   -3.40    1.50
   0  -1  -1   -4.10    1.00
   0   0   1   -3.40    0.50
   0   0   1   -2.80    0.40
   0   0  -1   -2.20    0.60
   0  -1   1   -4.10    0.60
   0  -1   1   -4.10    1.30
   0  -1   1   -4.00    0.90
   0  -1   1   -4.70    0.70
   0   1  -1   -4.10    0.70
   0   1  -1   -4.40    0.90
   0   1  -1   -3.90    0.60
   0   1  -1   -4.40    1.20
   0  -2   1 3139.99   97.29
   0  -2   1 3275.77   82.89
   0  -2   1 2564.94   78.89
   0   2  -1 2718.03   78.99
   0   2  -1 3299.07   72.39
   0  -3   1    1.40    2.90
   0  -3   1   -1.20    1.00
   0  -3   1    0.00    1.50
   0  -3   1   -0.90    2.00
   0   3  -1    0.20    1.00
   0   3  -1   -0.90    1.60
   0  -4   1  554.74   19.50
   0  -4   1  566.94   17.40
   0  -4   1  533.65   26.50
   0  -4   1  564.14   23.90
   0   4  -1  534.25   18.10
   0   4  -1  558.14   19.00
   0   4  -1  554.84   16.90
   0  -5   1    0.30    4.50
   0  -5   1    0.90    3.90
   0  -5   1    0.70    3.90
   0  -5   1    0.10    2.60
   0   5  -1   -0.60    3.20
   0   5  -1    2.00    1.40
   0  -6   1    2.50    4.80
   0  -6   1    5.20    6.30
   0   6  -1    5.70    4.50
   0   6  -1    6.30    2.00
   0  -7   1    1.30    6.70
   0  -7   1    2.20    5.10
   0   7  -1    5.40    4.20
   0  -8   1   -2.10    5.10
   0  -8   1    8.10    8.60
   0   8  -1    5.20    4.30
   0  -9   1    1.50    6.20
   0  -9   1    4.10    9.20
   1  -9  -1    3.10    6.30
   1  -9  -1    9.60    9.60
  -1   8   1   22.90    6.20
   1  -8  -1   16.80   11.00
   1  -8  -1   10.10    7.30
  -1   7   1   14.20    5.20
   1  -7  -1   -0.10    5.20
   1  -7  -1    2.40    7.70
   1  -7  -1    8.00    6.30
  -1   6   1   56.09    6.70
  -1   6   1   56.79    5.90
   1  -6  -1   53.79   10.40
   1  -6  -1   54.29    8.50
   1  -6  -1   64.69   10.40
  -1   5   1   70.89    6.70
  -1   5   1   73.29    6.20
   1  -5  -1   67.79    8.10
   1  -5  -1   70.29    9.50
   1  -5  -1   67.29   10.10
   1  -5  -1   62.89    7.00
  -1   4   1   38.00    4.30
  -1   4   1   42.10    4.90
   1  -4  -1   39.30    7.20
   1  -4  -1   36.30    6.20
   1  -4  -1   36.90    6.70
   1  -4  -1   37.70    5.00
  -1   3   1   73.09    6.00
  -1   3   1   74.79    5.30
  -1   3   1   69.89    5.20
   1  -3  -1   72.39    7.90
   1  -3  -1   70.59    7.10
   1  -3  -1   72.59    6.20
   1  -3  -1   73.69    5.30
  -1   2   1    7.20    2.40
  -1   2   1    5.70    2.40
  -1   2   1    5.50    2.40
   1  -2  -1    6.00    2.60
   1  -2  -1    4.50    2.50
   1  -2  -1    5.90    3.70
   1  -2  -1    9.20    2.70
   1  -2  -1    8.20    2.60
  -1   1   1   74.99    5.20
  -1   1   1   73.19    4.20
  -1   1   1   75.19    4.20
   1  -1  -1   72.49    4.20
   1  -1  -1   71.39    5.30
   1  -1  -1   74.19    4.20
  -1   0   1   -0.60    0.60
  -1   0   1   -0.40    0.80
   1   0  -1   -0.60    0.60
   1   0  -1   -0.40    1.00
   1   0  -1   -0.50    0.80
   1   0  -1   -0.60    0.50
   1   0  -1   -0.40    0.40
  -1  -1   1   72.19    5.10
  -1  -1   1   68.69    2.80
  -1  -1   1   65.09    3.60
   1   1  -1   71.49    4.90
   1   1  -1   72.59    3.80
   1   1  -1   71.69    2.80
  -1  -2   1    9.10    3.50
  -1  -2   1    6.00    2.50
   1   2  -1    6.80    2.10
  -1  -3   1   72.69    7.60
  -1  -3   1   73.49    6.70
  -1  -3   1   68.99    2.60
   1   3  -1   79.09    5.40
  -1  -4   1   38.10    2.20
  -1  -4   1   40.80    7.00
  -1  -4   1   37.40    6.50
   1   4  -1   30.40    4.60
  -1  -5   1   70.49   10.10
  -1  -5   1   67.49    9.10
  -1  -5   1   72.69    3.10
  -1  -6   1   54.59   10.20
  -1  -6   1   60.39    9.90
   1   6  -1   64.09    7.20
  -1  -7   1   11.00    8.50
  -1  -7   1    5.20    6.00
   1   7  -1    3.40    4.60
  -1  -8   1   12.50    7.60
  -1  -8   1   16.80    9.80
   1   8  -1   16.20    6.50
  -1  -9   1    3.20    6.30
  -1  -9   1   19.00   11.20
   2  -9  -1    1.10    6.20
   2  -9  -1   -0.10    7.70
   2  -8  -1    2.20    5.90
   2  -8  -1   14.90    7.40
   2  -8  -1    0.40    7.40
  -2   7   1    5.50    4.30
  -2   7   1    5.40    2.90
   2  -7  -1   -3.30    4.40
   2  -7  -1   -0.20    5.40
   2  -7  -1    4.20    6.80
  -2   6   1   25.70    5.60
  -2   6   1   24.40    6.50
   2  -6  -1   21.40    7.60
   2  -6  -1   24.90   10.00
   2  -6  -1   21.70    7.50
  -2   5   1   48.30    5.50
  -2   5   1   50.49    6.20
   2  -5  -1   48.70    9.10
   2  -5  -1   47.10    8.40
   2  -5  -1   46.70    8.10
  -2   4   1   19.40    4.40
  -2   4   1   11.20    3.90
   2  -4  -1   10.00    4.30
   2  -4  -1   17.50    6.60
   2  -4  -1   10.30    4.50
  -2   3   1  581.34   20.70
  -2   3   1  586.54   20.20
   2  -3  -1  598.64   17.90
   2  -3  -1  607.44   20.90
   2  -3  -1  557.34   26.30
   2  -3  -1  561.84   20.10
   2  -3  -1  586.24   23.30
  -2   2   1  279.27   11.40
  -2   2   1  282.67   11.90
   2  -2  -1  282.17    9.90
   2  -2  -1  282.57   11.60
   2  -2  -1  281.47   12.80
   2  -2  -1  291.27   11.90
   2  -2  -1  264.57   14.50
  -2   1   1 3074.99   73.59
  -2   1   1 2944.01   80.09
   2  -1  -1 3006.60   73.59
   2  -1  -1 3046.70   81.79
   2  -1  -1 3084.59   80.19
   2  -1  -1 2887.21   96.99
  -2   0   1    0.50    1.40
   2   0  -1    0.50    1.00
   2   0  -1    0.00    1.00
   2   0  -1   -0.40    1.30
   2   0  -1    0.60    1.50
   2   0  -1   -0.80    1.70
  -2  -1   1 2251.87   73.19
  -2  -1   1 2813.92   88.59
   2   1  -1 3005.00   71.79
   2   1  -1 2876.91   73.69
  -2  -2   1  267.87   14.10
  -2  -2   1  291.27   11.80
   2   2  -1  268.47    9.00
   2   2  -1  268.07    9.00
  -2  -3   1  558.94   25.90
  -2  -3   1  600.64   22.30
   2   3  -1  609.64   18.00
   2   3  -1  570.74   16.40
   2   3  -1  563.74   16.20
  -2  -4   1   20.80    6.90
  -2  -4   1   12.30    4.40
   2   4  -1    8.60    3.30
  -2  -5   1   49.20    8.00
  -2  -5   1   46.60    8.30
  -2  -6   1   19.60    7.00
  -2  -6   1   24.80    9.50
  -2  -7   1    2.60    6.60
  -2  -7   1    1.50    4.50
   2   7  -1    3.00    3.90
  -2  -8   1   13.90    9.70
  -2  -8   1    3.40    5.80
   2   8  -1   10.70    5.40
  -2  -9   1    8.90    8.90
  -2  -9   1    4.60    6.20
   3  -9  -1    3.50    7.20
   3  -9  -1   14.80    8.60
   3  -9  -1   24.40   10.40
   3  -8  -1   12.30    8.70
   3  -8  -1    1.60    7.00
   3  -8  -1    2.10    6.00
  -3   7   1    6.60    2.90
   3  -7  -1    7.40    8.30
   3  -7  -1   -1.40    4.50
   3  -7  -1    1.50    6.20
  -3   6   1   43.30    5.90
   3  -6  -1   43.70    9.30
   3  -6  -1   33.20    9.00
   3  -6  -1   48.40   12.90
  -3   5   1    3.20    2.90
   3  -5  -1    4.00    4.60
   3  -5  -1    0.70    4.20
   3  -5  -1    2.40    5.90
  -3   4   1    4.70    3.10
   3  -4  -1    0.70    3.50
   3  -4  -1    5.30    5.30
   3  -4  -1    0.50    3.50
  -3   3   1   10.50    3.60
   3  -3  -1    9.60    3.80
   3  -3  -1    9.00    5.00
   3  -3  -1   15.40    3.80
   3  -3  -1    6.90    3.70
  -3   2   1  257.77   12.30
  -3   2   1  281.27   12.00
   3  -2  -1  284.07   12.80
   3  -2  -1  269.67   12.20
   3  -2  -1  260.07   12.90
   3  -2  -1  252.67   14.90
  -3   1   1  300.77   12.90
   3  -1  -1  299.87   12.50
   3  -1  -1  318.07   13.10
   3  -1  -1  293.77   11.80
   3  -1  -1  293.57   15.10
  -3   0   1    1.60    2.00
   3   0  -1    1.50    1.90
   3   0  -1    3.30    2.60
  -3  -1   1  303.97   15.00
  -3  -1   1  303.47   11.90
   3   1  -1  309.57   11.90
  -3  -2   1  273.47   10.50
  -3  -2   1  279.37   12.20
  -3  -2   1  271.77   14.90
   3   2  -1  259.57   10.20
  -3  -3   1   12.80    4.80
  -3  -3   1    7.20    3.10
   3   3  -1   12.10    2.30
   3   3  -1   10.80    2.50
  -3  -4   1    1.50    3.00
  -3  -4   1    0.50    3.40
   3   4  -1    2.90    2.90
   3   4  -1    4.20    2.20
   3   4  -1    5.30    1.50
  -3  -5   1    3.70    4.10
  -3  -5   1    0.90    4.50
  -3  -6   1   44.10    9.40
  -3  -6   1   44.60    9.00
  -3  -7   1   12.20    7.90
  -3  -7   1    5.50    5.30
  -3  -8   1    1.60    5.20
  -3  -8   1   14.60    8.50
   3   8  -1    6.10    5.00
  -3  -9   1    3.90    5.80
  -3  -9   1   28.40   10.10
   4  -9  -1   18.80   10.20
   4  -9  -1   -0.90    6.30
   4  -9  -1   -0.80    8.30
   4  -8  -1   -1.00    6.60
   4  -8  -1    1.10    6.10
   4  -8  -1    9.50    8.80
  -4   7   1   16.20    4.80
   4  -7  -1    9.70    9.30
   4  -7  -1   10.40    7.10
   4  -7  -1    1.80    6.90
  -4   6   1    6.30    3.60
   4  -6  -1    1.30    4.80
   4  -6  -1    1.10    5.40
   4  -6  -1    3.40    6.10
  -4   5   1   50.19    6.70
   4  -5  -1   49.00    9.50
   4  -5  -1   59.79    9.60
   4  -5  -1   54.69    9.40
  -4   4   1    2.20    3.10
   4  -4  -1    2.80    4.00
   4  -4  -1    2.20    4.90
   4  -4  -1    0.50    3.50
  -4   3   1  210.78   12.20
   4  -3  -1  197.68   14.60
   4  -3  -1  204.08   11.90
   4  -3  -1  216.28   13.40
  -4   2   1   42.00    5.20
   4  -2  -1   38.00    6.20
   4  -2  -1   44.90    5.70
   4  -2  -1   41.60    5.60
  -4   1   1  263.07   13.00
   4  -1  -1  277.87   12.70
   4  -1  -1  274.47   15.30
   4  -1  -1  272.67   12.10
  -4   0   1   -0.90    1.90
   4   0  -1    0.40    1.60
   4   0  -1    0.60    2.30
   4   0  -1    2.30    2.20
  -4  -1   1  277.07   12.40
  -4  -1   1  269.27   14.90
   4   1  -1  295.37   12.50
  -4  -2   1   47.30    5.10
  -4  -2   1   44.40    6.10
  -4  -2   1   44.10    4.40
   4   2  -1   47.00    4.30
  -4  -3   1  231.28   12.90
  -4  -3   1  208.28   14.60
   4   3  -1  207.08    9.50
   4   3  -1  212.58    9.50
  -4  -4   1    3.00    3.30
  -4  -4   1    4.10    4.50
   4   4  -1    3.90    2.60
   4   4  -1    6.90    1.90
  -4  -5   1   57.09    9.30
  -4  -5   1   48.50    7.90
   4   5  -1   65.49    3.60
   4   5  -1   48.20    4.30
  -4  -6   1    4.10    4.30
  -4  -6   1    8.10    6.80
  -4  -7   1   18.20    8.40
  -4  -7   1    9.00    5.80
  -4  -8   1   21.70   10.80
   4   8  -1   17.70    5.90
  -4  -9   1    2.90    5.80
  -4  -9   1   31.90    9.90
   5  -9  -1   -2.20    5.60
   5  -9  -1    7.60    9.40
   5  -8  -1    0.10    6.40
   5  -8  -1    1.90    6.80
   5  -8  -1    3.00    8.40
  -5   7   1   11.30    4.10
   5  -7  -1   -4.10    6.10
   5  -7  -1   -0.50    5.10
   5  -7  -1    4.50    7.30
  -5   6   1    4.40    3.00
   5  -6  -1    2.60    6.90
   5  -6  -1   -0.60    4.30
   5  -6  -1   -2.50    4.90
  -5   5   1    0.60    3.10
   5  -5  -1    2.30    6.10
   5  -5  -1   -1.80    4.10
   5  -5  -1    0.80    4.30
  -5   4   1   30.00    5.40
   5  -4  -1   40.30   10.70
   5  -4  -1   28.20    6.90
   5  -4  -1   31.00    7.80
  -5   3   1    5.30    3.70
   5  -3  -1    4.00    3.70
   5  -3  -1    6.30    5.60
   5  -3  -1    2.40    3.50
  -5   2   1  140.69   10.30
   5  -2  -1  146.29   10.50
   5  -2  -1  149.39   12.10
   5  -2  -1  145.39    9.90
  -5   1   1   54.89    6.00
   5  -1  -1   51.59    7.10
   5  -1  -1   51.39    5.90
   5  -1  -1   54.49    5.90
  -5   0   1    1.20    2.30
   5   0  -1   -0.70    1.60
   5   0  -1    0.30    2.60
  -5  -1   1   49.40    5.40
  -5  -1   1   54.79    5.60
  -5  -1   1   57.99    6.90
  -5  -2   1  161.98   10.20
  -5  -2   1  152.18    9.40
  -5  -2   1  146.69   11.90
  -5  -3   1    1.10    2.70
  -5  -3   1    4.90    4.10
   5   3  -1    8.00    2.60
   5   3  -1    4.00    2.70
  -5  -4   1   41.00   10.10
  -5  -4   1   23.90    6.10
   5   4  -1   25.40    4.10
  -5  -5   1    0.60    3.40
  -5  -5   1    3.60    5.50
   5   5  -1    1.00    2.80
  -5  -6   1    1.30    5.70
  -5  -6   1   -0.40    3.60
  -5  -7   1   20.40    8.90
  -5  -7   1    2.30    4.70
  -5  -8   1    4.80    5.70
  -5  -8   1   22.20    9.60
  -5  -9   1   37.30   10.80
  -5  -9   1    4.80    6.00
   6  -8  -1   -1.10    7.30
   6  -8  -1   10.30    9.80
   6  -8  -1    1.80    6.70
   6  -7  -1    1.60    5.40
   6  -7  -1   -7.60    6.50
   6  -7  -1    9.20    8.00
  -6   6   1   14.80    5.50
   6  -6  -1    3.40    5.60
   6  -6  -1    2.70    6.10
   6  -6  -1    8.20    8.40
  -6   5   1    6.70    3.70
   6  -5  -1    2.10    5.10
   6  -5  -1    6.80    6.60
   6  -5  -1    3.10    4.90
  -6   4   1   24.00    6.60
   6  -4  -1   24.40    7.30
   6  -4  -1   24.50    6.90
   6  -4  -1   37.70   10.40
  -6   3   1  112.89   10.20
   6  -3  -1  101.69   10.40
   6  -3  -1   96.29   11.30
   6  -3  -1   98.49    9.70
  -6   2   1  126.79   10.50
   6  -2  -1  133.79   10.40
   6  -2  -1  132.59   12.40
   6  -2  -1  137.09   11.10
  -6   1   1  924.01   34.50
   6  -1  -1  985.40   34.10
   6  -1  -1  946.91   31.70
   6  -1  -1  911.51   39.60
  -6   0   1    5.30    3.50
   6   0  -1    5.00    3.00
   6   0  -1    6.60    4.40
  -6  -1   1  908.21   32.50
  -6  -2   1  126.99   11.70
  -6  -2   1  128.09    9.40
  -6  -2   1  149.79   10.70
  -6  -3   1  122.09   10.50
  -6  -3   1  117.09    8.70
  -6  -3   1  113.09   11.70
   6   3  -1  100.79    8.00
  -6  -4   1   23.30    6.50
  -6  -4   1   29.60    9.60
   6   4  -1   19.70    4.90
  -6  -5   1    2.20    4.00
  -6  -5   1   -0.30    4.70
   6   5  -1   10.50    3.30
  -6  -6   1    3.10    4.30
  -6  -6   1   24.80   10.50
  -6  -7   1   12.80    8.00
  -6  -7   1    3.70    4.60
  -6  -8   1   31.70   11.20
  -6  -8   1    2.70    5.50
   7  -8  -1   15.10    9.70
   7  -8  -1   -4.20    5.90
  -7   7   1   13.60    4.80
   7  -7  -1    4.40    6.60
   7  -7  -1    5.70    9.10
   7  -7  -1   -5.70    6.10
  -7   6   1    3.90    3.80
   7  -6  -1   -5.60    4.50
   7  -6  -1    6.80    8.00
   7  -6  -1    0.30    5.30
  -7   5   1   32.00    7.80
   7  -5  -1   31.50    8.60
   7  -5  -1   26.00    8.50
   7  -5  -1   26.10   10.10
  -7   4   1    1.90    3.60
   7  -4  -1    5.10    6.30
   7  -4  -1   -1.90    3.80
   7  -4  -1   -0.90    3.80
  -7   3   1   12.90    5.60
   7  -3  -1    7.20    5.00
   7  -3  -1   10.10    6.90
   7  -3  -1    9.30    5.40
  -7   2   1    2.80    3.90
   7  -2  -1    2.90    3.80
   7  -2  -1    4.70    4.00
   7  -2  -1    4.90    5.40
  -7   1   1   39.60    6.30
   7  -1  -1   32.90    6.80
   7  -1  -1   40.10    6.40
   7  -1  -1   37.40    7.20
  -7   0   1    5.40    3.30
   7   0  -1    0.20    3.40
   7   0  -1   -0.80    2.40
  -7  -1   1   37.30    5.70
   7   1  -1   35.10    7.00
  -7  -2   1    4.40    3.40
  -7  -2   1    2.10    5.10
  -7  -2   1    4.70    3.60
  -7  -3   1   11.00    4.60
  -7  -3   1   23.60    8.00
  -7  -3   1   10.60    4.80
   7   3  -1   15.00    4.60
  -7  -4   1    9.70    5.80
  -7  -4   1    1.50    3.30
   7   4  -1   10.50    3.00
  -7  -5   1   31.60    8.30
  -7  -5   1   46.10   12.40
  -7  -6   1   22.10    8.10
  -7  -7   1   35.70   10.20
  -7  -8   1   49.10    9.40
  -8   7   1   20.00    5.50
   8  -7  -1    1.90    6.90
   8  -7  -1   13.60    9.50
  -8   6   1   21.70    7.10
   8  -6  -1    9.80    7.00
   8  -6  -1   23.00    9.90
   8  -6  -1   12.40    7.90
  -8   5   1   30.20    8.10
   8  -5  -1   41.40    9.70
   8  -5  -1   26.90    9.10
   8  -5  -1   44.80   12.40
  -8   4   1   62.09    8.70
   8  -4  -1   50.89   10.30
   8  -4  -1   57.99   10.40
   8  -4  -1   59.29   10.80
  -8   3   1   49.10    7.90
   8  -3  -1   59.49    9.70
   8  -3  -1   54.49    9.60
   8  -3  -1   57.69    8.70
  -8   2   1   85.49    9.80
   8  -2  -1   88.09    9.90
   8  -2  -1   84.29   10.10
   8  -2  -1   80.79   10.90
  -8   1   1   21.60    6.60
   8  -1  -1   27.00    7.00
   8  -1  -1   23.60    6.60
   8  -1  -1   28.90    8.80
  -8   0   1    5.50    3.50
   8   0  -1    0.40    4.10
   8   0  -1    0.30    3.20
  -8  -1   1   38.60    8.70
   8   1  -1   43.40   11.10
  -8  -2   1   78.19    8.60
  -8  -3   1   61.69    7.70
  -8  -3   1   72.29   10.10
  -8  -3   1   65.09    8.90
   8   3  -1   71.19    7.20
  -8  -4   1   71.99   10.80
  -8  -4   1   61.69    9.10
   8   4  -1   73.09    6.90
  -8  -5   1   34.30    8.70
  -8  -5   1   53.49   14.30
  -8  -6   1   46.40   13.00
  -8  -7   1   40.40    8.70
  -9   7   1   22.30    6.20
   9  -7  -1   11.50    8.80
  -9   6   1    9.70    4.90
   9  -6  -1   -2.50    8.20
   9  -6  -1   -3.20    5.80
   9  -6  -1   -8.70    5.70
  -9   5   1   14.70    5.70
   9  -5  -1   12.60    8.10
   9  -5  -1    7.50    6.60
   9  -5  -1    9.30    7.30
  -9   4   1    4.60    4.40
   9  -4  -1    0.80    4.90
   9  -4  -1    2.60    4.80
   9  -4  -1    6.90    7.20
  -9   3   1    3.30    4.30
   9  -3  -1    8.80    6.30
   9  -3  -1    0.90    4.90
   9  -3  -1   -2.30    4.00
  -9   2   1    4.90    3.70
   9  -2  -1    7.90    5.50
   9  -2  -1    1.50    4.00
   9  -2  -1    1.50    4.30
  -9   1   1   93.29   10.50
   9  -1  -1   87.99   11.10
   9  -1  -1   92.09   10.50
   9  -1  -1   93.29   10.70
  -9   0   1    7.50    4.50
   9   0  -1    7.20    5.10
   9   0  -1   -0.90    2.90
   9   0  -1    0.10    3.30
  -9  -1   1   91.09   10.00
   9   1  -1   97.09   11.90
   9   1  -1   90.49    9.80
  -9  -2   1   11.40    4.90
   9   2  -1   12.70    6.90
  -9  -3   1    0.60    3.30
  -9  -3   1    7.50    4.50
  -9  -3   1    9.00    7.30
  -9  -4   1   15.60    7.20
  -9  -5   1   42.10    8.70
  -9  -7   1   28.00   10.40
 -10   6   1   23.30    6.90
  10  -6  -1   13.40    8.80
  10  -6  -1   -1.90    6.10
 -10   5   1   22.80    7.60
  10  -5  -1   16.60    8.90
  10  -5  -1   29.50   11.10
  10  -5  -1   13.20    7.20
 -10   4   1   11.50    5.10
  10  -4  -1   15.40    7.80
  10  -4  -1    7.00    6.00
  10  -4  -1   -1.10    4.90
 -10   3   1   45.30   10.60
  10  -3  -1   45.30    9.30
  10  -3  -1   40.40   10.40
  10  -3  -1   48.80   10.50
 -10   2   1    8.40    4.60
  10  -2  -1    2.10    4.60
  10  -2  -1    3.30    4.10
  10  -2  -1   18.40    6.30
 -10   1   1   61.39    9.00
  10  -1  -1   56.99    9.10
  10  -1  -1   61.99    9.30
  10  -1  -1   67.09    9.80
 -10   0   1   11.60    4.90
  10   0  -1    7.20    4.20
  10   0  -1   10.30    5.00
 -10  -1   1   70.99    8.80
  10   1  -1   66.59    9.60
  10   1  -1   52.29    8.30
 -10  -2   1   19.90    6.10
  10   2  -1   14.00    7.10
  10   3  -1   64.09    6.70
 -10  -4   1    6.10    4.70
 -10  -4   1   32.00    9.30
 -10  -5   1   43.50    8.90
 -10  -6   1   49.50    7.80
  11  -5  -1   20.90    9.00
  11  -5  -1    0.60    7.10
 -11   4   1   12.30    5.50
  11  -4  -1   18.10    7.30
  11  -4  -1   -4.30    5.30
  11  -4  -1    2.80    5.70
 -11   3   1   20.60    7.10
  11  -3  -1   16.80    8.30
  11  -3  -1   21.10    8.20
  11  -3  -1   17.00    7.20
 -11   2   1   22.50    6.20
  11  -2  -1    8.80    5.20
  11  -2  -1   -0.70    4.60
  11  -2  -1   18.80    6.10
 -11   1   1   26.20    7.30
  11  -1  -1   17.50    5.80
  11  -1  -1   32.90    6.70
  11  -1  -1    6.10    5.50
 -11   0   1   13.60    4.90
  11   0  -1    1.20    4.40
  11   0  -1    9.80    4.00
  11   0  -1   14.90    5.20
 -11  -1   1   14.00    6.20
  11   1  -1    6.60    4.60
  11   1  -1   17.40    4.80
 -11  -2   1   18.30    5.90
  11   2  -1    6.80    4.20
  11   3  -1   55.69    5.40
  11   3  -1   44.60    7.70
 -11  -5   1   68.79   10.20
  12  -4  -1   43.00    9.30
  12  -3  -1   48.90    8.80
 -12   2   1   28.40    6.90
  12  -2  -1   28.50    7.40
  12  -2  -1   13.50    7.60
 -12   1   1   15.30    6.20
 -12   0   1   21.80    6.80
  12   0  -1   27.60    5.50
  12   0  -1   41.70    6.50
 -12  -1   1   26.60    7.60
  12   1  -1   42.50    6.30
  12   2  -1   81.29    9.20
  12   2  -1   67.69    7.30
  12   2  -1   89.49    6.70
  12   3  -1   68.89    9.20
  12   3  -1   94.39    7.00
  12   4  -1  104.49   11.90
  13   1  -1   84.39    8.20
  13   1  -1   83.89    6.30
  13   1  -1   85.09    9.80
  13   1   2    9.10    6.10
  13   0   2   10.40    6.80
  12   3   2   66.39    6.20
 -12   0  -2   14.90    6.40
  12  -1   2   15.30    5.40
  12  -1   2    3.60    5.70
 -12   1  -2   19.50    7.20
  12  -2   2   -1.30    5.20
 -12   2  -2   19.90    7.10
  12  -3   2    1.10    6.20
  12  -4   2    0.10    6.10
 -11  -4  -2    0.30    4.50
  11   3   2   59.19    7.60
  11   3   2   55.19    6.10
  11   2   2   33.70    4.50
  11   2   2   45.60    6.40
  11   1   2   49.40    5.80
  11   1   2   40.80    5.80
  11   0   2    7.50    5.50
 -11   0  -2   16.90    6.20
  11  -1   2   20.50    5.60
 -11   1  -2    7.90    5.50
  11  -2   2    0.40    4.90
  11  -2   2    9.00    4.80
 -11   2  -2   13.50    4.60
  11  -3   2    6.10    6.60
  11  -3   2   12.00    5.70
 -11   3  -2   10.80    6.70
  11  -4   2   -1.70    5.40
 -11   4  -2    7.40    3.80
  11  -5   2   -4.90    6.20
 -10  -5  -2   24.40    8.70
 -10  -5  -2   42.60    8.30
  10   4   2   32.80    5.10
  10   3   2   38.50    5.60
 -10  -3  -2   20.40    7.50
  10   2   2   27.60    5.50
  10   2   2   19.40    4.90
  10   1   2   26.80    5.40
  10   1   2   20.00    5.70
 -10  -1  -2   19.30    5.90
  10   0   2    0.60    3.80
 -10   0  -2   10.10    4.60
  10  -1   2   14.40    5.60
 -10   1  -2   10.80    4.80
  10  -2   2   -1.20    4.00
  10  -2   2    3.60    4.20
 -10   2  -2    7.20    5.00
  10  -3   2   19.80    8.10
  10  -3   2   23.30    7.40
  10  -3   2   35.10    6.90
 -10   3  -2   25.50    8.60
  10  -4   2    9.40    5.30
  10  -4   2    0.60    5.50
  10  -4   2   11.30    6.90
 -10   4  -2    6.80    4.80
  10  -5   2   27.40    8.70
  10  -5   2   36.50   11.10
  10  -5   2   12.40    8.20
 -10   5  -2   32.50    8.20
  10  -6   2   -0.10    6.70
 -10   6  -2   13.80    5.80
  -9  -5  -2   28.00    8.00
  -9  -5  -2    2.90    4.70
   9   4   2   29.90    5.40
  -9  -4  -2   43.10    8.20
  -9  -4  -2   19.80    7.50
   9   3   2   72.49    8.30
  -9  -3  -2   84.19   10.40
  -9  -3  -2   72.19   10.20
   9   2   2   57.39    7.60
   9   2   2   60.99    8.60
   9   1   2   46.00    7.00
   9   1   2   50.89    7.50
  -9  -1  -2   58.49   11.60
   9   0   2   47.20    7.00
   9   0   2   45.00    9.50
  -9   0  -2   45.10    7.70
   9  -1   2   43.30    9.60
   9  -1   2   49.90    7.30
  -9   1  -2   54.29   11.40
   9  -2   2   48.60    9.70
   9  -2   2   48.90    7.90
   9  -2   2   47.40   10.30
  -9   2  -2   47.00    8.20
   9  -3   2   61.19   11.00
   9  -3   2   73.29    9.60
   9  -3   2   73.89   10.20
  -9   3  -2   73.99   10.00
   9  -4   2   16.10    8.10
   9  -4   2   29.00    9.30
   9  -4   2   20.40    7.20
  -9   4  -2   18.30    7.30
   9  -5   2   15.70    7.80
   9  -5   2    4.50    4.90
   9  -5   2    1.70    5.80
  -9   5  -2    5.00    4.60
   9  -6   2   -1.70    5.80
   9  -6   2   -2.20    5.90
   9  -6   2   10.00    7.40
  -9   6  -2    4.40    4.70
   9  -7   2   -1.40    6.80
   9  -7   2   11.30    8.90
  -8  -6  -2   33.40   10.20
   8   5   2   10.60    4.40
  -8  -5  -2   19.20    7.20
  -8  -5  -2    2.80    4.50
   8   4   2   36.20    5.90
  -8  -4  -2   30.10    9.50
  -8  -4  -2   20.00    7.10
   8   3   2   20.70    6.10
  -8  -3  -2   16.90    6.20
  -8  -3  -2   33.10    9.40
   8   2   2   29.50    7.50
  -8  -2  -2   36.00    6.20
  -8  -2  -2   23.00    6.80
   8   1   2    5.90    4.80
   8   1   2    9.90    5.50
  -8  -1  -2    7.00    5.40
   8   0   2   29.50    7.50
   8   0   2   32.60    6.10
  -8   0  -2   37.20    9.20
   8  -1   2   14.30    5.90
   8  -1   2    9.10    5.10
  -8   1  -2   10.80    5.30
   8  -2   2   30.70    8.20
   8  -2   2   24.20    7.00
   8  -2   2   28.60    6.20
  -8   2  -2   31.00    8.60
   8  -3   2   12.90    6.40
   8  -3   2   19.30    6.40
   8  -3   2   24.50    7.90
  -8   3  -2   25.10    8.00
   8  -4   2   20.80    8.00
   8  -4   2   19.10    8.10
   8  -4   2   23.40    7.40
  -8   4  -2   18.70    7.10
   8  -5   2    5.70    6.70
   8  -5   2    4.20    5.90
   8  -5   2    3.90    5.00
  -8   5  -2    8.70    4.80
   8  -6   2    6.30    6.30
   8  -6   2    4.20    6.40
   8  -6   2   11.50    7.00
  -8   6  -2    8.10    5.20
   8  -7   2   14.50    8.10
   8  -7   2   -2.30    6.70
   8  -7   2   -1.00    6.00
  -8   7  -2   11.90    4.90
  -7  -7  -2   89.69   12.50
  -7  -6  -2   29.20    8.70
   7   5   2   49.70    7.00
  -7  -5  -2   51.99    9.20
  -7  -5  -2   37.90    9.50
   7   4   2   33.30    5.80
  -7  -4  -2   44.70   11.50
  -7  -4  -2   22.80    7.40
   7   3   2    9.10    4.30
  -7  -3  -2    5.20    4.00
  -7  -3  -2    9.50    4.90
   7   2   2   21.00    6.50
  -7  -2  -2   19.20    6.00
  -7  -2  -2   25.40    5.50
   7   1   2   25.20    6.90
   7   1   2   26.60    7.40
  -7  -1  -2   30.60    7.40
  -7  -1  -2   20.80    6.00
   7   0   2   11.80    4.70
   7   0   2   14.60    5.20
  -7   0  -2   18.10    6.00
   7  -1   2   22.70    6.50
   7  -1   2   28.90    7.20
  -7   1  -2   21.80    6.40
   7  -2   2   16.00    5.90
   7  -2   2   23.90    7.30
  -7   2  -2   22.00    6.90
   7  -3   2    5.00    5.30
   7  -3   2    6.00    4.50
   7  -3   2    5.30    4.80
  -7   3  -2    5.00    4.50
   7  -4   2   25.50    7.40
   7  -4   2   20.60    7.60
   7  -4   2   29.90    9.30
  -7   4  -2   29.40    7.60
   7  -5   2   43.40    9.00
   7  -5   2   37.70    9.90
   7  -5   2   46.70    9.80
  -7   5  -2   49.30   10.10
   7  -6   2    0.10    5.40
   7  -6   2   -0.20    5.30
   7  -6   2    4.60    7.00
  -7   6  -2   11.30    4.40
   7  -7   2   67.89   15.20
   7  -7   2   70.29   11.90
   7  -7   2   57.39   11.40
  -7   7  -2   65.09    8.90
   7  -8   2    5.60    7.80
   7  -8   2   -2.70    6.00
  -6  -8  -2   36.20   10.70
  -6  -7  -2   18.50    8.40
  -6  -7  -2    2.20    5.10
  -6  -6  -2   16.80    7.30
  -6  -6  -2   25.70    9.70
   6   5   2    4.10    4.00
  -6  -5  -2    3.80    5.50
  -6  -5  -2   -1.80    3.60
   6   4   2   34.90    7.20
  -6  -4  -2   32.00    8.00
  -6  -4  -2   31.40    6.80
   6   3   2   -0.10    3.70
  -6  -3  -2    4.00    4.00
  -6  -3  -2    2.40    3.50
   6   2   2    7.90    4.10
  -6  -2  -2    3.60    3.20
  -6  -2  -2    7.30    4.30
   6   1   2    7.10    4.00
  -6  -1  -2    7.00    4.10
  -6  -1  -2    3.60    3.20
   6   0   2    1.30    3.00
  -6   0  -2    3.90    3.60
   6  -1   2    9.30    4.40
   6  -1   2    4.50    3.60
  -6   1  -2    9.50    4.80
   6  -2   2    2.70    3.60
   6  -2   2    7.90    4.30
  -6   2  -2    5.20    4.20
   6  -3   2    2.60    3.70
   6  -3   2    6.80    5.30
   6  -3   2    2.20    3.90
  -6   3  -2   -1.10    2.80
   6  -4   2   28.10    7.10
   6  -4   2   31.60    8.50
   6  -4   2   33.80    9.40
  -6   4  -2   30.30    7.60
   6  -5   2    2.20    5.00
   6  -5   2    1.10    5.80
   6  -5   2    3.90    4.70
  -6   5  -2    3.60    3.50
   6  -6   2   14.50    7.50
   6  -6   2   11.40    6.70
   6  -6   2   18.40    8.60
  -6   6  -2   21.80    6.30
   6  -7   2   12.80    8.70
   6  -7   2   -1.70    6.30
   6  -7   2    5.00    6.30
  -6   7  -2    9.10    4.10
   6  -8   2   10.60    8.10
   6  -8   2    4.50    7.70
   6  -8   2   -2.70    5.90
  -5  -9  -2    4.60    6.00
  -5  -9  -2   35.30   12.00
   5   8   2    6.30    4.80
  -5  -8  -2    1.00    4.90
  -5  -8  -2   25.10    9.70
  -5  -7  -2    3.50    5.00
  -5  -7  -2   11.70    7.80
  -5  -6  -2   25.40   10.00
  -5  -6  -2   12.20    6.20
   5   5   2   27.70    6.30
  -5  -5  -2   18.80    6.80
  -5  -5  -2   26.50    9.20
   5   4   2  103.29    8.80
  -5  -4  -2  104.09   11.20
  -5  -4  -2  104.99   11.00
   5   3   2   60.49    6.80
  -5  -3  -2   64.39    8.10
  -5  -3  -2   63.39    8.30
   5   2   2   26.20    5.80
  -5  -2  -2   20.00    5.10
  -5  -2  -2   23.30    4.40
   5   1   2   34.10    5.00
  -5  -1  -2   38.90    5.30
  -5  -1  -2   35.00    5.40
  -5  -1  -2   40.40    5.00
   5   0   2   46.90    5.40
  -5   0  -2   54.29    6.10
   5  -1   2   37.90    6.00
   5  -1   2   37.10    5.30
  -5   1  -2   40.00    5.60
   5  -2   2   24.30    5.10
   5  -2   2   26.90    6.00
  -5   2  -2   27.00    6.10
   5  -3   2   61.19    5.40
   5  -3   2   49.50    6.80
   5  -3   2   55.89    7.50
   5  -3   2   59.09    8.10
  -5   3  -2   58.29    6.90
   5  -4   2  101.89   11.40
   5  -4   2   96.89    9.50
   5  -4   2   89.49   10.70
  -5   4  -2  102.49    9.30
   5  -5   2   21.00    6.70
   5  -5   2   24.30    9.20
   5  -5   2   18.70    7.20
  -5   5  -2   21.00    5.80
   5  -6   2   19.30    8.80
   5  -6   2    9.70    6.40
   5  -6   2   11.30    6.80
  -5   6  -2   21.40    5.90
   5  -7   2   -2.40    4.80
   5  -7   2   -0.90    5.10
   5  -7   2   -1.90    6.80
   5  -8   2    5.40    7.40
   5  -8   2    6.10    7.20
   5  -8   2   -1.50    6.00
   5  -9   2   -5.40    6.00
   5  -9   2    4.00    8.60
   5  -9   2   15.20    8.60
  -4  -9  -2   29.60   11.60
   4   8   2    5.40    5.10
  -4  -8  -2    6.40    7.90
  -4  -8  -2    2.10    5.30
   4   7   2    9.80    5.70
  -4  -7  -2    2.10    5.00
  -4  -7  -2   16.70    8.80
   4   6   2    2.60    3.50
  -4  -6  -2    2.30    4.20
  -4  -6  -2   11.60    6.30
   4   5   2   14.80    5.30
  -4  -5  -2   13.30    7.30
  -4  -5  -2    8.90    5.40
   4   4   2   31.50    3.90
   4   4   2   26.00    5.80
  -4  -4  -2   25.50    7.60
  -4  -4  -2   21.00    6.20
   4   3   2   24.50    5.30
   4   3   2   24.10    3.60
  -4  -3  -2   15.60    5.00
  -4  -3  -2   23.20    6.40
   4   2   2   24.90    3.60
   4   2   2   31.20    5.70
  -4  -2  -2   23.00    5.10
  -4  -2  -2   26.40    4.30
   4   1   2   14.50    4.10
   4   1   2   17.70    3.20
  -4  -1  -2   11.50    3.40
  -4  -1  -2   17.30    3.30
  -4  -1  -2   14.90    4.00
   4   0   2    0.90    1.80
  -4   0  -2    2.00    2.40
   4  -1   2   16.80    3.40
   4  -1   2   10.00    3.50
  -4   1  -2   14.80    4.20
   4  -2   2   26.10    3.20
   4  -2   2   27.60    5.70
   4  -2   2   28.20    6.20
  -4   2  -2   24.20    4.20
   4  -3   2   25.90    4.40
   4  -3   2   22.30    5.00
   4  -3   2   25.30    6.20
   4  -3   2   25.10    6.80
  -4   3  -2   17.00    4.80
   4  -4   2   24.60    7.90
   4  -4   2   17.20    5.30
   4  -4   2   17.00    5.90
  -4   4  -2   23.40    5.50
   4  -5   2   11.70    5.90
   4  -5   2   11.80    5.70
   4  -5   2   14.20    7.60
  -4   5  -2   15.70    5.00
   4  -6   2    1.10    4.80
   4  -6   2    3.20    5.00
   4  -6   2    2.70    6.20
  -4   6  -2    5.10    3.50
   4  -7   2    4.30    6.00
   4  -7   2   10.60    7.70
   4  -7   2    7.20    6.70
  -4   7  -2   11.60    4.00
   4  -8   2   -1.80    6.00
   4  -8   2    6.20    7.20
   4  -8   2    3.10    6.70
   4  -9   2   12.10    8.50
   4  -9   2   -1.30    6.50
  -3  -9  -2   38.80   12.90
   3   8   2   18.90    7.20
  -3  -8  -2   41.50   13.20
  -3  -8  -2   19.40    8.10
   3   7   2   58.39    7.50
  -3  -7  -2   43.90   10.40
  -3  -7  -2   54.39   10.40
   3   6   2    0.40    3.80
   3   6   2    5.50    3.10
  -3  -6  -2   -0.10    4.00
  -3  -6  -2   11.00    7.00
   3   5   2   57.99    6.20
  -3  -5  -2   56.49    8.70
  -3  -5  -2   64.19    9.20
   3   4   2   15.70    4.70
  -3  -4  -2   23.20    7.00
  -3  -4  -2   25.10    2.90
   3   3   2    2.80    2.20
   3   3   2    2.40    2.90
  -3  -3  -2    3.40    1.80
  -3  -3  -2    1.50    2.50
  -3  -3  -2    2.70    3.40
   3   2   2  242.98   10.90
   3   2   2  245.58   11.20
  -3  -2  -2  239.18   12.90
  -3  -2  -2  253.37   13.00
   3   1   2   14.10    3.10
   3   1   2   18.60    3.20
   3   1   2   18.00    3.90
  -3  -1  -2   17.10    3.00
  -3  -1  -2   12.30    3.10
   3   0   2 2146.29   59.69
   3   0   2 2103.59   68.49
   3   0   2 2130.09   69.09
  -3   0  -2 2188.38   60.29
   3  -1   2   11.00    3.30
   3  -1   2   17.00    3.70
   3  -1   2   15.30    3.50
  -3   1  -2   14.00    3.70
  -3   1  -2   20.10    3.00
   3  -2   2  240.48   11.10
   3  -2   2  253.47    8.80
   3  -2   2  244.98   12.70
   3  -2   2  249.38   11.60
   3  -2   2  240.08   12.80
  -3   2  -2  238.58   11.70
   3  -3   2    1.30    2.60
   3  -3   2    3.10    2.30
   3  -3   2    0.90    2.70
   3  -3   2    3.40    3.80
  -3   3  -2    1.10    2.00
   3  -4   2   12.00    5.00
   3  -4   2   16.30    4.80
   3  -4   2   13.00    6.50
  -3   4  -2   13.90    4.10
   3  -5   2   64.49    8.10
   3  -5   2   65.29    9.60
   3  -5   2   62.29    9.60
  -3   5  -2   52.99    6.00
  -3   5  -2   60.49    6.20
   3  -6   2    3.10    4.80
   3  -6   2    0.80    4.50
   3  -6   2    2.40    6.20
  -3   6  -2    1.90    2.50
  -3   6  -2    2.60    3.60
   3  -7   2   65.49   11.10
   3  -7   2   43.00   10.70
   3  -7   2   52.19   10.60
   3  -8   2   26.80    8.80
   3  -8   2   20.20    9.20
   3  -8   2   33.90   12.10
   3  -9   2    8.20    8.30
   3  -9   2   15.90    9.30
  -2  -9  -2   23.70   10.30
  -2  -9  -2    4.10    6.40
   2   8   2    6.90    5.10
  -2  -8  -2    1.30    5.30
  -2  -8  -2   14.40    8.50
   2   7   2    8.30    5.60
  -2  -7  -2   27.90   11.70
  -2  -7  -2    8.10    6.20
   2   6   2    0.20    2.80
   2   6   2   -1.90    3.50
  -2  -6  -2   -0.30    3.80
  -2  -6  -2    4.40    6.60
   2   5   2   14.70    5.20
   2   5   2   18.60    4.50
  -2  -5  -2   24.60    8.40
  -2  -5  -2   15.50    5.90
   2   4   2    1.90    3.10
  -2  -4  -2    5.00    2.00
  -2  -4  -2    3.40    4.50
  -2  -4  -2    0.30    2.80
   2   3   2    0.60    2.80
  -2  -3  -2    2.20    3.10
  -2  -3  -2   -0.70    2.00
  -2  -3  -2    1.90    1.80
   2   2   2  117.29    6.80
  -2  -2  -2  117.79    8.00
  -2  -2  -2  110.69    7.90
   2   1   2   21.40    3.70
   2   1   2   29.60    3.50
  -2  -1  -2   20.90    3.60
  -2  -1  -2   27.60    3.30
  -2  -1  -2   23.50    3.40
   2   0   2  503.55   17.20
   2   0   2  507.75   17.50
   2   0   2  491.15   16.80
  -2   0  -2  528.65   17.80
   2  -1   2   25.80    2.20
   2  -1   2   27.30    3.50
   2  -1   2   25.20    3.70
   2  -1   2   28.80    3.30
  -2   1  -2   28.90    3.40
  -2   1  -2   23.80    3.20
   2  -2   2  124.29    5.50
   2  -2   2  115.99    8.20
   2  -2   2  108.29    6.70
   2  -2   2  118.69    6.60
   2  -2   2  116.19    7.90
  -2   2  -2  109.79    6.60
  -2   2  -2  120.79    5.50
   2  -3   2    0.10    2.20
   2  -3   2    3.40    1.50
   2  -3   2    0.50    2.50
   2  -3   2    2.50    3.70
  -2   3  -2   -0.10    1.80
  -2   3  -2    1.80    2.20
   2  -4   2    0.30    2.90
   2  -4   2    1.80    4.10
   2  -4   2    2.30    3.00
   2  -4   2    4.40    2.30
  -2   4  -2    0.90    1.90
  -2   4  -2    2.50    2.60
   2  -5   2   28.40    4.10
   2  -5   2   11.80    6.80
   2  -5   2   19.60    5.60
   2  -5   2   16.10    6.00
  -2   5  -2   21.90    4.50
  -2   5  -2   17.90    5.10
   2  -6   2    1.10    4.80
   2  -6   2    1.20    6.00
   2  -6   2    0.40    4.40
  -2   6  -2    3.20    2.40
  -2   6  -2    2.00    3.90
   2  -7   2   13.70    7.40
   2  -7   2   21.80    9.70
   2  -7   2    8.70    6.20
  -2   7  -2   18.90    5.90
   2  -8   2   -0.90    5.60
   2  -8   2   -0.20    6.20
   2  -8   2    9.80    8.60
  -2   8  -2   16.40    4.90
   2  -9   2    0.90    6.50
   2  -9   2    9.90    9.00
  -1  -9  -2   -0.20    5.60
  -1  -9  -2   18.30   11.20
   1   8   2    7.00    5.60
  -1  -8  -2   19.90   10.60
  -1  -8  -2    8.30    6.40
   1   7   2    5.30    4.50
  -1  -7  -2    1.70    4.80
  -1  -7  -2   14.30    8.10
   1   6   2    3.30    2.90
   1   6   2    6.30    5.00
  -1  -6  -2    4.10    4.90
  -1  -6  -2   10.20    6.50
   1   5   2   32.00    6.50
   1   5   2   36.90    4.70
  -1  -5  -2   42.90    5.20
  -1  -5  -2   36.30    7.60
  -1  -5  -2   38.30    8.40
   1   4   2   74.69    6.30
   1   4   2   78.89    6.20
  -1  -4  -2   71.79    8.70
  -1  -4  -2   81.39    8.80
  -1  -4  -2   77.59    6.10
   1   3   2  557.34   18.80
   1   3   2  575.74   19.30
   1   3   2  561.04   17.10
  -1  -3  -2  549.45   18.40
  -1  -3  -2  510.55   24.10
  -1  -3  -2  556.04   22.30
   1   2   2   89.59    5.90
  -1  -2  -2   88.29    7.20
  -1  -2  -2   91.59    6.90
   1   1   2  458.75   14.90
   1   1   2  457.05   17.00
  -1  -1  -2  433.26   16.70
  -1  -1  -2  452.05   14.60
  -1  -1  -2  474.65   15.80
   1   0   2   12.60    2.40
  -1   0  -2   10.40    1.90
  -1   0  -2   12.30    2.00
   1  -1   2  432.16   16.00
   1  -1   2  458.45   15.00
   1  -1   2  388.46   13.60
   1  -1   2  437.46   13.90
  -1   1  -2  461.05   14.10
  -1   1  -2  442.86   10.70
  -1   1  -2  445.56   16.00
   1  -2   2   83.99    4.90
   1  -2   2   94.49    7.20
   1  -2   2   88.89    6.40
   1  -2   2   90.09    4.80
  -1   2  -2   90.19    4.90
  -1   2  -2   87.69    4.60
   1  -3   2  560.74   17.60
   1  -3   2  551.84   17.90
   1  -3   2  557.94   21.80
   1  -3   2  542.15   24.30
  -1   3  -2  538.15   16.50
  -1   3  -2  568.34   17.90
  -1   3  -2  527.95   17.50
   1  -4   2   73.19    8.80
   1  -4   2   75.39    8.30
   1  -4   2   83.69    5.30
   1  -4   2   70.39    6.60
  -1   4  -2   78.39    6.40
  -1   4  -2   73.29    6.00
  -1   4  -2   74.19    5.00
   1  -5   2   36.80    9.40
   1  -5   2   30.80    7.50
   1  -5   2   35.80    6.60
   1  -5   2   40.70    4.60
  -1   5  -2   30.70    3.70
  -1   5  -2   41.40    7.00
   1  -6   2    1.00    4.70
   1  -6   2    6.00    5.00
   1  -6   2    7.80    7.20
  -1   6  -2    7.10    4.60
  -1   6  -2    4.50    2.30
   1  -7   2   -1.30    6.20
   1  -7   2    3.80    5.20
   1  -7   2   -0.20    4.80
  -1   7  -2    2.00    3.80
   1  -8   2   16.10    9.70
   1  -8   2    7.90    6.80
  -1   8  -2   15.60    5.50
   1  -9   2   12.50    9.20
   1  -9   2   -3.50    4.90
   0  -9  -2   21.10   10.80
   0  -9  -2    0.90    5.80
   0   8   2    4.30    5.10
   0  -8  -2    1.30    4.90
   0  -8  -2   11.90    8.50
   0   7   2    1.90    4.20
   0  -7  -2    0.00    5.90
   0  -7  -2    3.20    5.40
   0   6   2  100.49    9.00
   0   6   2  110.49    7.90
   0  -6  -2  112.69   13.60
   0  -6  -2  108.79   12.70
   0   5   2   -0.40    3.10
   0   5   2    1.20    2.50
   0  -5  -2   -1.20    3.20
   0  -5  -2    4.10    5.20
   0  -5  -2    2.00    4.00
   0   4   2 1114.49   30.80
   0   4   2 1124.39   34.00
   0  -4  -2 1070.19   34.20
   0  -4  -2 1062.79   44.80
   0  -4  -2 1135.29   34.40
   0  -4  -2 1131.89   39.90
   0   3   2   -0.80    2.20
   0   3   2   -0.50    2.00
   0   3   2   -0.70    2.00
   0  -3  -2   -1.50    2.40
   0  -3  -2    0.00    2.30
   0  -3  -2    2.20    3.30
   0  -3  -2    1.20    2.40
   0   2   2 3529.75   85.09
   0   2   2 3593.14   74.89
   0  -2  -2 2986.60   90.79
   0  -2  -2 3521.55   85.19
   0  -2  -2 3609.04   74.59
   0  -2  -2 3626.14   95.89
   0  -2  -2 3407.46  111.89
   0   1   2    0.50    1.70
   0   1   2    0.80    1.10
   0   1   2    0.30    1.40
   0   1   2   -0.20    1.50
   0  -1  -2    0.50    1.70
   0  -1  -2    1.60    1.60
   0  -1  -2    0.10    1.10
   0  -1  -2    0.50    1.20
   0   0   2 2904.91   78.39
   0   0  -2 2565.34   77.69
   0   0  -2 3067.99   93.99
   0   0  -2 2853.71   78.79
   0  -1   2   -0.70    1.00
   0  -1   2    0.90    1.30
   0  -1   2    0.00    0.40
   0   1  -2   -0.10    1.20
   0   1  -2   -0.50    0.80
   0   1  -2   -0.10    0.90
   0  -2   2 2864.31   88.79
   0  -2   2 3429.76   83.79
   0  -2   2 3469.55  109.39
   0  -2   2 3605.94   92.89
   0  -2   2 3849.01   90.59
   0   2  -2 3137.89   82.89
   0  -3   2   -0.20    1.90
   0  -3   2    1.40    1.10
   0  -3   2    0.80    2.30
   0  -3   2    1.10    2.80
   0   3  -2    0.20    1.50
   0   3  -2    0.80    1.00
   0  -4   2 1156.28   39.50
   0  -4   2 1117.59   32.40
   0  -4   2 1070.09   44.80
   0  -4   2 1163.68   30.80
   0   4  -2 1131.19   30.70
   0   4  -2 1098.99   31.70
   0  -5   2    2.40    2.70
   0  -5   2   -1.90    4.40
   0  -5   2    1.10    4.00
   0  -5   2    0.50    2.10
   0   5  -2   -0.90    3.20
   0   5  -2    0.40    1.20
   0  -6   2  106.89   13.00
   0  -6   2   97.09   12.10
   0   6  -2  110.59    9.10
   0  -7   2   -1.50    4.30
   0  -7   2    4.20    6.50
   0   7  -2    2.40    4.20
   0  -8   2    0.20    5.50
   0  -8   2    6.30    8.10
   0   8  -2    6.10    4.80
   0  -9   2    6.50    9.60
   0  -9   2    1.60    6.40
   1  -9  -2    0.80    5.80
   1  -9  -2    8.60   10.40
  -1   8   2   22.40    6.50
   1  -8  -2   13.40   10.30
   1  -8  -2    5.10    6.20
  -1   7   2   10.90    5.00
   1  -7  -2    2.10    7.20
   1  -7  -2   -0.30    4.40
  -1   6   2    8.60    3.70
  -1   6   2    5.50    4.30
   1  -6  -2    9.60    7.50
   1  -6  -2    3.60    5.80
   1  -6  -2    3.90    5.30
  -1   5   2   31.60    4.70
  -1   5   2   43.80    7.40
   1  -5  -2   33.10    9.50
   1  -5  -2   39.10    8.30
   1  -5  -2   35.20    7.30
  -1   4   2   77.09    6.40
  -1   4   2   70.59    6.20
   1  -4  -2   79.09    9.50
   1  -4  -2   80.59    7.80
   1  -4  -2   78.39    8.70
  -1   3   2  544.45   19.20
  -1   3   2  556.24   17.30
  -1   3   2  529.65   19.10
   1  -3  -2  536.25   19.50
   1  -3  -2  554.34   17.00
   1  -3  -2  529.65   25.00
   1  -3  -2  548.35   21.90
   1  -3  -2  573.24   19.60
  -1   2   2   86.79    6.00
  -1   2   2   87.59    5.80
   1  -2  -2   84.49    7.50
   1  -2  -2   89.69    6.00
   1  -2  -2   94.89    6.40
   1  -2  -2   90.29    5.20
   1  -2  -2   92.79    6.80
  -1   1   2  456.05   15.10
  -1   1   2  456.05   13.90
  -1   1   2  449.16   18.20
   1  -1  -2  454.45   15.10
   1  -1  -2  456.85   14.10
   1  -1  -2  459.15   15.00
   1  -1  -2  452.25   18.30
  -1   0   2   13.00    2.30
  -1   0   2   10.60    1.60
  -1   0   2   10.00    1.00
   1   0  -2   14.40    3.10
   1   0  -2   10.60    1.00
   1   0  -2    9.70    1.90
   1   0  -2   10.40    1.70
   1   0  -2    9.60    1.40
  -1  -1   2  481.15   13.70
  -1  -1   2  438.96   17.70
  -1  -1   2  447.76   13.00
   1   1  -2  442.16   17.50
   1   1  -2  445.26   13.50
   1   1  -2  448.86   13.00
  -1  -2   2   69.79    5.30
  -1  -2   2   86.39    7.00
   1   2  -2   88.29    3.80
  -1  -3   2  565.44   21.10
  -1  -3   2  536.65   24.80
   1   3  -2  551.34   16.30
  -1  -4   2   77.99    9.20
  -1  -4   2   74.99    8.00
   1   4  -2   75.09    5.80
  -1  -5   2   43.60   10.90
  -1  -5   2   42.40    8.40
   1   5  -2   33.90    5.10
  -1  -6   2    4.50    6.60
  -1  -6   2    0.60    4.80
   1   6  -2    4.90    4.60
  -1  -7   2   -2.10    5.70
  -1  -7   2    4.00    5.50
   1   7  -2    3.80    4.20
  -1  -8   2    7.50    6.80
  -1  -8   2   16.90   10.20
   1   8  -2   12.90    5.40
  -1  -9   2    8.40    9.10
  -1  -9   2    1.40    6.00
   2  -9  -2    9.90   10.10
   2  -9  -2    5.60    7.70
   2  -8  -2    0.50    5.80
   2  -8  -2    6.10    8.10
  -2   7   2   28.20    4.40
   2  -7  -2   12.80    7.30
   2  -7  -2   21.80   11.30
   2  -7  -2   17.10    7.60
  -2   6   2    4.90    3.50
   2  -6  -2   -6.50    4.60
   2  -6  -2   -2.30    5.90
   2  -6  -2    0.30    4.50
  -2   5   2   18.70    5.00
   2  -5  -2   14.00    6.00
   2  -5  -2   19.80    8.30
   2  -5  -2   12.80    5.80
  -2   4   2    2.90    2.60
   2  -4  -2    0.90    4.50
   2  -4  -2    2.60    3.70
   2  -4  -2    0.20    3.00
  -2   3   2    0.10    2.20
   2  -3  -2    0.60    2.10
   2  -3  -2    1.90    2.80
   2  -3  -2    0.70    3.50
   2  -3  -2   -1.70    2.20
   2  -3  -2   -1.00    2.20
  -2   2   2  109.59    7.00
  -2   2   2  116.19    7.10
   2  -2  -2  117.69    7.70
   2  -2  -2  113.89    7.20
   2  -2  -2  111.09    7.20
   2  -2  -2  114.19    9.20
  -2   1   2   24.00    3.40
  -2   1   2   24.50    3.40
   2  -1  -2   29.70    3.40
   2  -1  -2   29.40    3.60
   2  -1  -2   21.70    4.30
   2  -1  -2   29.00    3.70
  -2   0   2  482.05   16.30
   2   0  -2  505.65   16.50
   2   0  -2  504.75   14.80
   2   0  -2  492.15   20.40
   2   0  -2  505.15   14.50
  -2  -1   2   24.90    2.60
  -2  -1   2   26.10    2.70
  -2  -1   2   25.90    3.90
   2   1  -2   25.90    2.70
   2   1  -2   25.70    2.70
  -2  -2   2  115.89    4.80
  -2  -2   2  123.89    6.80
  -2  -2   2  117.99    8.80
   2   2  -2  114.69    4.80
  -2  -3   2   -0.80    2.50
  -2  -3   2   -1.40    2.00
   2   3  -2    0.50    1.80
  -2  -4   2    0.80    3.40
  -2  -4   2    0.00    2.90
   2   4  -2    0.50    2.20
  -2  -5   2   14.70    7.10
  -2  -5   2   21.10    6.50
   2   5  -2   12.50    3.80
  -2  -6   2    3.00    5.80
  -2  -6   2    2.40    4.90
  -2  -7   2   19.50    9.90
  -2  -7   2   19.60    7.40
   2   7  -2   22.60    6.80
  -2  -8   2   10.70    8.40
  -2  -8   2    0.00    5.00
   2   8  -2    7.10    5.20
  -2  -9   2   10.60    7.40
  -2  -9   2   20.60   10.10
   3  -9  -2   11.40   10.20
   3  -9  -2    5.90    7.40
   3  -8  -2   31.10   13.40
   3  -8  -2   19.90    9.00
   3  -8  -2   30.30    9.30
  -3   7   2   55.09    6.90
   3  -7  -2   51.29   11.20
   3  -7  -2   42.00   10.60
   3  -7  -2   57.29   11.40
  -3   6   2    1.10    2.60
   3  -6  -2    2.20    6.30
   3  -6  -2    0.10    4.60
   3  -6  -2   -2.10    5.40
  -3   5   2   62.69    7.00
   3  -5  -2   52.19    8.30
   3  -5  -2   59.19   10.30
   3  -5  -2   54.99    9.30
  -3   4   2   11.60    4.30
   3  -4  -2   10.20    4.50
   3  -4  -2   10.30    4.80
   3  -4  -2   12.30    6.60
  -3   3   2    1.50    2.50
   3  -3  -2    2.40    4.00
   3  -3  -2    3.80    3.10
   3  -3  -2   -0.10    2.60
  -3   2   2  237.38   11.90
  -3   2   2  239.98   11.20
   3  -2  -2  249.78   12.40
   3  -2  -2  231.98   11.30
   3  -2  -2  244.68   14.70
  -3   1   2   11.50    2.80
  -3   1   2   16.40    4.00
   3  -1  -2   15.30    3.80
   3  -1  -2   18.50    5.10
   3  -1  -2   16.00    3.20
   3  -1  -2   13.20    3.30
  -3   0   2 2156.48   60.79
   3   0  -2 2233.38   60.89
   3   0  -2 2200.38   74.39
   3   0  -2 2182.18   55.09
   3   0  -2 2198.48   59.99
  -3  -1   2   13.50    3.00
  -3  -1   2   13.10    4.10
  -3  -1   2   15.80    2.60
   3   1  -2   14.00    3.10
  -3  -2   2  235.98    9.50
  -3  -2   2  254.27   11.00
  -3  -2   2  242.28   14.20
   3   2  -2  248.28    9.60
  -3  -3   2    2.30    2.90
  -3  -3   2    3.20    2.40
   3   3  -2    2.70    1.50
   3   3  -2    3.20    1.40
  -3  -4   2    9.80    4.10
  -3  -4   2   13.20    5.90
   3   4  -2   13.70    3.60
  -3  -5   2   62.39    9.30
  -3  -5   2   54.29    7.90
   3   5  -2   51.49    6.60
  -3  -6   2   -0.40    4.00
  -3  -6   2    3.60    5.60
  -3  -7   2   47.40   10.40
  -3  -7   2   59.19   10.60
  -3  -8   2   34.60   12.50
  -3  -8   2   17.90    7.70
   3   8  -2   25.80    7.80
  -3  -9   2   18.00   10.90
  -3  -9   2    9.10    7.10
   4  -9  -2   -2.00    6.10
   4  -9  -2   -6.70    8.10
   4  -9  -2   11.90   10.00
   4  -8  -2    1.90    6.10
   4  -8  -2    0.80    7.20
   4  -8  -2   -0.10    8.90
  -4   7   2   18.50    5.10
   4  -7  -2    2.20    7.30
   4  -7  -2    7.80    6.50
   4  -7  -2    1.00    6.50
  -4   6   2    2.60    3.50
   4  -6  -2    3.80    6.40
   4  -6  -2    2.10    5.60
   4  -6  -2    3.30    5.10
  -4   5   2   15.90    5.40
   4  -5  -2   10.60    5.90
   4  -5  -2    9.90    5.70
   4  -5  -2   17.50    8.70
  -4   4   2   22.10    5.80
   4  -4  -2   19.10    6.10
   4  -4  -2   21.50    8.20
   4  -4  -2   15.30    5.20
  -4   3   2   22.70    5.70
   4  -3  -2   19.40    5.30
   4  -3  -2   19.90    5.10
   4  -3  -2   23.90    7.50
  -4   2   2   27.30    5.70
   4  -2  -2   27.20    7.20
   4  -2  -2   22.00    4.80
   4  -2  -2   26.30    5.10
  -4   1   2    9.20    3.50
   4  -1  -2   12.10    3.20
   4  -1  -2   11.00    4.40
   4  -1  -2    9.40    3.20
  -4   0   2    0.30    1.80
   4   0  -2    0.50    1.40
   4   0  -2   -1.40    2.30
   4   0  -2    0.00    1.80
   4   0  -2   -0.60    1.70
  -4  -1   2   18.10    5.20
  -4  -1   2   10.80    2.70
  -4  -1   2    8.70    3.10
   4   1  -2   12.80    3.40
  -4  -2   2   24.70    5.10
  -4  -2   2   23.70    3.20
  -4  -2   2   24.00    3.90
   4   2  -2   22.60    3.50
  -4  -3   2   23.30    7.20
  -4  -3   2   17.00    3.00
   4   3  -2   24.00    3.00
  -4  -4   2   24.20    5.90
  -4  -4   2   23.50    7.50
   4   4  -2   24.40    2.70
   4   4  -2   22.00    3.10
  -4  -5   2   18.40    8.20
  -4  -5   2   11.60    5.00
   4   5  -2   12.50    4.20
  -4  -6   2    1.90    5.70
  -4  -6   2    1.30    3.90
  -4  -7   2    6.50    5.40
  -4  -7   2    8.30    8.10
  -4  -8   2    1.50    5.40
  -4  -8   2    9.70    8.50
  -4  -9   2    4.70    6.20
  -4  -9   2   25.80   10.40
   5  -9  -2   11.50   10.90
   5  -9  -2    4.50    7.40
   5  -8  -2   -2.90    6.20
   5  -8  -2    5.30    8.90
   5  -8  -2    0.40    6.50
   5  -7  -2   -5.90    6.20
   5  -7  -2    1.00    5.50
   5  -7  -2    6.40    8.30
  -5   6   2   17.60    6.00
   5  -6  -2   16.80    7.40
   5  -6  -2   24.30   10.30
   5  -6  -2   11.30    6.80
  -5   5   2   25.90    6.80
   5  -5  -2   16.40    6.80
   5  -5  -2   17.60    6.30
   5  -5  -2   28.90   10.30
  -5   4   2   95.59    9.30
   5  -4  -2   90.89    9.80
   5  -4  -2   96.49   12.10
   5  -4  -2   96.59   10.70
  -5   3   2   56.29    6.90
   5  -3  -2   60.69    8.20
   5  -3  -2   59.09    7.50
   5  -3  -2   59.99    9.00
  -5   2   2   26.90    6.20
   5  -2  -2   21.40    5.10
   5  -2  -2   29.90    8.20
   5  -2  -2   22.90    5.30
  -5   1   2   42.40    5.50
   5  -1  -2   38.20    5.00
   5  -1  -2   33.70    5.00
   5  -1  -2   37.80    6.60
  -5   0   2   53.79    5.80
   5   0  -2   50.59    5.20
   5   0  -2   46.30    7.00
  -5  -1   2   37.50    6.00
  -5  -1   2   36.50    4.60
  -5  -1   2   38.70    4.80
  -5  -2   2   31.60    8.10
  -5  -2   2   25.60    4.60
  -5  -2   2   25.70    4.00
  -5  -3   2   67.39    8.90
  -5  -3   2   63.29    5.70
   5   3  -2   70.09    5.50
  -5  -4   2  109.79   10.10
  -5  -4   2  114.99   12.30
   5   4  -2  101.99    6.70
   5   4  -2  116.99    6.80
  -5  -5   2   29.60   10.20
  -5  -5   2   24.30    6.70
   5   5  -2   19.30    3.30
  -5  -6   2   20.20    6.90
  -5  -6   2   18.50    9.30
  -5  -7   2    2.30    4.50
  -5  -7   2   14.70    8.40
  -5  -8   2   18.80    9.40
  -5  -8   2    2.90    4.70
  -5  -9   2   23.50    7.90
  -5  -9   2    1.70    5.60
   6  -8  -2    1.70    7.20
   6  -8  -2   14.80   10.50
   6  -8  -2   -7.90    7.50
  -6   7   2   14.50    4.50
   6  -7  -2    8.20    8.80
   6  -7  -2    3.40    6.20
   6  -7  -2   -5.30    6.10
  -6   6   2   15.60    6.00
   6  -6  -2   17.30    7.70
   6  -6  -2    7.10    6.60
   6  -6  -2   12.60    8.90
  -6   5   2    2.80    3.50
   6  -5  -2    6.70    7.10
   6  -5  -2    3.30    5.20
   6  -5  -2    0.30    4.80
  -6   4   2   35.80    8.20
   6  -4  -2   30.80    7.80
   6  -4  -2   34.90   10.60
   6  -4  -2   23.50    7.30
  -6   3   2    1.30    3.20
   6  -3  -2    2.70    4.10
   6  -3  -2   -1.00    3.20
   6  -3  -2    2.20    5.40
  -6   2   2    9.50    4.50
   6  -2  -2    3.80    4.90
   6  -2  -2    3.10    3.60
   6  -2  -2    7.80    4.20
  -6   1   2    5.50    3.70
   6  -1  -2    5.40    4.90
   6  -1  -2    6.50    3.70
   6  -1  -2    4.20    3.10
  -6   0   2    3.40    2.90
   6   0  -2    0.20    2.30
   6   0  -2   -1.60    2.90
  -6  -1   2    9.10    4.20
  -6  -2   2   10.30    5.20
  -6  -2   2    3.20    2.80
  -6  -2   2    5.70    3.50
  -6  -3   2    3.00    4.60
  -6  -3   2    1.60    1.70
  -6  -3   2    1.00    2.60
  -6  -4   2   32.50    7.10
  -6  -4   2   50.29   12.40
   6   4  -2   32.80    4.50
  -6  -5   2    2.40    3.90
  -6  -5   2    4.40    6.50
  -6  -6   2   24.80    9.90
  -6  -6   2   12.80    6.00
  -6  -7   2    5.20    5.10
  -6  -7   2   24.10    9.10
   7  -8  -2    9.10   10.30
   7  -8  -2   -4.00    5.70
  -7   7   2   73.09    9.40
   7  -7  -2   63.89   13.00
   7  -7  -2   52.69   12.80
   7  -7  -2   63.79   13.40
  -7   6   2   14.00    5.50
   7  -6  -2    4.40    6.30
   7  -6  -2   22.80    9.50
   7  -6  -2   -2.80    5.60
  -7   5   2   44.70    7.30
   7  -5  -2   44.20   10.40
   7  -5  -2   37.20    9.00
   7  -5  -2   54.19   14.10
  -7   4   2   25.60    7.50
   7  -4  -2   22.20    7.50
   7  -4  -2   33.20   10.40
   7  -4  -2   27.60    7.80
  -7   3   2    1.90    4.00
   7  -3  -2    6.50    5.00
   7  -3  -2    9.60    6.50
   7  -3  -2    4.90    5.00
  -7   2   2   25.60    7.30
   7  -2  -2   18.00    6.00
   7  -2  -2   28.90    9.10
   7  -2  -2   14.90    5.50
  -7   1   2   20.60    6.20
   7  -1  -2   18.00    5.50
   7  -1  -2   24.80    8.00
   7  -1  -2   20.70    5.40
  -7   0   2   18.80    5.60
   7   0  -2   12.20    4.70
   7   0  -2   12.00    6.20
   7   0  -2   11.90    4.30
  -7  -1   2   28.90    6.80
   7   1  -2   28.00    8.70
  -7  -2   2   19.60    5.20
  -7  -2   2   26.00    6.40
  -7  -2   2   35.30   10.00
  -7  -3   2    8.50    4.00
  -7  -3   2   11.90    6.60
  -7  -4   2   35.80   11.60
   7   4  -2   34.70    4.30
  -7  -5   2   56.79   10.20
  -7  -5   2   44.20    8.20
  -7  -6   2    5.10    5.00
  -7  -6   2   14.20    8.30
  -7  -7   2   80.29   12.90
  -7  -7   2   75.69   11.60
  -8   7   2   23.90    5.40
   8  -7  -2   16.00   10.10
  -8   6   2   15.90    5.50
   8  -6  -2    3.90    6.10
   8  -6  -2    4.20    6.90
   8  -6  -2   13.40    8.30
  -8   5   2    7.90    4.50
   8  -5  -2    2.20    6.20
   8  -5  -2   -2.00    5.30
   8  -5  -2   -1.00    4.80
  -8   4   2   22.00    7.10
   8  -4  -2   15.80    7.20
   8  -4  -2   31.20   10.80
   8  -4  -2   24.70    7.60
  -8   3   2   17.60    6.10
   8  -3  -2   16.90    6.50
   8  -3  -2   16.80    6.50
   8  -3  -2   24.00    8.20
  -8   2   2   25.80    6.70
   8  -2  -2   43.70   11.50
   8  -2  -2   26.00    7.30
   8  -2  -2   27.40    7.10
  -8   1   2   12.60    5.80
   8  -1  -2   11.00    5.50
   8  -1  -2   12.60    6.60
   8  -1  -2    8.70    4.60
  -8   0   2   41.40    9.10
   8   0  -2   32.40    6.90
   8   0  -2   41.90   10.90
   8   0  -2   25.90    6.80
  -8  -1   2   14.00    5.30
   8   1  -2   11.20    4.50
   8   1  -2   15.10    7.50
  -8  -2   2   33.00    7.30
  -8  -3   2   27.30    6.50
  -8  -3   2   30.20   10.00
  -8  -4   2   36.70   11.50
   8   4  -2   45.50    4.90
  -8  -5   2   16.90    8.10
  -8  -5   2    2.20    3.80
  -8  -6   2    5.60    5.00
  -8  -6   2   28.00   10.80
  -8  -7   2   56.19   10.20
   9  -7  -2   18.20    9.40
  -9   6   2    7.00    5.40
   9  -6  -2   12.30    8.60
   9  -6  -2    1.50    6.10
   9  -6  -2   -3.10    5.70
  -9   5   2    6.90    4.20
   9  -5  -2    2.20    5.90
   9  -5  -2   -4.60    5.10
   9  -5  -2   11.80    7.80
  -9   4   2   25.20    8.00
   9  -4  -2   20.70    8.70
   9  -4  -2   17.00    7.70
   9  -4  -2    9.50    6.50
  -9   3   2   73.49    9.70
   9  -3  -2   68.79   10.60
   9  -3  -2   72.09   10.90
   9  -3  -2   65.99    9.90
  -9   2   2   51.19    7.90
   9  -2  -2   52.69   10.00
   9  -2  -2   45.40    9.60
   9  -2  -2   44.30    8.70
  -9   1   2   49.40    7.50
   9  -1  -2   50.29    8.60
   9  -1  -2   43.30    8.60
   9  -1  -2   39.90    7.30
  -9   0   2   46.60    7.50
   9   0  -2   45.40    8.60
   9   0  -2   37.10    7.80
   9   0  -2   47.50    8.80
  -9  -1   2   51.99    7.50
   9   1  -2   51.29    9.20
   9   1  -2   44.40    7.20
  -9  -2   2   62.99    7.70
   9   2  -2   50.39    9.80
  -9  -3   2   74.69    8.50
  -9  -3   2   73.89   10.90
  -9  -3   2   60.89    8.60
  -9  -4   2   39.30    8.40
  -9  -5   2   23.80    7.90
  -9  -6   2   35.70   10.70
  -9  -7   2   57.29   10.40
 -10   6   2   18.00    5.50
  10  -6  -2   14.00    8.30
 -10   5   2   34.50    8.70
  10  -5  -2   16.30    8.60
  10  -5  -2   26.70    9.40
  10  -5  -2   29.90   11.20
 -10   4   2    3.80    4.50
  10  -4  -2   -5.50    4.60
  10  -4  -2   -3.40    4.90
  10  -4  -2   11.80    7.40
 -10   3   2   21.70    7.30
  10  -3  -2   36.00   11.10
  10  -3  -2   21.80    8.00
  10  -3  -2   16.20    7.00
 -10   2   2    9.40    4.50
  10  -2  -2   -1.20    4.20
  10  -2  -2    9.90    6.50
  10  -2  -2    3.60    4.00
 -10   1   2   17.90    5.90
  10  -1  -2    4.90    4.50
  10  -1  -2   15.30    6.30
  10  -1  -2   10.50    5.30
 -10   0   2   15.60    4.70
  10   0  -2   -1.80    3.40
  10   0  -2    5.10    4.10
  10   0  -2   15.10    6.00
 -10  -1   2   18.50    5.80
  10   1  -2    6.30    4.10
  10   1  -2   18.10    7.60
  10   1  -2   13.00    4.30
 -10  -2   2   10.20    4.40
  10   2  -2   24.00    7.60
  10   2  -2    3.30    3.30
 -10  -3   2   36.10    8.20
  10   3  -2   40.60    8.20
 -10  -4   2   46.00    7.90
 -10  -5   2   60.79   10.60
 -10  -6   2   63.09   10.20
  11  -5  -2   19.50    8.50
  11  -5  -2   -7.20    5.20
 -11   4   2   19.70    5.40
  11  -4  -2   15.10    7.70
 -11   3   2    5.20    4.90
  11  -3  -2    8.30    6.30
  11  -3  -2    2.00    5.90
 -11   2   2   13.80    5.00
  11  -2  -2   23.80    7.50
  11  -2  -2    5.90    5.20
 -11   1   2   20.10    6.40
  11  -1  -2   12.00    6.20
  11  -1  -2    4.90    5.30
  11  -1  -2   10.90    5.10
 -11   0   2   35.50    6.30
  11   0  -2   42.70    7.50
 -11  -1   2   16.50    5.40
  11   1  -2   19.10    5.10
  11   2  -2   37.40    7.60
  11   2  -2   43.70    5.20
  11   3  -2   53.79    4.80
  11   3  -2   40.10    7.70
 -11  -5   2   48.00    8.80
  12  -4  -2   30.70    9.40
  12  -3  -2    4.30    6.60
 -12   2   2   24.90    7.30
  12  -2  -2    9.80    5.20
 -12   1   2   25.30    6.30
  12  -1  -2   14.30    5.00
  12   0  -2   46.20    6.60
  12   0  -2   53.19    7.60
 -12  -1   2   41.90    7.10
  12   1  -2   45.10    6.60
  12   1  -2   51.29    7.60
 -12  -2   2   41.20    6.80
  12   2  -2   43.80    7.30
  12   3  -2   51.89    8.40
  12   4  -2   94.99   10.50
  13  -1  -2   63.79    8.60
  13   0  -2   75.59    9.50
  13   1  -2   79.79    9.40
  13  -1   3    8.60    7.00
  12   3   3   48.80    5.30
  12   1   3   91.79    9.10
  12  -1   3   36.80   10.80
  12  -1   3   72.29    7.70
  12  -1   3   58.19    8.90
 -12   1  -3   53.29   12.60
 -12   2  -3   27.40    7.00
  12  -3   3    0.20    6.00
 -11  -5  -3    5.10    5.60
  11   3   3   56.69    7.20
  11   2   3   41.00    5.60
  11   1   3   60.29    7.40
  11   0   3    3.60    4.90
 -11   0  -3   16.20    6.50
  11  -1   3   34.30   10.10
 -11   1  -3   24.20    8.60
  11  -2   3   13.40    5.40
 -11   2  -3    9.40    5.90
  11  -3   3   18.90    8.80
  11  -3   3   28.00    7.60
 -11   3  -3   22.80    8.90
  11  -4   3   -0.70    6.20
 -11   4  -3   11.10    5.10
  11  -5   3    1.90    7.00
  10   4   3   29.90    4.90
  10   3   3   54.59    6.80
 -10  -3  -3   38.20    9.90
  10   2   3   32.40    4.90
  10   2   3   28.40    5.00
  10   1   3   97.99    9.60
  10   1   3   89.19    9.80
  10   1   3   76.59   10.60
  10   0   3    0.90    4.10
  10   0   3   10.70    4.00
 -10   0  -3    5.90    4.80
  10  -1   3   71.79   10.90
  10  -1   3   86.79    9.40
 -10   1  -3   77.99   10.70
  10  -2   3   16.90    5.50
  10  -2   3   -2.40    4.10
  10  -2   3    5.50    4.40
 -10   2  -3    6.40    4.80
  10  -3   3   45.30    7.80
  10  -3   3   39.60    9.20
  10  -3   3   37.30   10.70
 -10   3  -3   49.50   11.30
  10  -4   3   -3.50    4.70
  10  -4   3    5.40    4.90
 -10   4  -3   10.10    5.20
  10  -5   3    7.10    7.90
  10  -5   3   27.40    8.60
 -10   5  -3   19.70    6.90
  10  -6   3   -2.10    6.60
 -10   6  -3   20.60    5.90
   9   4   3   23.70    5.90
   9   3   3   42.70    6.60
  -9  -3  -3   37.40    9.40
  -9  -3  -3   53.79    8.10
   9   2   3   13.50    5.30
   9   2   3   20.50    6.60
   9   1   3  139.49   12.40
   9   1   3  155.48   12.70
   9   0   3   -0.40    3.50
   9   0   3    1.70    3.70
  -9   0  -3    8.10    4.90
   9  -1   3  156.08   14.80
   9  -1   3  143.59   11.90
  -9   1  -3  163.18   14.50
   9  -2   3    5.20    5.10
   9  -2   3    9.40    4.80
   9  -2   3   17.50    5.90
  -9   2  -3   13.70    6.20
   9  -3   3   32.40    8.40
   9  -3   3   27.70    8.90
   9  -3   3   43.80    7.70
  -9   3  -3   39.40   10.00
   9  -4   3   21.60    7.40
   9  -4   3   12.60    6.10
   9  -4   3    6.80    6.40
  -9   4  -3    5.60    5.10
   9  -5   3    3.20    6.50
   9  -5   3    8.80    6.60
   9  -5   3   11.70    6.20
  -9   5  -3    5.10    4.70
   9  -6   3    8.90    7.20
   9  -6   3   14.00    8.30
   9  -6   3    4.00    7.20
  -9   6  -3   15.10    5.90
   9  -7   3   -4.70    6.00
  -9   7  -3   21.30    5.90
  -8  -7  -3    5.10    5.70
  -8  -7  -3   35.20    7.30
  -8  -6  -3   56.19    9.30
   8   5   3   47.60    7.20
  -8  -5  -3   53.79    9.10
  -8  -5  -3   34.10    9.60
   8   4   3   10.60    4.80
  -8  -4  -3   18.50    6.00
   8   3   3   13.10    5.20
  -8  -3  -3   20.20    7.40
  -8  -3  -3    6.00    4.60
   8   2   3   26.50    7.30
  -8  -2  -3   22.80    6.80
  -8  -2  -3   31.60    5.70
   8   1   3   66.69    8.60
   8   1   3   68.89    8.40
   8   0   3    1.20    3.00
   8   0   3    0.40    3.20
  -8   0  -3    2.70    5.10
   8  -1   3   70.69    8.10
   8  -1   3   62.99    9.30
  -8   1  -3   67.79    8.90
   8  -2   3   27.30    7.40
   8  -2   3   14.20    6.20
  -8   2  -3   26.40    8.10
   8  -3   3   19.00    6.60
   8  -3   3    4.40    5.10
   8  -3   3   11.20    5.20
  -8   3  -3    5.80    5.00
   8  -4   3    7.80    5.20
   8  -4   3    2.60    4.30
   8  -4   3    2.70    5.40
  -8   4  -3    3.40    4.30
   8  -5   3   43.40   11.00
   8  -5   3   42.70    9.90
   8  -5   3   27.00    9.40
  -8   5  -3   33.20    8.30
   8  -6   3   31.20   10.50
   8  -6   3   10.60    8.20
   8  -6   3   24.90    8.70
  -8   6  -3   25.80    7.30
   8  -7   3   14.70    8.20
   8  -7   3   16.40    7.20
   8  -7   3    2.00    6.60
  -8   7  -3   24.20    6.10
  -7  -7  -3    3.20    5.40
  -7  -7  -3   32.40   10.00
  -7  -6  -3   19.00    8.30
  -7  -6  -3    5.10    5.40
   7   5   3   35.90    8.10
  -7  -5  -3   36.30    7.90
  -7  -5  -3   27.00    8.60
   7   4   3    3.20    3.80
  -7  -4  -3    0.20    3.00
  -7  -4  -3    7.60    5.20
   7   3   3   47.30    7.20
  -7  -3  -3   37.50    8.40
  -7  -3  -3   38.90    6.80
   7   2   3   -1.50    3.60
  -7  -2  -3    4.60    4.00
  -7  -2  -3    0.40    3.00
   7   1   3   16.30    5.60
   7   1   3   13.60    5.80
  -7  -1  -3   11.90    5.00
   7   0   3    2.20    2.70
  -7   0  -3    3.40    4.00
   7  -1   3   15.40    5.20
   7  -1   3    9.50    5.00
  -7   1  -3   13.50    5.70
   7  -2   3    4.30    4.40
   7  -2   3    1.20    4.00
  -7   2  -3   -0.20    3.00
   7  -3   3   41.90    7.50
   7  -3   3   39.00    9.30
   7  -3   3   49.90    7.80
  -7   3  -3   44.10    7.30
   7  -4   3    1.60    4.10
   7  -4   3    5.80    5.60
   7  -4   3   -0.50    4.60
  -7   4  -3    0.70    3.80
   7  -5   3   26.20    7.80
   7  -5   3   24.70    9.30
   7  -5   3   22.40    8.30
  -7   5  -3   27.10    7.80
   7  -6   3    3.50    6.40
   7  -6   3    3.10    6.50
   7  -6   3   12.60    7.70
  -7   6  -3    9.00    4.80
   7  -7   3    8.40    8.10
   7  -7   3    1.20    6.30
   7  -7   3   10.70    6.70
  -7   7  -3   17.70    5.40
   7  -8   3    3.50    7.10
   7  -8   3   15.60    8.90
  -6  -8  -3   49.90    9.10
  -6  -8  -3   13.10    7.70
   6   7   3    8.80    4.30
  -6  -7  -3   26.20    8.70
  -6  -7  -3    2.40    5.10
  -6  -6  -3   47.20    8.90
  -6  -6  -3   26.20    8.60
   6   5   3   48.40    7.00
  -6  -5  -3   50.99    8.50
  -6  -5  -3   42.50    9.70
   6   4   3   43.70    8.40
  -6  -4  -3   34.00    7.20
  -6  -4  -3   33.20    8.30
   6   3   3   45.50    6.90
  -6  -3  -3   55.59    7.20
  -6  -3  -3   39.10    7.20
   6   2   3  201.48   12.90
  -6  -2  -3  203.68   13.50
  -6  -2  -3  217.68   14.70
   6   1   3   59.89    7.20
  -6  -1  -3   69.29    8.00
   6   0   3    3.30    2.90
  -6   0  -3    0.80    3.60
   6  -1   3   60.09    6.70
   6  -1   3   65.79    8.20
  -6   1  -3   67.19    7.90
   6  -2   3  196.08   13.10
   6  -2   3  228.38   15.20
  -6   2  -3  211.28   14.20
   6  -3   3   47.50    9.30
   6  -3   3   43.40    8.30
   6  -3   3   40.30    7.20
  -6   3  -3   42.50    6.70
   6  -4   3   34.80    8.70
   6  -4   3   37.40    9.60
   6  -4   3   27.00    6.90
  -6   4  -3   29.30    7.50
   6  -5   3   50.69    9.90
   6  -5   3   42.40    8.90
   6  -5   3   43.60   10.40
  -6   5  -3   41.70    6.90
   6  -6   3   21.20    8.50
   6  -6   3   38.30   11.00
   6  -6   3   41.70    9.20
  -6   6  -3   35.40    8.30
   6  -7   3    9.00    7.60
   6  -7   3    7.80    6.10
   6  -7   3   -1.40    6.10
  -6   7  -3    4.20    3.80
   6  -8   3   16.20    9.30
   6  -8   3   22.40   10.40
   6  -8   3   27.90   10.50
  -5  -9  -3   39.30   12.90
   5   8   3   21.20    6.60
  -5  -8  -3    7.70    6.30
  -5  -8  -3   50.59   14.50
   5   7   3    5.90    4.70
  -5  -7  -3   -0.90    4.10
  -5  -7  -3   15.90    7.70
  -5  -6  -3   46.90   12.40
  -5  -6  -3   24.10    8.00
   5   5   3    0.00    4.30
  -5  -5  -3    5.30    5.50
  -5  -5  -3   -1.50    3.00
   5   4   3  104.49    9.20
  -5  -4  -3   85.99   10.30
  -5  -4  -3   97.19   10.30
   5   3   3    5.70    4.20
  -5  -3  -3    4.70    3.70
  -5  -3  -3    2.70    3.70
   5   2   3  179.98   11.30
  -5  -2  -3  172.38   12.20
  -5  -2  -3  156.38   10.90
   5   1   3   78.89    7.40
  -5  -1  -3   78.89    7.90
  -5  -1  -3   78.39    6.50
   5   0   3    0.20    1.90
   5   0   3   -2.00    2.40
  -5   0  -3    2.30    2.60
   5  -1   3   70.49    6.30
   5  -1   3   84.19    8.20
  -5   1  -3   78.99    7.70
   5  -2   3  164.78   12.10
   5  -2   3  168.38   11.20
   5  -2   3  170.18    7.40
  -5   2  -3  169.58   11.60
   5  -3   3    1.30    3.20
   5  -3   3    8.30    4.70
   5  -3   3    2.60    3.80
   5  -3   3    5.20    2.80
  -5   3  -3    6.40    3.90
   5  -4   3  101.49   11.30
   5  -4   3   99.59   10.90
   5  -4   3   98.19    9.40
  -5   4  -3   95.49    9.30
   5  -5   3    2.70    4.10
   5  -5   3    0.80    4.50
   5  -5   3    2.00    5.20
  -5   5  -3    1.90    3.00
   5  -6   3   30.20    9.20
   5  -6   3   27.50    7.80
   5  -6   3   34.90   10.70
  -5   6  -3   29.40    6.70
   5  -7   3   -2.90    5.00
   5  -7   3   -2.50    5.00
   5  -7   3   -2.90    6.00
  -5   7  -3    8.00    3.70
   5  -8   3    6.30    7.70
   5  -8   3   25.60    8.70
   5  -8   3   17.10    9.10
   5  -9   3   15.40    9.00
   5  -9   3    0.10    7.60
  -4  -9  -3   40.80   12.70
   4   8   3   22.80    6.80
  -4  -8  -3   43.50   14.00
  -4  -8  -3    8.00    6.60
   4   7   3   16.70    5.50
  -4  -7  -3   10.50    6.50
  -4  -7  -3   20.90    9.40
   4   6   3   22.10    6.50
   4   6   3   19.00    5.80
  -4  -6  -3   18.70    7.10
  -4  -6  -3   20.30    9.30
   4   5   3   28.10    6.90
  -4  -5  -3   19.10    6.70
  -4  -5  -3   33.40    6.70
   4   4   3    4.30    4.20
  -4  -4  -3    2.40    3.70
  -4  -4  -3    2.10    3.40
   4   3   3   74.99    7.30
  -4  -3  -3   64.09    8.00
  -4  -3  -3   60.19    7.20
   4   2   3   89.39    7.60
  -4  -2  -3   95.29    7.60
  -4  -2  -3   91.49    8.40
   4   1   3  354.36   15.80
  -4  -1  -3  370.86   17.00
  -4  -1  -3  363.56   15.80
   4   0   3   -0.20    1.60
   4   0   3    2.60    1.40
   4   0   3   -1.00    2.10
  -4   0  -3    0.50    2.30
  -4   0  -3   -0.60    1.70
   4  -1   3  379.06   17.40
   4  -1   3  348.17   15.80
  -4   1  -3  387.66   17.00
  -4   1  -3  401.36   16.40
   4  -2   3   84.99    7.40
   4  -2   3   89.09    5.00
   4  -2   3   87.29    8.20
  -4   2  -3   91.89    7.70
   4  -3   3   73.99    5.20
   4  -3   3   70.59    7.90
   4  -3   3   69.79    8.20
   4  -3   3   61.19    6.90
  -4   3  -3   67.49    6.80
   4  -4   3   -1.70    3.30
   4  -4   3    1.50    3.80
   4  -4   3   -0.70    4.20
  -4   4  -3    2.50    3.10
   4  -5   3   30.90    9.40
   4  -5   3   20.90    6.60
   4  -5   3   21.90    7.50
  -4   5  -3   30.10    6.40
   4  -6   3   30.30    9.70
   4  -6   3   15.50    7.40
   4  -6   3    9.80    5.40
  -4   6  -3   25.10    6.30
   4  -7   3   10.40    7.00
   4  -7   3   23.40    7.70
   4  -7   3   15.20    8.70
   4  -8   3   22.70    9.60
   4  -8   3   14.90    8.80
   4  -8   3   10.50    7.90
   4  -9   3   17.20    8.80
   4  -9   3    1.80    7.00
  -3  -9  -3   25.00   11.60
  -3  -9  -3    8.20    7.20
   3   8   3   10.50    4.50
  -3  -8  -3    6.30    5.90
  -3  -8  -3   17.60   10.50
   3   7   3   12.20    5.60
  -3  -7  -3   10.20    6.40
  -3  -7  -3   21.70    9.90
   3   6   3    8.10    5.00
   3   6   3    8.20    4.20
  -3  -6  -3    8.10    5.60
  -3  -6  -3   16.60    8.50
   3   5   3   11.90    5.00
   3   5   3   13.50    5.20
  -3  -5  -3   19.80    8.00
  -3  -5  -3   12.50    5.70
   3   4   3    1.80    3.70
  -3  -4  -3    1.80    4.10
  -3  -4  -3    0.00    3.00
   3   3   3   73.49    6.70
  -3  -3  -3   69.79    7.70
  -3  -3  -3   72.29    7.60
   3   2   3   57.59    5.60
  -3  -2  -3   53.29    5.60
  -3  -2  -3   56.99    4.90
  -3  -2  -3   51.49    5.80
   3   1   3  410.16   16.00
   3   1   3  422.76   16.60
   3   1   3  411.46   16.30
  -3  -1  -3  393.06   16.10
  -3  -1  -3  408.46   17.20
   3   0   3    3.20    2.70
   3   0   3    7.90    1.90
   3   0   3    5.10    1.90
   3   0   3    5.20    2.50
  -3   0  -3    3.10    2.20
   3  -1   3  406.96   15.90
   3  -1   3  403.66   10.50
   3  -1   3  380.06   15.60
   3  -1   3  407.56   16.90
  -3   1  -3  407.76   15.80
  -3   1  -3  415.26   16.50
   3  -2   3   49.00    5.50
   3  -2   3   53.79    3.80
   3  -2   3   45.40    5.70
   3  -2   3   53.29    5.00
  -3   2  -3   48.50    5.20
   3  -3   3   75.59    7.90
   3  -3   3   69.29    6.60
   3  -3   3   61.89    7.40
  -3   3  -3   69.19    6.30
   3  -4   3    0.60    3.30
   3  -4   3    2.00    4.10
   3  -4   3    1.30    3.10
  -3   4  -3   -0.80    2.20
  -3   4  -3   -2.70    2.20
   3  -5   3   11.80    5.80
   3  -5   3    9.90    5.10
   3  -5   3   11.90    6.90
  -3   5  -3   10.70    4.30
  -3   5  -3   16.90    4.60
   3  -6   3    9.60    6.00
   3  -6   3    7.90    7.10
   3  -6   3    7.70    5.30
  -3   6  -3   11.70    5.10
  -3   6  -3   13.10    4.30
   3  -7   3   11.10    8.10
   3  -7   3    6.50    6.10
   3  -7   3    4.80    6.00
  -3   7  -3   15.60    4.80
   3  -8   3    3.30    6.40
   3  -8   3    2.30    6.10
   3  -8   3    4.00    7.50
   3  -9   3   14.10    9.60
   3  -9   3   -1.30    6.30
  -2  -9  -3   31.80   11.60
  -2  -9  -3    1.80    5.70
   2   8   3   17.50    6.60
  -2  -8  -3   37.00   12.60
  -2  -8  -3    7.80    6.40
   2   7   3    4.50    4.50
  -2  -7  -3    6.70    6.00
  -2  -7  -3   13.10    8.90
   2   6   3   36.60    5.30
   2   6   3   46.10    8.50
  -2  -6  -3   30.20    8.30
  -2  -6  -3   44.60   12.20
   2   5   3   49.00    8.00
   2   5   3   36.10    5.60
  -2  -5  -3   45.20    9.10
  -2  -5  -3   44.10    8.60
   2   4   3   48.00    5.50
   2   4   3   48.90    6.00
  -2  -4  -3   50.79    7.90
  -2  -4  -3   59.39    5.30
  -2  -4  -3   48.00    7.40
   2   3   3   80.89    6.80
  -2  -3  -3   86.29    8.20
  -2  -3  -3   74.89    7.60
   2   2   3  641.44   21.80
  -2  -2  -3  665.23   24.00
  -2  -2  -3  618.94   25.00
  -2  -2  -3  647.84   21.30
   2   1   3    1.70    2.70
   2   1   3    4.40    2.30
  -2  -1  -3    4.00    2.00
  -2  -1  -3    2.30    2.00
  -2  -1  -3    0.80    1.80
   2   0   3   29.10    1.90
   2   0   3   18.60    3.90
   2   0   3   25.50    1.80
  -2   0  -3   30.00    3.80
  -2   0  -3   18.30    3.50
   2  -1   3    3.20    2.20
   2  -1   3    3.80    2.00
   2  -1   3    6.00    2.20
   2  -1   3    1.70    2.20
  -2   1  -3    4.30    1.90
  -2   1  -3    4.70    2.30
   2  -2   3  653.23   23.80
   2  -2   3  671.73   21.70
   2  -2   3  663.23   25.50
  -2   2  -3  652.13   21.90
   2  -3   3   85.89    8.00
   2  -3   3   87.79    8.00
   2  -3   3   78.19    6.20
   2  -3   3   85.79    5.70
  -2   3  -3   78.49    5.90
  -2   3  -3   85.79    5.50
   2  -4   3   47.10    5.90
   2  -4   3   51.59    7.50
   2  -4   3   50.49    8.10
   2  -4   3   60.19    5.00
  -2   4  -3   46.40    4.80
  -2   4  -3   46.90    4.80
   2  -5   3   48.70   11.20
   2  -5   3   48.00    7.40
   2  -5   3   55.39    5.00
   2  -5   3   40.30    8.60
  -2   5  -3   38.70    4.60
  -2   5  -3   36.50    5.30
   2  -6   3   43.00   11.20
   2  -6   3   37.90    7.60
   2  -6   3   30.30    8.50
  -2   6  -3   43.30    7.80
  -2   6  -3   34.10    4.60
   2  -7   3    0.40    4.80
   2  -7   3    5.60    6.00
   2  -7   3   12.70    7.90
  -2   7  -3    8.40    4.70
   2  -8   3    9.90    7.30
   2  -8   3   19.30    9.80
   2  -8   3   17.10    7.60
  -2   8  -3   29.70    5.80
   2  -9   3   10.30    8.50
   2  -9   3   -0.80    6.10
  -1  -9  -3   21.80    9.70
  -1  -9  -3    0.80    5.40
   1   8   3   34.70    8.70
  -1  -8  -3   28.80    9.80
  -1  -8  -3   51.89   15.30
   1   7   3   15.50    6.10
  -1  -7  -3    9.10    6.20
  -1  -7  -3    8.00    8.50
   1   6   3  113.99    8.50
   1   6   3  107.49    9.40
  -1  -6  -3  115.19   13.00
  -1  -6  -3  127.39   14.50
   1   5   3   88.69    8.00
   1   5   3   93.99    7.40
  -1  -5  -3   87.09   10.80
  -1  -5  -3  111.89    7.90
  -1  -5  -3   93.89   10.70
   1   4   3  276.37   12.40
   1   4   3  302.17   13.50
  -1  -4  -3  290.47   13.00
  -1  -4  -3  274.67   17.50
  -1  -4  -3  283.97   16.50
   1   3   3  189.68    9.90
   1   3   3  176.68    8.40
   1   3   3  184.18   10.20
  -1  -3  -3  182.88   11.50
  -1  -3  -3  176.98   12.10
   1   2   3  223.18   10.60
   1   2   3  234.78    8.50
  -1  -2  -3  212.98   11.70
  -1  -2  -3  234.48   11.60
  -1  -2  -3  220.68    9.90
   1   1   3    9.10    2.00
   1   1   3    8.50    2.80
   1   1   3   10.30    3.40
  -1  -1  -3    8.60    2.80
  -1  -1  -3    5.40    2.70
  -1  -1  -3    3.30    2.10
   1   0   3   -3.60    1.90
  -1   0  -3   -2.40    1.30
  -1   0  -3   -2.90    1.70
  -1   0  -3   -2.30    0.90
   1  -1   3    3.50    2.00
   1  -1   3    6.90    2.20
   1  -1   3    4.30    2.40
  -1   1  -3    3.50    2.10
   1  -2   3  228.78   10.80
   1  -2   3  212.88   11.20
   1  -2   3  221.28    8.80
   1  -2   3  210.98    8.70
   1  -3   3  192.68    8.10
   1  -3   3  176.48   10.90
   1  -3   3  187.18   12.10
  -1   3  -3  177.58    8.10
   1  -4   3  273.47   17.10
   1  -4   3  295.77   11.00
   1  -4   3  280.57   15.80
  -1   4  -3  282.37   11.10
  -1   4  -3  268.47   11.60
   1  -5   3  101.39   11.20
   1  -5   3  100.89   11.70
   1  -5   3  108.59    6.20
  -1   5  -3   90.09    7.40
  -1   5  -3   91.79    5.90
   1  -6   3  117.89   13.60
   1  -6   3  113.09   12.70
  -1   6  -3  117.69    9.30
   1  -7   3    6.90    5.90
   1  -7   3   -0.30    3.60
   1  -7   3    9.50    7.40
  -1   7  -3    9.60    5.30
   1  -8   3   54.19   15.40
   1  -8   3   26.40    9.50
  -1   8  -3   48.20    9.30
   1  -9   3   -5.40    4.60
   1  -9   3    8.00    9.00
   0  -9  -3    2.60    5.80
   0  -9  -3   25.70   11.10
   0   8   3  118.39   11.10
   0  -8  -3  123.49   15.80
   0  -8  -3  115.79   15.20
   0   7   3    1.20    3.80
   0   7   3    3.00    2.40
   0  -7  -3   -0.10    6.50
   0  -7  -3   -0.20    4.60
   0   6   3  280.77   14.10
   0   6   3  278.47   15.00
   0  -6  -3  279.67   21.20
   0  -6  -3  272.77   19.80
   0   5   3   -0.80    2.90
   0   5   3    0.90    2.90
   0  -5  -3    5.70    5.60
   0  -5  -3   -0.10    3.70
   0   4   3    3.90    3.30
   0   4   3    1.30    2.80
   0  -4  -3    2.00    3.30
   0  -4  -3    2.80    4.30
   0  -4  -3   -0.30    2.60
   0   3   3    0.00    2.40
   0   3   3   -0.20    2.20
   0   3   3    0.30    2.40
   0  -3  -3   -1.70    2.20
   0  -3  -3    0.00    2.70
   0  -3  -3   -0.10    2.90
   0   2   3 1900.21   44.90
   0   2   3 1939.71   55.39
   0  -2  -3 1988.30   55.49
   0  -2  -3 1969.40   67.19
   0  -2  -3 2088.49   58.29
   0  -2  -3 2059.09   45.00
   0   1   3   -1.40    1.70
   0   1   3    2.70    2.70
   0   1   3   -0.40    1.90
   0  -1  -3   -0.90    1.50
   0  -1  -3    2.10    2.40
   0  -1  -3   -0.50    2.20
   0  -1  -3   -0.70    1.40
   0   0   3   -0.50    0.90
   0   0   3    0.30    1.80
   0   0  -3   -0.30    1.50
   0   0  -3   -0.90    1.20
   0   0  -3   -0.30    0.80
   0  -1   3    0.00    1.00
   0  -1   3    0.30    1.70
   0  -1   3   -0.30    1.90
   0   1  -3   -0.80    1.10
   0   1  -3    2.60    1.30
   0   1  -3   -0.20    1.60
   0  -2   3 2011.50   56.79
   0  -2   3 1971.70   48.60
   0  -2   3 1975.00   67.09
   0  -2   3 2049.70   52.49
   0  -3   3    0.40    0.90
   0  -3   3    2.50    3.20
   0  -3   3   -0.40    1.10
   0  -3   3   -0.20    1.70
   0  -3   3    1.60    2.40
   0  -4   3    2.70    3.30
   0  -4   3    3.80    4.50
   0  -4   3    1.10    2.70
   0  -4   3    1.80    1.40
   0  -4   3    3.10    1.40
   0   4  -3    3.30    2.10
   0  -5   3    1.60    4.80
   0  -5   3   -1.60    1.70
   0  -5   3   -1.20    3.40
   0  -5   3    0.60    3.80
   0   5  -3    3.50    2.40
   0  -6   3  299.57   22.20
   0  -6   3  289.87   15.20
   0  -6   3  296.37   20.20
   0   6  -3  275.47   14.50
   0  -7   3    1.90    4.90
   0  -7   3    1.40    6.10
   0   7  -3    5.40    4.00
   0  -8   3  111.39   15.00
   0  -8   3  107.59   15.10
   0   8  -3  116.09   10.70
   0  -9   3    1.00    6.00
   0  -9   3   19.90    9.00
   1  -9  -3   -0.50    6.10
   1  -9  -3   18.70   11.40
   1  -8  -3   20.10    8.90
   1  -8  -3   44.30   13.40
  -1   7   3   16.90    5.70
  -1   7   3   13.00    4.00
   1  -7  -3   12.70    8.70
   1  -7  -3    7.60    6.40
  -1   6   3  124.69    9.50
  -1   6   3  101.59    9.40
   1  -6  -3  121.39   11.70
   1  -6  -3  134.19   15.00
   1  -6  -3  108.09   12.90
  -1   5   3   88.39    7.90
  -1   5   3  107.99    8.40
   1  -5  -3   97.29   10.30
   1  -5  -3  107.19   11.50
   1  -5  -3  106.29   12.10
  -1   4   3  278.47   13.50
  -1   4   3  277.97   12.60
   1  -4  -3  297.97   16.70
   1  -4  -3  279.77   18.30
   1  -4  -3  273.37   14.60
  -1   3   3  184.98   10.10
   1  -3  -3  186.78   11.50
   1  -3  -3  192.78    8.80
   1  -3  -3  180.08   12.90
   1  -3  -3  190.48   10.30
   1  -3  -3  181.58   10.60
  -1   2   3  220.48   10.50
  -1   2   3  231.28   10.30
   1  -2  -3  233.18   10.80
   1  -2  -3  238.68   10.70
   1  -2  -3  232.38    8.80
   1  -2  -3  220.28   12.90
   1  -2  -3  225.88   11.10
  -1   1   3    5.90    2.40
  -1   1   3    7.90    3.00
   1  -1  -3    8.90    3.20
   1  -1  -3    5.60    2.10
   1  -1  -3    8.30    2.90
   1  -1  -3    3.90    3.10
  -1   0   3   -0.90    1.50
  -1   0   3   -2.30    1.70
  -1   0   3   -1.50    0.90
   1   0  -3   -1.10    1.70
   1   0  -3   -2.60    0.70
   1   0  -3   -0.60    2.10
   1   0  -3   -0.40    1.60
   1   0  -3   -2.20    1.90
  -1  -1   3    6.00    1.50
  -1  -1   3    6.40    2.90
  -1  -1   3    8.30    2.30
   1   1  -3    8.60    2.50
   1   1  -3    5.60    1.40
  -1  -2   3  224.78   12.50
  -1  -2   3  229.58    7.10
  -1  -2   3  224.18    9.70
   1   2  -3  218.68    7.10
  -1  -3   3  183.28   10.40
  -1  -3   3  179.28   12.30
   1   3  -3  185.88    7.00
  -1  -4   3  283.37   18.20
  -1  -4   3  300.97   15.90
   1   4  -3  286.17   10.90
  -1  -5   3  100.99   10.40
  -1  -5   3   97.69   11.50
   1   5  -3  109.99    7.10
  -1  -6   3  121.59   13.90
  -1  -6   3  106.59   12.20
  -1  -7   3    7.70    6.10
  -1  -7   3   13.20    8.10
   1   7  -3   14.20    5.30
  -1  -8   3   53.99   14.70
  -1  -8   3   34.30   10.50
   1   8  -3   40.40    9.20
  -1  -9   3    0.80    5.90
  -1  -9   3    5.10    8.40
   2  -9  -3    1.60    6.30
   2  -9  -3    9.60   10.40
   2  -8  -3    4.80    6.80
   2  -8  -3   16.10   11.50
  -2   7   3    8.30    4.00
   2  -7  -3    6.10    6.00
   2  -7  -3    7.40    8.40
   2  -7  -3    7.20    6.80
  -2   6   3   30.20    5.30
   2  -6  -3   42.80    9.30
   2  -6  -3   29.70    8.50
   2  -6  -3   42.10   12.90
  -2   5   3   37.60    5.50
   2  -5  -3   40.40    8.70
   2  -5  -3   55.19   12.90
   2  -5  -3   44.90    8.30
  -2   4   3   48.60    5.90
   2  -4  -3   46.80    7.40
   2  -4  -3   49.30    8.30
   2  -4  -3   52.89    7.30
  -2   3   3   81.69    6.80
   2  -3  -3   92.59    8.30
   2  -3  -3   82.39    6.10
   2  -3  -3   81.79    9.00
   2  -3  -3   85.29    7.60
  -2   2   3  652.43   22.80
  -2   2   3  663.03   21.30
   2  -2  -3  635.24   28.00
   2  -2  -3  673.83   23.00
   2  -2  -3  661.83   23.20
   2  -2  -3  653.73   21.50
  -2   1   3    3.60    2.10
  -2   1   3    3.80    2.20
   2  -1  -3    1.40    2.70
   2  -1  -3    3.80    2.00
   2  -1  -3    6.60    2.50
   2  -1  -3    3.00    2.50
  -2   0   3   22.50    1.90
  -2   0   3   16.90    2.70
  -2   0   3   27.90    3.60
   2   0  -3   19.30    3.30
   2   0  -3   19.70    2.10
   2   0  -3   18.00    2.90
  -2  -1   3    3.00    2.60
  -2  -1   3    4.60    2.00
  -2  -1   3    2.90    1.10
   2   1  -3    4.40    1.30
   2   1  -3    2.20    1.10
   2   1  -3    3.60    2.00
  -2  -2   3  650.93   27.80
  -2  -2   3  700.83   21.60
  -2  -2   3  644.04   19.10
   2   2  -3  671.73   19.30
  -2  -3   3   80.29    8.40
   2   3  -3   80.39    4.20
  -2  -4   3   48.60    8.00
  -2  -4   3   51.89    7.10
   2   4  -3   48.50    4.40
  -2  -5   3   35.50    7.70
  -2  -5   3   41.40    7.40
   2   5  -3   40.30    5.00
  -2  -6   3   33.90    8.40
  -2  -6   3   42.70   11.90
  -2  -7   3    4.10    5.10
  -2  -7   3    6.80    7.50
  -2  -8   3   13.30    7.40
  -2  -8   3   25.30   10.50
   2   8  -3   25.80    6.80
  -2  -9   3    3.90    6.30
  -2  -9   3   12.80    9.50
   3  -9  -3    3.60    6.70
   3  -9  -3   17.40   10.20
   3  -8  -3    7.30   10.10
   3  -8  -3    3.00    6.40
   3  -8  -3   -3.10    6.50
  -3   7   3   11.40    4.30
   3  -7  -3   -5.90    5.60
   3  -7  -3    3.80    5.80
   3  -7  -3   12.00    9.30
  -3   6   3   17.60    5.00
   3  -6  -3   10.70    6.20
   3  -6  -3    5.00    5.70
   3  -6  -3   11.30    8.20
  -3   5   3   14.00    4.90
   3  -5  -3   12.10    6.00
   3  -5  -3   14.20    6.10
   3  -5  -3   11.70    8.00
  -3   4   3    0.90    2.70
   3  -4  -3    2.60    5.00
   3  -4  -3   -2.10    3.10
   3  -4  -3    0.70    3.60
  -3   3   3   72.09    6.80
   3  -3  -3   69.19    7.10
   3  -3  -3   72.59    7.60
   3  -3  -3   66.99    8.90
  -3   2   3   50.59    5.50
   3  -2  -3   55.19    6.00
   3  -2  -3   51.39    7.20
   3  -2  -3   53.29    5.80
  -3   1   3  393.96   16.20
  -3   1   3  419.66   14.80
   3  -1  -3  413.26   16.50
   3  -1  -3  417.16   15.20
   3  -1  -3  394.76   19.80
   3  -1  -3  403.56   14.80
  -3   0   3    3.00    2.30
   3   0  -3    1.90    1.80
   3   0  -3    5.10    3.40
   3   0  -3    3.00    1.50
   3   0  -3    3.80    2.40
  -3  -1   3  446.66   13.70
  -3  -1   3  396.86   19.40
  -3  -1   3  406.26   15.00
   3   1  -3  400.36   13.20
   3   1  -3  409.96   15.00
  -3  -2   3   57.59    6.80
  -3  -2   3   50.39    4.40
  -3  -2   3   52.59    3.90
   3   2  -3   54.19    4.10
  -3  -3   3   65.69    8.10
  -3  -3   3   72.99    6.40
  -3  -3   3   71.69    4.00
   3   3  -3   74.39    4.20
  -3  -4   3   -0.20    2.60
  -3  -4   3   -0.80    3.10
   3   4  -3    0.30    2.10
  -3  -5   3   11.80    5.20
  -3  -5   3   17.40    7.70
   3   5  -3   12.80    3.50
  -3  -6   3    9.60    5.20
  -3  -6   3   13.60    8.60
  -3  -7   3   14.30    8.60
  -3  -7   3    8.80    5.80
  -3  -8   3   14.70    9.70
   3   8  -3   16.20    5.90
  -3  -9   3    4.30    6.20
  -3  -9   3   26.90   11.90
   4  -9  -3    8.40   10.60
   4  -9  -3    6.80    7.40
   4  -8  -3    7.20    7.30
   4  -8  -3    8.70    8.50
   4  -8  -3   27.60   12.60
  -4   7   3   14.20    5.00
   4  -7  -3   10.80    7.10
   4  -7  -3   19.20   11.70
   4  -7  -3    4.90    7.40
  -4   6   3   20.10    6.00
   4  -6  -3   21.90   10.50
   4  -6  -3   16.00    7.40
   4  -6  -3   14.00    6.90
  -4   5   3   30.60    7.30
   4  -5  -3   34.00   11.30
   4  -5  -3   22.60    7.50
   4  -5  -3   27.40    7.50
  -4   4   3    2.00    3.10
   4  -4  -3   -1.00    4.80
   4  -4  -3   -0.30    3.80
   4  -4  -3    1.20    3.90
  -4   3   3   62.59    7.00
   4  -3  -3   70.19    7.90
   4  -3  -3   70.69    9.40
   4  -3  -3   68.59    7.50
  -4   2   3   83.19    7.50
   4  -2  -3   91.19    7.70
   4  -2  -3   90.79    9.60
   4  -2  -3   92.39    7.80
  -4   1   3  382.16   16.80
   4  -1  -3  399.66   15.60
   4  -1  -3  368.66   20.10
   4  -1  -3  377.86   15.20
  -4   0   3    0.10    2.00
   4   0  -3   -0.80    1.80
   4   0  -3    0.10    3.00
   4   0  -3   -0.30    1.30
  -4  -1   3  378.96   15.60
  -4  -1   3  374.76   19.90
  -4  -1   3  410.16   14.50
   4   1  -3  401.86   15.80
  -4  -2   3   92.29    6.20
  -4  -2   3  104.89    6.90
  -4  -2   3   94.49    9.40
   4   2  -3  101.59    6.50
  -4  -3   3   70.39    8.60
  -4  -3   3   63.19    4.70
  -4  -3   3   72.59    6.60
   4   3  -3   77.09    5.10
  -4  -4   3    6.70    4.50
  -4  -4   3    0.60    1.10
   4   4  -3    1.40    1.70
   4   4  -3   -1.70    2.30
   4   4  -3    3.90    1.80
  -4  -5   3   23.70    6.60
  -4  -5   3   31.90   10.10
  -4  -6   3   24.20    9.20
  -4  -6   3   24.40    7.40
  -4  -7   3   13.60    6.60
  -4  -7   3   24.40   10.80
  -4  -8   3   42.70   12.70
  -4  -9   3   28.80   10.60
   5  -9  -3    1.70    6.90
   5  -9  -3   14.60   11.30
   5  -8  -3   14.20    8.30
   5  -8  -3   25.50   12.70
   5  -8  -3   -2.20    8.40
  -5   7   3   10.30    4.00
   5  -7  -3    3.70    7.60
   5  -7  -3   -7.90    5.70
   5  -7  -3    2.30    6.00
  -5   6   3   37.90    8.30
   5  -6  -3   32.40   12.40
   5  -6  -3   26.80    8.70
   5  -6  -3   22.30    8.10
  -5   5   3    2.60    3.60
   5  -5  -3   -1.30    4.40
   5  -5  -3    1.60    4.70
   5  -5  -3    6.80    6.60
  -5   4   3  103.09    9.90
   5  -4  -3  103.19   11.10
   5  -4  -3  102.49   13.10
   5  -4  -3   98.89    9.90
  -5   3   3    5.40    3.80
   5  -3  -3    7.40    5.90
   5  -3  -3    6.60    4.10
   5  -3  -3    4.40    3.80
  -5   2   3  153.18   11.00
   5  -2  -3  167.88   11.00
   5  -2  -3  156.48   10.90
   5  -2  -3  166.08   13.70
  -5   1   3   82.49    7.60
   5  -1  -3   81.39    7.10
   5  -1  -3   74.99    8.80
   5  -1  -3   76.79    6.80
  -5   0   3   -1.30    1.80
   5   0  -3    0.60    3.10
   5   0  -3   -2.20    1.90
   5   0  -3   -0.30    1.50
  -5  -1   3   73.29    8.30
  -5  -1   3   77.29    6.70
  -5  -2   3  154.38    9.30
  -5  -2   3  184.98   10.10
  -5  -2   3  170.88   13.60
  -5  -3   3    4.60    2.80
  -5  -3   3    7.00    3.00
  -5  -3   3    6.90    5.20
   5   3  -3   12.10    2.90
  -5  -4   3   95.49    8.80
  -5  -4   3  105.79   12.10
   5   4  -3   98.89    6.20
   5   4  -3  113.29    6.50
  -5  -5   3    1.00    3.10
  -5  -5   3    6.30    5.40
  -5  -6   3   50.19   13.60
  -5  -6   3   25.50    7.30
  -5  -7   3   16.70    7.70
  -5  -7   3    2.50    4.50
  -5  -8   3   34.30   12.90
  -5  -8   3   17.90    7.80
  -5  -9   3    2.20    5.20
  -5  -9   3   17.80    7.70
   6  -8  -3   12.50    8.90
   6  -8  -3   35.00   14.60
  -6   7   3   11.00    4.70
   6  -7  -3   -5.60    5.60
   6  -7  -3   -1.00    5.30
   6  -7  -3    2.80    8.40
  -6   6   3   29.90    7.90
   6  -6  -3   21.10    8.50
   6  -6  -3   45.20   14.00
   6  -6  -3   29.80    9.40
  -6   5   3   47.50    7.30
   6  -5  -3   33.30    9.00
   6  -5  -3   48.00   10.10
   6  -5  -3   46.70    9.50
  -6   4   3   42.00    9.00
   6  -4  -3   35.30   11.30
   6  -4  -3   23.20    7.20
   6  -4  -3   26.60    7.40
  -6   3   3   47.70    7.00
   6  -3  -3   46.70    8.70
   6  -3  -3   45.00    8.80
   6  -3  -3   39.70    7.90
  -6   2   3  197.78   13.50
   6  -2  -3  213.28   13.30
   6  -2  -3  214.38   13.40
   6  -2  -3  198.38   16.30
  -6   1   3   64.39    7.40
   6  -1  -3   64.19    8.90
   6  -1  -3   67.09    7.50
   6  -1  -3   71.89    7.20
  -6   0   3    4.40    3.50
   6   0  -3    4.60    3.20
   6   0  -3    2.60    2.40
   6   0  -3    2.30    4.00
  -6  -1   3   69.59    6.90
   6   1  -3   65.99    9.00
  -6  -2   3  210.68   12.10
  -6  -2   3  218.08   16.60
  -6  -2   3  235.28   12.60
  -6  -3   3   45.60    6.30
  -6  -3   3   46.30    5.30
  -6  -3   3   47.20    8.50
  -6  -4   3   46.00   12.10
  -6  -4   3   36.70    6.60
   6   4  -3   34.90    4.30
  -6  -6   3   33.40    8.40
  -6  -6   3   42.00   12.80
  -6  -7   3    1.50    4.20
  -6  -7   3   13.50    7.80
  -6  -8   3   53.59   10.70
  -6  -8   3   15.60    7.40
   7  -8  -3   20.00   10.90
   7  -8  -3    5.20    7.30
  -7   7   3   13.80    5.40
   7  -7  -3    1.90    6.00
   7  -7  -3   10.10    9.80
   7  -7  -3   -2.20    7.10
  -7   6   3   19.00    5.70
   7  -6  -3    0.20    6.40
   7  -6  -3    2.90    5.80
   7  -6  -3   19.00    9.30
  -7   5   3   34.40    8.40
   7  -5  -3   26.40    7.80
   7  -5  -3   41.00   13.30
   7  -5  -3   26.40    8.70
  -7   4   3    2.00    3.40
   7  -4  -3    2.30    6.00
   7  -4  -3    1.40    4.90
   7  -4  -3   -0.20    4.40
  -7   3   3   41.60    7.00
   7  -3  -3   44.80    8.90
   7  -3  -3   37.40    8.20
   7  -3  -3   46.00    9.50
  -7   2   3    2.50    3.60
   7  -2  -3    2.20    4.20
   7  -2  -3    3.00    5.10
   7  -2  -3    0.00    3.50
  -7   1   3    9.90    4.70
   7  -1  -3   12.70    4.80
   7  -1  -3    9.80    4.20
   7  -1  -3   17.30    7.50
  -7   0   3    3.70    3.10
   7   0  -3   -1.60    3.00
   7   0  -3    2.90    4.50
   7   0  -3   -0.20    2.40
  -7  -1   3   15.10    5.10
   7   1  -3   11.90    3.90
   7   1  -3   11.50    6.80
  -7  -2   3    5.10    3.50
  -7  -2   3    3.00    5.10
  -7  -3   3   47.20    6.90
  -7  -3   3   49.80    5.90
  -7  -3   3   42.90    8.30
  -7  -4   3    1.60    3.20
  -7  -4   3    9.80    6.60
  -7  -5   3   19.80    6.00
  -7  -6   3   25.80    9.10
  -7  -7   3    3.80    4.70
  -7  -7   3   29.80   10.00
  -7  -8   3   22.70    8.80
   8  -7  -3    2.30    6.70
   8  -7  -3    6.50   10.00
  -8   6   3   33.50    8.50
   8  -6  -3   12.30    7.70
   8  -6  -3   37.30   12.20
   8  -6  -3   22.20    9.30
  -8   5   3   49.40   11.00
   8  -5  -3   26.70    8.20
   8  -5  -3   51.99   14.00
   8  -5  -3   27.70    9.20
  -8   4   3    6.60    4.00
   8  -4  -3   -2.20    4.30
   8  -4  -3   -0.70    4.40
   8  -4  -3    6.90    6.60
  -8   3   3    7.50    4.90
   8  -3  -3    8.30    5.40
   8  -3  -3   15.40    6.90
   8  -3  -3    3.50    4.90
  -8   2   3   28.20    7.30
   8  -2  -3   21.20    6.70
   8  -2  -3   35.40   11.00
   8  -2  -3   22.80    6.90
  -8   1   3   73.49    8.80
   8  -1  -3   71.39    8.60
   8  -1  -3   60.19   10.00
   8  -1  -3   66.79    8.40
  -8   0   3   -3.50    3.20
   8   0  -3    1.10    4.70
   8   0  -3    0.50    3.60
   8   0  -3   -1.90    2.70
  -8  -1   3   63.49    7.90
   8   1  -3   63.99    7.30
   8   1  -3   70.59   10.20
   8   1  -3   68.99    7.90
  -8  -2   3   32.00    6.90
  -8  -3   3    8.80    4.30
  -8  -3   3   22.60    8.80
  -8  -3   3   15.40    5.00
  -8  -4   3   14.90    8.20
  -8  -5   3   53.39   15.30
  -8  -5   3   37.80    8.40
  -8  -6   3   43.30    9.10
  -8  -7   3   24.70    9.90
  -9   7   3   19.40    5.50
   9  -7  -3   16.40   10.30
  -9   6   3   23.10    6.10
   9  -6  -3   18.10   10.00
   9  -6  -3    6.20    7.10
  -9   5   3    4.70    3.70
   9  -5  -3   13.00    7.90
   9  -5  -3    0.70    5.60
   9  -5  -3   -3.60    4.80
  -9   4   3    6.80    4.60
   9  -4  -3    7.90    6.10
   9  -4  -3    7.10    6.20
   9  -4  -3   16.70    8.90
  -9   3   3   55.29   11.40
   9  -3  -3   25.00    7.90
   9  -3  -3   31.30    8.50
   9  -3  -3   46.00   12.60
  -9   2   3   21.10    6.00
   9  -2  -3    9.30    5.60
   9  -2  -3   11.80    6.80
   9  -2  -3    6.00    5.10
  -9   1   3  158.58   13.60
   9  -1  -3  166.18   13.30
   9  -1  -3  154.88   13.00
   9  -1  -3  137.59   14.60
  -9   0   3    5.40    3.90
   9   0  -3    8.40    5.80
   9   0  -3    5.00    4.00
   9   0  -3    0.40    3.30
  -9  -1   3  172.48   13.60
   9   1  -3  156.58   12.10
   9   1  -3  164.88   16.40
   9   1  -3  163.18   12.30
  -9  -2   3   14.50    5.00
   9   2  -3   16.40    7.60
  -9  -3   3   57.99   10.30
  -9  -3   3   42.70    6.40
  -9  -4   3   22.50   10.20
  -9  -5   3   20.60   10.10
  -9  -6   3   45.80   12.40
  -9  -7   3   61.99   11.10
 -10   6   3   18.20    5.90
  10  -6  -3   15.00    9.30
 -10   5   3   21.30    7.30
  10  -5  -3   24.50   10.00
  10  -5  -3   11.80    8.00
 -10   4   3   13.30    5.70
  10  -4  -3    0.00    5.40
  10  -4  -3   -1.70    5.30
  10  -4  -3   22.60    8.40
 -10   3   3   46.20    8.00
  10  -3  -3   29.90    8.60
  10  -3  -3   49.90    9.40
  10  -3  -3   32.90    9.20
 -10   2   3   21.10    6.10
  10  -2  -3   -0.20    4.60
  10  -2  -3   17.60    7.20
  10  -2  -3    3.50    5.10
 -10   1   3   83.89   10.00
  10  -1  -3   70.59   10.90
  10  -1  -3   78.79   10.30
  10  -1  -3   80.39   10.10
 -10   0   3    8.90    4.20
  10   0  -3   11.90    7.10
  10   0  -3    1.20    3.70
  10   0  -3   11.50    4.50
 -10  -1   3   88.89   10.00
  10   1  -3   72.69    8.90
  10   1  -3   88.09    9.30
  10   1  -3   79.39   11.70
 -10  -2   3   12.20    4.10
  10   2  -3    6.10    3.70
  10   2  -3   19.50    7.70
 -10  -3   3   54.49    7.30
  10   3  -3   62.49   10.60
 -10  -4   3   25.00    8.90
 -10  -5   3   39.80    8.70
 -10  -6   3   41.60   10.90
  11  -5  -3   32.20   10.40
  11  -5  -3    1.00    6.70
 -11   4   3   13.60    5.30
  11  -4  -3   -1.40    5.80
  11  -4  -3   22.00    8.50
  11  -3  -3   17.70    8.20
  11  -3  -3   28.30    9.40
  11  -3  -3   13.10    7.80
 -11   2   3   15.90    4.80
  11  -2  -3   -0.70    4.50
  11  -2  -3    5.30    5.20
  11  -2  -3   15.60    6.80
 -11   1   3   42.00    7.30
  11  -1  -3   51.59    9.20
  11  -1  -3   39.10    8.30
  11  -1  -3   33.70    9.20
 -11   0   3   15.30    5.30
  11   0  -3   21.80    7.70
  11   0  -3   11.70    4.30
 -11  -1   3   49.50    6.90
  11   1  -3   62.69    7.80
  11   1  -3   49.99    8.30
  11   2  -3   48.00    6.10
  11   2  -3   42.20    7.80
 -11  -3   3   53.69    7.00
  11   3  -3   85.69    6.20
  11   3  -3   70.89   10.00
  11   4  -3   46.80    7.70
 -11  -5   3   78.09   11.20
  12  -3  -3   23.90    7.70
  12  -3  -3   -0.60    5.60
 -12   2   3   22.00    5.90
  12  -2  -3   21.10    7.00
 -12   1   3   67.49    9.00
  12  -1  -3   55.59    9.00
  12  -1  -3   39.30    9.20
 -12   0   3   36.70    6.30
  12   0  -3   50.99    7.80
 -12  -1   3   62.09    8.90
  12   1  -3   81.69   10.60
  12   1  -3   86.89    9.30
 -12  -2   3   32.30    5.80
  12   2  -3   40.60    7.30
  12   3  -3   66.19    9.00
  13  -1  -3   70.29    9.50
  13   0  -3   66.79    9.30
  13   1  -3   76.19    9.50
  12   3   4   69.99    7.90
  12  -1   4   18.00    8.10
  12  -2   4    9.50    7.40
  12  -3   4   18.00    9.60
 -11  -5  -4    5.00    5.90
  11   3   4   41.50    5.70
  11   2   4   37.50    5.80
  11  -1   4    1.60    4.60
 -11   1  -4   11.90    5.70
  11  -2   4   14.90    5.40
  11  -2   4    3.20    5.50
 -11   2  -4   10.90    6.50
  11  -3   4    0.00    5.50
  11  -3   4   10.70    5.20
 -11   3  -4    7.80    5.30
  11  -4   4   -3.50    5.60
 -11   4  -4   17.30    5.50
  11  -5   4    5.80    7.60
 -10  -6  -4    3.50    5.70
  10   4   4   18.00    5.30
 -10  -4  -4    4.30    5.10
  10   3   4   16.40    4.70
 -10  -3  -4   -0.30    3.90
  10   2   4   42.50    5.80
  10   1   4   20.30    5.60
  10   0   4   26.50    6.30
  10   0   4    6.40    5.30
  10  -1   4    5.00    5.30
  10  -1   4   20.70    5.90
 -10   1  -4   12.40    5.70
  10  -2   4    3.50    5.40
 -10   2  -4    4.80    4.90
  10  -3   4   12.80    5.30
 -10   3  -4    9.60    4.50
  10  -4   4    2.90    6.20
 -10   4  -4   13.80    6.60
  10  -5   4    1.80    6.70
 -10   5  -4   10.20    5.20
  10  -6   4   -1.20    7.00
 -10   6  -4   18.90    6.40
  -9  -7  -4   15.90    8.20
  -9  -5  -4   19.10    8.00
   9   4   4   17.10    5.80
  -9  -4  -4    7.60    5.80
   9   3   4    7.40    4.60
  -9  -3  -4    2.60    4.20
   9   2   4   22.10    6.60
  -9  -2  -4   12.90    6.20
   9   1   4   11.30    5.30
   9   1   4   26.30    4.60
   9   0   4   40.50    9.50
   9   0   4   38.30    5.80
   9   0   4   21.10    7.10
   9  -1   4    8.40    4.10
   9  -1   4    3.10    4.50
   9  -1   4    8.70    4.10
  -9   1  -4    7.70    4.90
   9  -2   4   27.70    5.60
   9  -2   4   10.50    6.20
  -9   2  -4   19.40    7.60
   9  -3   4    1.70    5.00
   9  -3   4   12.00    5.00
   9  -3   4    6.50    5.10
  -9   3  -4    9.00    5.30
   9  -4   4   15.60    6.60
   9  -4   4   13.10    6.00
   9  -4   4    5.50    6.30
  -9   4  -4   12.00    6.40
   9  -5   4   24.50    7.80
   9  -5   4   17.80    8.90
  -9   5  -4   29.20    8.70
   9  -6   4    3.80    7.60
   9  -6   4    3.20    7.50
  -9   6  -4   15.50    5.90
   9  -7   4    4.90    7.50
  -9   7  -4   29.80    7.60
  -8  -6  -4   58.59    9.10
   8   5   4   10.60    5.80
  -8  -5  -4    0.90    3.90
   8   4   4  106.19   10.80
  -8  -4  -4   83.39   11.60
  -8  -4  -4  106.39   11.60
   8   3   4   33.00    7.90
  -8  -3  -4   42.60    7.00
  -8  -3  -4   32.90    8.50
   8   2   4   46.80    9.70
  -8  -2  -4   44.50    9.60
   8   1   4   19.50    7.10
   8   1   4   23.60    4.90
   8   0   4    7.10    3.60
   8   0   4    2.20    3.90
   8   0   4    4.00    4.90
  -8   0  -4    2.00    4.40
   8  -1   4   27.40    5.20
   8  -1   4   14.20    6.20
   8  -1   4   20.10    7.00
  -8   1  -4   24.00    7.40
   8  -2   4   47.10    6.90
   8  -2   4   38.60    9.20
  -8   2  -4   34.60    8.70
   8  -3   4   35.60    6.50
   8  -3   4   32.10    9.20
   8  -3   4   36.80    8.40
  -8   3  -4   33.80    8.50
   8  -4   4   87.09   12.80
   8  -4   4   85.49   10.20
   8  -4   4   98.09   11.50
  -8   4  -4   87.99   10.80
   8  -5   4    7.30    5.30
   8  -5   4    2.70    6.10
   8  -5   4    7.10    6.00
  -8   5  -4    8.30    5.10
   8  -6   4   27.80   10.60
   8  -6   4   31.10    9.50
   8  -6   4   40.40   11.70
  -8   6  -4   26.70    8.90
   8  -7   4   13.70    8.20
   8  -7   4   21.20    8.90
  -8   7  -4   19.60    6.20
  -7  -8  -4   31.00   10.40
  -7  -8  -4    4.50    6.60
   7   7   4   36.50    8.20
  -7  -7  -4   21.70    8.80
  -7  -6  -4   24.50    8.50
   7   5   4   83.19    9.70
  -7  -5  -4   79.49   11.70
  -7  -5  -4   78.19   10.30
   7   4   4   27.50    7.10
  -7  -4  -4   32.20    6.50
  -7  -4  -4   18.70    6.90
   7   3   4  130.19   11.40
  -7  -3  -4  129.99   12.90
  -7  -3  -4  152.38   12.50
   7   2   4   62.59    8.20
  -7  -2  -4   59.99    7.40
  -7  -2  -4   63.09    8.90
   7   1   4   42.50    6.00
   7   1   4   41.70    7.00
  -7  -1  -4   32.70    7.60
   7   0   4   97.49    9.90
   7   0   4   89.29    8.00
  -7   0  -4  112.19   10.80
   7  -1   4   39.10    5.70
   7  -1   4   40.70    8.60
  -7   1  -4   44.80    9.20
   7  -2   4   60.79    4.90
   7  -2   4   59.19    9.20
   7  -2   4   63.39    7.60
  -7   2  -4   58.89    8.20
   7  -3   4  129.29   11.60
   7  -3   4  126.69   13.30
   7  -3   4  125.99   11.40
  -7   3  -4  137.59   12.50
   7  -4   4   14.30    6.90
   7  -4   4   23.30    7.70
   7  -4   4   23.20    7.00
  -7   4  -4   16.60    6.10
   7  -5   4   70.39   10.00
   7  -5   4   67.19   11.50
   7  -5   4   90.19   11.10
  -7   5  -4   68.69    9.10
   7  -6   4    4.70    5.50
   7  -6   4   -3.60    4.70
   7  -6   4    7.60    6.30
  -7   6  -4    6.00    4.30
   7  -7   4   16.00    9.00
   7  -7   4   34.60   11.10
   7  -7   4   23.60    8.70
  -7   7  -4   32.60    8.10
   7  -8   4   -0.60    7.00
   7  -8   4    9.60    7.10
   6   7   4   36.90    8.10
  -6  -7  -4   25.80    9.20
  -6  -7  -4   44.60    9.30
  -6  -6  -4   77.29   10.80
  -6  -6  -4   63.99   11.00
   6   5   4   12.90    6.50
  -6  -5  -4   12.60    6.10
  -6  -5  -4   19.60    6.80
   6   4   4  188.58   13.50
  -6  -4  -4  199.88   16.30
  -6  -4  -4  197.78   15.20
   6   3   4   38.00    6.60
  -6  -3  -4   40.30    6.40
  -6  -3  -4   27.20    7.10
   6   2   4   36.90    7.90
  -6  -2  -4   30.60    5.20
  -6  -2  -4   25.80    6.50
   6   1   4   51.49    7.00
  -6  -1  -4   54.09    7.50
   6   0   4   63.59    5.90
   6   0   4   61.99    7.20
   6  -1   4   58.79    6.00
   6  -1   4   55.59    7.90
   6  -1   4   56.39    6.70
  -6   1  -4   61.69    7.60
   6  -2   4   33.00    5.60
   6  -2   4   26.00    6.80
   6  -2   4   29.50    3.50
  -6   2  -4   30.70    7.50
   6  -3   4   33.40    6.60
   6  -3   4   39.60    7.80
   6  -3   4   36.60    8.60
   6  -3   4   33.50    4.10
  -6   3  -4   31.60    7.50
   6  -4   4  184.08   13.70
   6  -4   4  173.78   15.60
   6  -4   4  177.08   14.10
  -6   4  -4  175.18   13.50
   6  -5   4   12.30    5.90
   6  -5   4   11.40    6.60
   6  -5   4    6.30    5.80
  -6   5  -4    9.30    4.70
   6  -6   4   52.59    9.50
   6  -6   4   42.40   11.00
   6  -6   4   64.89    9.40
  -6   6  -4   62.19    8.20
   6  -7   4   20.20    9.30
   6  -7   4   35.70   11.00
   6  -7   4   33.10    8.50
  -6   7  -4   41.10    6.40
   6  -8   4    5.60    6.90
   6  -8   4   -0.50    6.80
   6  -8   4    6.30    7.20
   5   8   4   14.80    6.00
  -5  -8  -4    8.90    6.80
   5   7   4    4.50    4.60
  -5  -7  -4    1.30    4.70
   5   6   4    0.40    4.80
   5   6   4    9.00    5.00
  -5  -6  -4   11.20    6.80
  -5  -6  -4    1.90    4.30
   5   5   4    4.50    4.90
  -5  -5  -4    1.30    3.90
  -5  -5  -4    5.30    5.40
   5   4   4   -3.10    4.10
  -5  -4  -4    9.00    4.80
  -5  -4  -4    1.50    3.80
   5   3   4   11.90    5.40
  -5  -3  -4   10.80    5.00
  -5  -3  -4   12.20    5.40
   5   2   4    3.40    4.00
  -5  -2  -4    2.50    2.90
  -5  -2  -4    0.10    2.50
   5   1   4    2.50    3.50
  -5  -1  -4    6.00    2.60
  -5  -1  -4    1.00    2.40
   5   0   4   35.10    6.90
   5  -1   4    5.60    2.90
   5  -1   4    4.60    3.40
   5  -1   4    2.80    3.10
  -5   1  -4    3.30    3.30
   5  -2   4    4.50    2.10
   5  -2   4    6.90    3.50
   5  -2   4    0.60    3.00
  -5   2  -4    2.90    3.40
   5  -3   4   12.10    5.40
   5  -3   4   11.90    5.20
   5  -3   4   13.30    3.50
   5  -3   4    6.40    4.20
  -5   3  -4   10.20    4.50
   5  -4   4    0.30    4.20
   5  -4   4    2.50    5.10
   5  -4   4    0.60    3.60
  -5   4  -4    1.90    3.30
   5  -5   4    2.10    4.10
   5  -5   4    1.70    4.70
   5  -5   4   -0.30    3.90
  -5   5  -4   -1.20    3.00
   5  -6   4    1.20    5.10
   5  -6   4   10.10    6.90
   5  -6   4    5.70    5.40
  -5   6  -4    9.40    4.30
   5  -7   4   -2.30    5.10
   5  -7   4    4.80    7.30
   5  -7   4    2.60    5.20
   5  -8   4   15.30    7.50
   5  -8   4    8.00    8.00
   5  -8   4    1.50    6.80
  -4  -9  -4   41.70   12.40
   4   8   4    8.20    4.70
  -4  -8  -4    8.30    8.00
  -4  -8  -4    5.50    6.30
   4   7   4   -0.20    4.10
  -4  -7  -4    2.10    4.80
  -4  -7  -4   22.20    9.00
   4   6   4    2.40    4.20
   4   6   4    2.80    4.70
  -4  -6  -4   11.40    6.80
  -4  -6  -4    1.80    4.30
   4   5   4    1.40    3.60
   4   5   4    3.10    5.10
  -4  -5  -4    2.70    4.10
  -4  -5  -4    7.30    6.10
   4   4   4    3.10    4.60
  -4  -4  -4    2.00    3.70
  -4  -4  -4    8.30    5.00
   4   3   4   33.60    7.00
  -4  -3  -4   26.70    6.40
  -4  -3  -4   28.90    5.40
   4   2   4   28.70    5.10
  -4  -2  -4   29.50    4.50
  -4  -2  -4   25.20    5.60
   4   1   4   49.99    6.10
  -4  -1  -4   47.20    4.40
  -4  -1  -4   48.70    6.10
   4   0   4  358.86   14.60
   4   0   4  380.46   14.50
   4   0   4  366.66   16.60
  -4   0  -4  392.56   17.90
   4  -1   4   51.09    4.60
   4  -1   4   49.30    6.30
   4  -1   4   45.10    5.60
  -4   1  -4   51.99    6.00
   4  -2   4   34.00    3.10
   4  -2   4   34.20    4.80
   4  -2   4   32.40    5.70
  -4   2  -4   28.40    5.00
   4  -3   4   29.20    6.50
   4  -3   4   25.90    5.40
   4  -3   4   25.60    5.60
  -4   3  -4   29.70    4.90
   4  -4   4    0.20    3.40
   4  -4   4    1.00    3.80
   4  -4   4    3.30    5.00
  -4   4  -4    4.20    3.40
   4  -5   4    1.40    4.10
   4  -5   4    1.30    4.20
   4  -5   4    8.70    6.10
  -4   5  -4    2.30    2.90
   4  -6   4    7.70    6.70
   4  -6   4    9.90    5.50
   4  -6   4    3.80    5.20
  -4   6  -4    8.60    4.10
   4  -7   4   -1.20    4.60
   4  -7   4   11.30    6.80
   4  -7   4   -1.70    4.80
   4  -8   4   10.30    7.30
   4  -8   4    3.10    6.80
   4  -8   4    0.50    6.00
   4  -9   4   -2.40    6.60
   4  -9   4   19.70    9.20
  -3  -9  -4   50.29   13.80
   3   8   4   12.10    5.30
  -3  -8  -4    3.50    5.40
  -3  -8  -4   22.00   10.20
   3   7   4   22.00    6.50
  -3  -7  -4   25.40   10.00
  -3  -7  -4   18.40    7.80
   3   6   4   17.30    6.00
   3   6   4   22.40    6.10
  -3  -6  -4   18.90    7.10
  -3  -6  -4   27.80   10.00
   3   5   4   44.80    6.10
   3   5   4   51.29    7.40
  -3  -5  -4   48.50    8.20
  -3  -5  -4   52.69   10.20
   3   4   4  229.18   11.20
   3   4   4  231.38   13.10
  -3  -4  -4  221.68   15.30
  -3  -4  -4  216.08   15.30
   3   3   4  132.79    9.40
  -3  -3  -4  135.49   10.50
  -3  -3  -4  138.29   10.90
   3   2   4  396.06   16.90
  -3  -2  -4  394.56   18.30
  -3  -2  -4  371.46   17.20
   3   1   4   44.30    5.40
   3   1   4   52.29    4.40
  -3  -1  -4   47.00    4.80
  -3  -1  -4   47.80    5.60
  -3  -1  -4   44.30    3.90
   3   0   4  345.27   14.60
   3   0   4  329.27   14.70
   3   0   4  327.67   12.00
   3   0   4  354.96   12.10
  -3   0  -4  343.27   15.40
   3  -1   4   42.70    5.10
   3  -1   4   47.70    2.50
   3  -1   4   46.60    3.90
   3  -1   4   47.50    4.90
   3  -1   4   50.69    5.70
  -3   1  -4   51.29    3.60
   3  -2   4  369.06   15.80
   3  -2   4  383.06   16.70
  -3   2  -4  383.36   16.40
   3  -3   4  132.59    8.70
   3  -3   4  143.69   10.90
   3  -3   4  137.09   10.30
  -3   3  -4  142.39    9.20
   3  -4   4  217.38   14.90
   3  -4   4  222.78   12.30
   3  -4   4  226.58   15.30
  -3   4  -4  222.38   12.10
  -3   4  -4  215.78   10.10
   3  -5   4   51.09    9.00
   3  -5   4   49.99    7.30
   3  -5   4   52.29    8.30
  -3   5  -4   48.20    5.50
  -3   5  -4   45.50    5.70
   3  -6   4   22.90    9.10
   3  -6   4   25.50    6.70
   3  -6   4   16.10    6.90
  -3   6  -4   29.40    6.00
  -3   6  -4   22.50    5.60
   3  -7   4   13.60    6.90
   3  -7   4   30.30   10.70
  -3   7  -4   37.60    7.00
   3  -8   4   -3.80    4.80
   3  -8   4    5.80    6.60
   3  -8   4    4.50    6.60
   3  -9   4   11.40    8.60
   3  -9   4    4.60    7.70
  -2  -9  -4   41.50   13.20
   2   8   4   11.20    4.90
  -2  -8  -4    8.30    9.00
  -2  -8  -4    4.90    6.00
   2   7   4   37.40    8.40
  -2  -7  -4   50.49   14.60
  -2  -7  -4   26.60    8.80
   2   6   4   48.10    8.40
   2   6   4   47.10    6.40
  -2  -6  -4   50.39   10.20
  -2  -6  -4   47.30   10.50
   2   5   4   43.50    7.70
   2   5   4   38.50    7.20
  -2  -5  -4   30.60    7.80
  -2  -5  -4   33.90    7.40
   2   4   4  268.77   13.80
   2   4   4  255.27   11.80
  -2  -4  -4  261.07   16.30
  -2  -4  -4  243.78   16.50
   2   3   4   55.19    4.90
   2   3   4   51.59    6.50
  -2  -3  -4   48.20    6.70
  -2  -3  -4   56.49    6.70
  -2  -3  -4   60.89    5.60
   2   2   4   33.10    5.20
   2   2   4   34.30    3.30
  -2  -2  -4   36.40    4.50
  -2  -2  -4   34.30    5.00
  -2  -2  -4   39.60    4.70
   2   1   4    0.90    1.20
   2   1   4    1.70    2.00
   2   1   4    1.30    2.80
  -2  -1  -4    0.30    1.60
  -2  -1  -4    0.90    1.90
  -2  -1  -4    0.80    1.70
   2   0   4  322.17   13.40
  -2   0  -4  291.07   12.40
  -2   0  -4  316.47   13.40
   2  -1   4   -1.00    1.70
   2  -1   4   -0.20    1.60
   2  -1   4   -0.30    1.90
   2  -1   4    0.70    1.40
  -2   1  -4    0.80    1.00
  -2   1  -4    2.20    1.50
   2  -2   4   33.50    4.70
   2  -2   4   28.10    4.00
   2  -2   4   34.40    4.30
   2  -2   4   32.10    3.60
  -2   2  -4   34.70    2.90
   2  -3   4   51.49    4.90
   2  -3   4   54.29    6.70
   2  -3   4   52.69    5.10
   2  -3   4   56.09    4.60
   2  -3   4   56.19    6.70
  -2   3  -4   52.09    5.00
  -2   3  -4   54.99    4.20
   2  -4   4  276.57   11.80
   2  -4   4  254.57   16.20
   2  -4   4  263.57   15.70
   2  -4   4  248.68   12.30
   2  -4   4  245.38   11.30
  -2   4  -4  260.97   12.10
  -2   4  -4  250.97   11.00
   2  -5   4   44.60   10.90
   2  -5   4   36.10    6.70
   2  -5   4   28.70    7.40
   2  -5   4   30.80    4.10
  -2   5  -4   36.90    6.40
  -2   5  -4   31.20    4.30
   2  -6   4   55.89   11.00
   2  -6   4   47.40    7.70
   2  -6   4   50.79    9.30
  -2   6  -4   50.69    6.40
   2  -7   4   33.90   11.20
   2  -7   4   30.60    7.80
   2  -7   4   28.80    9.50
  -2   7  -4   40.60    7.80
   2  -8   4    2.80    6.00
   2  -8   4   11.50    7.90
  -2   8  -4   19.90    4.70
   2  -9   4    5.70    7.80
   2  -9   4   24.00   11.30
  -1  -9  -4    8.00    7.30
  -1  -9  -4   24.90   11.10
   1   8   4    9.70    5.00
  -1  -8  -4   -0.60    5.10
  -1  -8  -4   18.50    9.70
   1   7   4   19.70    5.00
   1   7   4   15.20    6.00
  -1  -7  -4   21.80   10.70
  -1  -7  -4   10.40    6.40
   1   6   4    0.80    3.20
   1   6   4    2.40    4.20
  -1  -6  -4    2.20    4.60
  -1  -6  -4    1.50    6.00
   1   5   4   21.00    5.70
   1   5   4   14.70    5.30
  -1  -5  -4   16.40    6.10
  -1  -5  -4   27.50    8.70
   1   4   4   13.60    4.40
   1   4   4   14.30    4.80
  -1  -4  -4   17.70    6.50
  -1  -4  -4   15.10    5.10
   1   3   4   21.90    5.30
   1   3   4   24.10    4.50
  -1  -3  -4   21.00    5.10
  -1  -3  -4   23.40    6.20
  -1  -3  -4   18.20    4.50
   1   2   4  345.67   11.00
   1   2   4  335.17   14.40
  -1  -2  -4  335.27   15.10
  -1  -2  -4  329.07   13.70
  -1  -2  -4  329.97   15.70
   1   1   4    5.90    3.40
   1   1   4    4.00    2.40
  -1  -1  -4    6.80    1.80
  -1  -1  -4    3.60    2.70
  -1  -1  -4    7.40    2.70
  -1  -1  -4    2.90    2.10
   1   0   4  977.00   29.10
  -1   0  -4  900.41   30.10
  -1   0  -4  929.41   28.40
  -1   0  -4  931.81   30.40
  -1   0  -4  986.90   29.20
   1  -1   4    1.80    2.00
   1  -1   4    3.70    2.60
   1  -1   4    4.20    2.00
  -1   1  -4    7.60    2.20
  -1   1  -4    2.00    2.00
   1  -2   4  332.37   12.60
   1  -2   4  355.26   12.70
   1  -2   4  338.47   15.50
   1  -2   4  345.97   14.50
   1  -3   4   18.40    4.50
   1  -3   4   13.40    3.00
   1  -3   4   21.00    3.70
   1  -3   4   19.50    2.60
   1  -3   4   19.60    5.50
   1  -4   4   13.60    4.80
   1  -4   4   12.40    3.70
   1  -4   4   22.10    2.80
   1  -4   4   11.70    5.70
   1  -4   4   16.30    3.20
  -1   4  -4   19.50    4.40
   1  -5   4   14.30    5.80
   1  -5   4   19.60    5.10
   1  -5   4   22.40    8.10
   1  -5   4   26.60    3.20
   1  -5   4   18.40    3.00
  -1   5  -4   27.20    6.10
   1  -6   4    2.30    5.90
   1  -6   4   -6.70    3.90
   1  -6   4    3.80    4.90
  -1   6  -4    1.90    3.80
   1  -7   4    9.20    5.70
   1  -7   4   12.90    6.90
   1  -7   4   17.70    9.50
  -1   7  -4   16.40    5.60
   1  -8   4    0.60    5.70
   1  -8   4    8.30    8.30
  -1   8  -4   13.80    5.00
   1  -9   4    3.10    6.90
   1  -9   4   18.20    9.10
   0  -9  -4   24.70   10.90
   0  -9  -4    0.10    5.80
   0   8   4   16.40    6.00
   0  -8  -4    6.00    6.40
   0  -8  -4   20.70   10.20
   0   7   4    6.60    3.10
   0   7   4    3.60    3.90
   0  -7  -4   -5.60    6.20
   0  -7  -4   -1.40    4.30
   0   6   4  128.59   10.40
   0   6   4  131.99   10.10
   0  -6  -4  131.99   13.90
   0  -6  -4  139.39   14.90
   0   5   4    0.30    3.50
   0   5   4    1.80    3.50
   0  -5  -4    0.60    3.90
   0  -5  -4    0.30    5.20
   0   4   4  607.24   20.50
   0   4   4  634.64   23.40
   0  -4  -4  626.74   26.90
   0  -4  -4  598.04   29.50
   0   3   4    1.00    2.90
   0   3   4   -1.60    1.90
   0  -3  -4    1.20    2.10
   0  -3  -4    0.20    2.50
   0  -3  -4    0.20    3.20
   0  -3  -4   -2.50    2.80
   0   2   4   14.10    3.70
   0   2   4   17.40    4.40
   0  -2  -4   19.60    4.60
   0  -2  -4   16.50    3.90
   0  -2  -4   19.40    3.30
   0  -2  -4   16.40    4.70
   0   1   4    2.80    3.00
   0   1   4   -1.20    1.80
   0  -1  -4   -1.00    1.50
   0  -1  -4    0.40    2.30
   0  -1  -4    2.40    2.80
   0   0   4 2885.31   75.39
   0   0  -4 2763.12   89.69
   0   0  -4 2752.22   75.39
   0   0  -4 2817.72   74.89
   0  -1   4   -0.60    1.20
   0  -1   4    0.50    2.40
   0  -1   4   -0.80    1.50
   0   1  -4   -0.40    1.80
   0  -2   4   17.30    3.10
   0  -2   4   17.30    4.50
   0  -2   4   12.50    3.00
   0  -2   4   12.90    2.00
   0   2  -4   12.00    2.10
   0  -3   4    1.60    1.60
   0  -3   4   -0.60    2.20
   0  -3   4    0.30    1.70
   0  -3   4    1.80    1.20
   0  -3   4    1.30    3.20
   0  -4   4  623.84   29.90
   0  -4   4  625.44   18.20
   0  -4   4  635.34   25.80
   0  -4   4  646.74   18.20
   0  -4   4  649.54   20.20
   0  -5   4    0.60    4.50
   0  -5   4    0.80    3.40
   0  -5   4    0.20    3.60
   0  -6   4  137.79   13.60
   0  -6   4  146.99   15.00
   0  -6   4  133.49   10.30
   0   6  -4  135.59   10.00
   0  -7   4   -0.70    4.40
   0  -7   4    2.50    5.20
   0   7  -4    5.70    4.30
   0  -8   4    6.70    8.10
   0  -8   4   -0.20    5.40
   0   8  -4   13.20    5.30
   0  -9   4   -1.40    5.60
   0  -9   4   10.10    8.90
   1  -9  -4   18.70   10.70
   1  -9  -4    0.10    6.10
   1  -8  -4    0.90    6.00
   1  -8  -4   11.90    9.10
  -1   7   4   18.80    5.50
   1  -7  -4   21.20   10.30
   1  -7  -4   15.20    7.40
  -1   6   4    2.20    3.30
   1  -6  -4    0.90    4.70
   1  -6  -4    0.50    6.20
  -1   5   4   23.00    5.70
   1  -5  -4   24.30    6.90
   1  -5  -4   13.20    5.90
   1  -5  -4   22.50    9.20
  -1   4   4   14.50    4.60
   1  -4  -4   14.30    5.10
   1  -4  -4   11.40    4.80
   1  -4  -4   19.30    7.20
  -1   3   4   20.80    4.90
   1  -3  -4   19.00    6.30
   1  -3  -4   19.20    4.70
   1  -3  -4   24.10    4.40
   1  -3  -4   15.90    4.60
  -1   2   4  327.97   14.40
   1  -2  -4  334.97   17.30
   1  -2  -4  341.27   13.90
   1  -2  -4  364.06   15.00
   1  -2  -4  358.66   11.90
   1  -2  -4  342.27   14.80
  -1   1   4    8.40    3.30
  -1   1   4    4.90    2.60
   1  -1  -4    5.50    3.30
   1  -1  -4    4.30    3.40
   1  -1  -4    7.60    2.80
   1  -1  -4    3.80    2.00
  -1   0   4 1013.10   27.20
  -1   0   4 1007.00   26.00
  -1   0   4  983.60   29.70
   1   0  -4  928.91   35.20
   1   0  -4  939.31   34.50
   1   0  -4 1001.80   29.80
   1   0  -4 1009.30   27.20
  -1  -1   4    5.10    1.30
  -1  -1   4    4.00    1.40
  -1  -1   4    5.10    2.90
  -1  -1   4    6.90    2.60
   1   1  -4    7.90    2.80
   1   1  -4    2.70    1.20
  -1  -2   4  344.27   12.90
  -1  -2   4  350.76   17.10
  -1  -2   4  358.26   11.50
   1   2  -4  330.57   11.10
  -1  -3   4   19.40    5.90
  -1  -3   4   11.80    3.50
  -1  -4   4   16.30    5.00
  -1  -4   4   22.90    7.10
  -1  -5   4   28.50    8.70
  -1  -5   4   15.40    5.80
   1   5  -4   24.70    3.80
  -1  -6   4    8.50    6.80
  -1  -6   4    1.40    4.50
  -1  -7   4   17.10    8.90
  -1  -7   4   10.30    6.40
   1   7  -4   19.40    6.40
  -1  -8   4   16.10    8.80
  -1  -8   4    0.80    5.00
   1   8  -4    7.50    4.40
  -1  -9   4    3.30    6.50
  -1  -9   4   22.40    9.90
   2  -9  -4   28.00   13.60
   2  -8  -4    4.50    6.60
   2  -8  -4   -0.70    9.60
  -2   7   4   31.10    6.80
   2  -7  -4   36.50   12.70
   2  -7  -4   15.60    7.80
   2  -7  -4   29.50    9.10
  -2   6   4   47.50    6.30
   2  -6  -4   41.30    9.30
   2  -6  -4   44.00    9.90
   2  -6  -4   62.59   11.10
  -2   5   4   32.30    5.70
   2  -5  -4   41.40    8.40
   2  -5  -4   25.40    7.40
   2  -5  -4   33.70   10.60
  -2   4   4  250.67   13.80
   2  -4  -4  253.67   14.80
   2  -4  -4  273.17   16.30
   2  -4  -4  263.47   18.40
  -2   3   4   51.89    6.10
   2  -3  -4   53.29    6.70
   2  -3  -4   61.79    8.10
   2  -3  -4   51.69    6.70
  -2   2   4   31.50    4.70
  -2   2   4   30.40    4.50
   2  -2  -4   41.10    5.30
   2  -2  -4   37.90    5.10
   2  -2  -4   39.60    6.00
   2  -2  -4   28.70    4.90
  -2   1   4    0.70    1.90
  -2   1   4    1.90    2.30
   2  -1  -4    0.30    2.40
   2  -1  -4    1.70    2.80
   2  -1  -4    1.00    2.10
   2  -1  -4    1.40    1.60
  -2   0   4  314.27   12.80
  -2   0   4  327.57   10.80
  -2   0   4  319.57    9.60
   2   0  -4  324.97   11.00
   2   0  -4  302.07   15.70
   2   0  -4  328.97    9.70
   2   0  -4  328.87   13.10
  -2  -1   4    1.30    1.80
  -2  -1   4    2.10    2.40
  -2  -1   4    0.30    0.60
   2   1  -4    2.00    1.20
   2   1  -4    2.20    2.20
  -2  -2   4   37.40    3.80
  -2  -2   4   33.40    5.30
  -2  -2   4   34.20    3.00
   2   2  -4   36.70    3.60
  -2  -3   4   52.89    5.60
  -2  -3   4   52.69    7.20
   2   3  -4   51.29    2.60
  -2  -4   4  274.97   14.70
  -2  -4   4  251.67   17.50
   2   4  -4  264.87    9.10
  -2  -5   4   47.60   11.40
  -2  -5   4   30.90    7.30
   2   5  -4   35.40    4.00
  -2  -6   4   48.90    9.00
  -2  -6   4   49.20    8.60
  -2  -7   4   29.40    8.90
  -2  -7   4   44.00   13.20
  -2  -8   4    2.00    5.00
  -2  -8   4   10.60    8.60
   2   8  -4   10.70    4.80
  -2  -9   4   15.20   11.00
  -2  -9   4   12.70    8.00
   3  -9  -4   14.70   11.40
   3  -9  -4   10.10    8.10
   3  -8  -4    0.20    5.40
   3  -8  -4   -4.40    6.60
   3  -8  -4    3.90    9.40
  -3   7   4   25.70    6.20
   3  -7  -4   18.30    8.00
   3  -7  -4    4.30    7.60
   3  -7  -4   24.20   12.10
  -3   6   4   31.50    7.40
   3  -6  -4    9.80    6.70
   3  -6  -4   30.20   12.10
   3  -6  -4   13.00    6.60
  -3   5   4   43.90    6.40
   3  -5  -4   51.59   10.10
   3  -5  -4   47.40    9.20
   3  -5  -4   51.89   10.20
  -3   4   4  217.38   13.30
   3  -4  -4  209.48   14.60
   3  -4  -4  216.68   13.60
   3  -4  -4  211.38   17.00
  -3   3   4  120.89    9.30
   3  -3  -4  136.79   12.40
   3  -3  -4  134.89   10.20
   3  -3  -4  129.59    9.80
  -3   2   4  378.96   16.90
   3  -2  -4  388.06   20.90
   3  -2  -4  376.36   15.70
   3  -2  -4  396.46   16.50
  -3   1   4   45.30    4.90
  -3   1   4   46.40    4.60
   3  -1  -4   44.80    4.20
   3  -1  -4   45.90    4.80
   3  -1  -4   43.80    6.20
  -3   0   4  324.57   14.10
  -3   0   4  355.96   12.10
   3   0  -4  334.27   17.80
   3   0  -4  351.46   11.30
   3   0  -4  340.77   12.20
   3   0  -4  339.87   14.30
  -3  -1   4   49.60    6.30
  -3  -1   4   45.50    4.40
   3   1  -4   44.00    3.50
   3   1  -4   48.20    2.90
   3   1  -4   49.00    4.50
  -3  -2   4  412.56   14.10
  -3  -2   4  388.06   20.60
  -3  -2   4  378.86   13.90
   3   2  -4  405.96   14.30
  -3  -3   4  133.89   11.80
  -3  -3   4  128.99    5.70
  -3  -3   4  139.29    8.50
   3   3  -4  130.99    6.30
   3   3  -4  129.49    5.10
  -3  -4   4  219.58   16.80
   3   4  -4  231.08    8.20
  -3  -5   4   44.40    9.00
  -3  -5   4   50.49    7.90
   3   5  -4   49.10    4.60
  -3  -6   4   22.30    9.70
  -3  -6   4   18.20    6.40
  -3  -7   4   21.80   10.80
  -3  -7   4   14.00    6.80
  -3  -8   4    8.00    8.70
  -3  -8   4    3.00    5.20
  -3  -9   4   24.30   11.50
  -3  -9   4   10.00    7.30
   4  -9  -4    2.20    7.10
   4  -9  -4   23.00   11.20
   4  -8  -4   -2.60    9.30
   4  -8  -4   -2.60    7.10
   4  -8  -4   -1.30    5.40
  -4   7   4    3.20    3.60
   4  -7  -4   -0.50    8.40
   4  -7  -4   -7.60    5.40
   4  -7  -4    0.40    5.30
  -4   6   4   10.00    4.40
   4  -6  -4    2.70    7.40
   4  -6  -4    2.00    5.40
   4  -6  -4   -0.80    5.70
  -4   5   4    0.50    3.60
   4  -5  -4    2.00    6.60
   4  -5  -4    1.20    4.80
   4  -5  -4    3.30    4.80
  -4   4   4    2.80    3.70
   4  -4  -4    2.70    4.30
   4  -4  -4    5.40    4.40
   4  -4  -4    0.90    5.60
  -4   3   4   30.10    5.30
   4  -3  -4   32.10    9.50
   4  -3  -4   36.20    7.00
   4  -3  -4   31.80    6.40
  -4   2   4   31.90    5.10
   4  -2  -4   32.40    6.60
   4  -2  -4   31.10    5.80
   4  -2  -4   29.40    4.90
  -4   1   4   51.59    5.80
  -4   1   4   58.29    5.60
   4  -1  -4   48.20    5.10
   4  -1  -4   50.09    5.50
   4  -1  -4   53.59    7.40
  -4   0   4  375.46   16.40
   4   0  -4  401.26   14.60
   4   0  -4  392.96   13.70
   4   0  -4  377.56   20.60
  -4  -1   4   45.40    5.00
  -4  -1   4   52.39    6.80
   4   1  -4   52.19    5.20
   4   1  -4   49.60    4.40
  -4  -2   4   31.20    3.80
  -4  -2   4   33.00    3.80
  -4  -2   4   33.70    6.10
   4   2  -4   32.10    4.10
  -4  -3   4   31.10    6.40
  -4  -3   4   30.40    4.70
  -4  -3   4   35.30    3.40
   4   3  -4   34.60    3.90
  -4  -4   4    1.80    2.90
  -4  -4   4    2.80    5.10
   4   4  -4    1.80    2.10
   4   4  -4    4.60    1.50
   4   4  -4    1.00    2.20
  -4  -5   4    2.80    5.40
  -4  -5   4   -0.10    2.50
  -4  -6   4   11.20    8.20
  -4  -6   4    8.20    4.80
  -4  -7   4    2.40    6.40
  -4  -7   4    1.10    4.20
  -4  -8   4   -0.60    4.60
  -4  -8   4   12.10    8.80
  -4  -9   4   10.50    8.10
  -4  -9   4    1.90    5.30
   5  -8  -4   14.00   11.50
   5  -8  -4  -10.40    8.10
   5  -8  -4    7.90    7.70
   5  -7  -4   -7.00    5.80
   5  -7  -4    0.00    7.60
   5  -7  -4    2.70    6.10
  -5   6   4    1.30    3.90
   5  -6  -4    3.90    6.30
   5  -6  -4    1.00    5.20
   5  -6  -4    0.40    7.50
  -5   5   4    2.80    3.70
   5  -5  -4   -0.80    4.10
   5  -5  -4    0.10    5.90
   5  -5  -4    0.60    4.90
  -5   4   4    2.10    3.70
   5  -4  -4    4.50    4.70
   5  -4  -4    2.30    4.30
   5  -4  -4    1.10    5.70
  -5   3   4   10.90    4.80
   5  -3  -4   13.40    4.90
   5  -3  -4    6.80    4.40
   5  -3  -4   12.10    7.50
  -5   2   4    3.40    3.50
   5  -2  -4    2.60    3.40
   5  -2  -4    4.80    4.60
   5  -2  -4    0.80    2.80
  -5   1   4    7.50    3.70
   5  -1  -4    4.20    3.20
   5  -1  -4    6.00    4.40
   5  -1  -4    5.30    2.80
  -5   0   4   28.40    4.60
   5   0  -4   32.60    4.80
   5   0  -4   30.50    3.90
   5   0  -4   32.60    6.30
  -5  -1   4    2.50    2.60
   5   1  -4    3.00    2.30
  -5  -2   4    5.50    2.70
  -5  -2   4    1.30    1.90
  -5  -2   4    7.70    4.70
  -5  -3   4   14.40    3.50
  -5  -3   4   12.80    6.40
  -5  -3   4   12.90    3.80
   5   3  -4   20.10    3.60
  -5  -4   4    1.30    2.80
  -5  -4   4    2.70    4.90
   5   4  -4    3.10    2.00
   5   4  -4    7.40    2.70
  -5  -5   4    2.40    3.10
  -5  -5   4    3.10    5.80
  -5  -6   4    3.90    3.90
  -5  -6   4    9.50    7.50
  -5  -7   4    6.20    7.90
  -5  -7   4   -0.50    3.80
  -5  -8   4   10.30    7.30
  -5  -8   4    9.00    6.10
  -6   8   4   19.50    5.60
   6  -8  -4    6.00   11.80
   6  -8  -4   -4.60    5.80
  -6   7   4   29.40    7.90
   6  -7  -4    5.90    7.80
   6  -7  -4   22.40    9.20
   6  -7  -4   28.80   13.70
  -6   6   4   53.49    8.10
   6  -6  -4   52.79   11.50
   6  -6  -4   62.49   13.10
   6  -6  -4   64.29   12.20
  -6   5   4   14.10    5.70
   6  -5  -4    6.20    5.90
   6  -5  -4    8.50    8.40
   6  -5  -4    4.50    5.90
  -6   4   4  180.28   14.00
   6  -4  -4  197.38   15.40
   6  -4  -4  182.08   17.70
   6  -4  -4  190.58   14.10
  -6   3   4   39.00    6.60
   6  -3  -4   37.40    7.90
   6  -3  -4   36.90   11.10
   6  -3  -4   47.60    8.70
  -6   2   4   32.30    5.60
   6  -2  -4   32.10    6.50
   6  -2  -4   36.10   10.00
   6  -2  -4   26.90    6.40
  -6   1   4   59.89    7.20
   6  -1  -4   59.99    6.70
   6  -1  -4   56.99    8.80
   6  -1  -4   57.49    7.40
  -6   0   4   66.89    7.30
   6   0  -4   70.69    7.00
   6   0  -4   55.79    8.40
   6   0  -4   69.29    6.30
  -6  -1   4   63.39    6.90
   6   1  -4   57.09    8.80
   6   1  -4   55.59    5.30
   6   1  -4   59.89    6.20
  -6  -2   4   32.30    4.80
  -6  -2   4   31.30    4.80
  -6  -2   4   32.20    7.00
  -6  -3   4   38.20   10.50
  -6  -3   4   42.00    5.00
  -6  -3   4   42.30    6.00
  -6  -4   4  196.18   10.50
  -6  -4   4  217.98   13.70
  -6  -4   4  203.28   18.10
  -6  -5   4   20.60    9.20
  -6  -5   4   12.70    5.10
  -6  -7   4   44.20    9.30
  -6  -7   4   29.80    8.50
  -6  -8   4   38.60    7.40
   7  -8  -4    0.70    6.70
   7  -8  -4   13.60   10.60
   7  -7  -4   38.80   13.90
   7  -7  -4   15.90    9.30
   7  -7  -4   17.40    8.70
  -7   6   4    8.60    4.30
   7  -6  -4    2.50    7.70
   7  -6  -4   -2.40    5.00
   7  -6  -4   -2.40    5.60
  -7   5   4   69.99    9.30
   7  -5  -4   75.09   13.30
   7  -5  -4   70.29   10.90
   7  -5  -4   67.19   10.10
  -7   4   4   23.40    7.40
   7  -4  -4   15.90    6.50
   7  -4  -4   23.60   10.20
   7  -4  -4   17.00    6.70
  -7   3   4  116.19   11.50
   7  -3  -4  139.99   12.40
   7  -3  -4  134.19   15.10
   7  -3  -4  141.09   12.50
  -7   2   4   57.69    7.90
   7  -2  -4   61.49    8.50
   7  -2  -4   55.29    9.70
   7  -2  -4   51.49    7.40
  -7   1   4   39.40    6.50
   7  -1  -4   49.20   12.00
   7  -1  -4   46.30    8.20
   7  -1  -4   41.70    6.80
  -7   0   4  105.89    9.90
   7   0  -4  109.99    9.40
   7   0  -4  105.39    8.60
   7   0  -4  100.69   11.90
  -7  -1   4   39.60    5.90
   7   1  -4   45.80   11.60
   7   1  -4   40.50    5.50
   7   1  -4   45.30    7.10
  -7  -2   4   65.09    7.10
  -7  -2   4   56.79    9.40
  -7  -3   4  134.69    9.70
  -7  -3   4  145.39   15.10
  -7  -3   4  145.89   10.60
  -7  -4   4   23.20    6.00
  -7  -4   4   31.40    4.40
  -7  -4   4   38.00   12.10
  -7  -5   4   91.39   13.70
  -7  -5   4   83.79   10.00
  -7  -6   4   19.00   10.30
  -7  -7   4   58.59   15.50
  -7  -8   4   61.29   10.30
  -8   7   4   41.10    6.50
   8  -7  -4   25.80   12.10
  -8   6   4   31.30    8.40
   8  -6  -4   11.60    7.70
   8  -6  -4   19.70    8.90
   8  -6  -4   45.50   15.10
  -8   5   4    3.90    4.70
   8  -5  -4    7.60    7.80
   8  -5  -4   -1.00    5.10
   8  -5  -4    1.80    5.30
  -8   4   4   92.69   10.80
   8  -4  -4   89.19   13.30
   8  -4  -4   89.19   11.60
   8  -4  -4   89.69   11.30
  -8   3   4   42.90    7.30
   8  -3  -4   23.90    7.30
   8  -3  -4   45.20   13.00
   8  -3  -4   40.40    9.30
  -8   2   4   48.30   10.20
   8  -2  -4   41.70    8.80
   8  -2  -4   36.50    8.50
   8  -2  -4   41.90    7.70
  -8   1   4   27.30    7.10
   8  -1  -4   20.90    6.20
   8  -1  -4   16.90    5.60
   8  -1  -4   26.10   10.00
  -8   0   4    4.70    3.80
   8   0  -4    3.30    3.30
   8   0  -4    6.60    4.30
   8   0  -4    3.30    5.20
  -8  -1   4   26.90    7.40
   8   1  -4   21.80    5.70
   8   1  -4   18.00    4.70
   8   1  -4   27.90   10.30
  -8  -2   4   47.50    6.40
   8   2  -4   62.79   15.50
   8   2  -4   41.80    6.30
  -8  -3   4   37.20    5.70
  -8  -3   4   42.00    8.50
  -8  -3   4   33.10    6.80
  -8  -4   4   99.29   10.30
  -8  -4   4  113.49   15.00
   8   4  -4  117.99    7.80
  -8  -5   4   13.70    7.90
  -8  -6   4   41.30   13.70
  -8  -7   4   45.30    9.40
   9  -7  -4   22.60   11.90
  -9   6   4   18.50    5.70
   9  -6  -4   14.60    9.90
   9  -6  -4    3.40    7.30
  -9   5   4   30.40    8.20
   9  -5  -4   10.60    7.30
   9  -5  -4   21.40    8.00
   9  -5  -4   32.00   11.50
  -9   4   4   19.60    6.50
   9  -4  -4   15.80    7.10
   9  -4  -4    6.80    6.50
   9  -4  -4   10.90    7.10
  -9   3   4   -1.70    3.40
   9  -3  -4   10.20    7.60
   9  -3  -4    2.30    5.30
   9  -3  -4   -0.10    4.70
  -9   2   4   20.70    6.30
   9  -2  -4   15.20    6.10
   9  -2  -4   36.20   11.50
   9  -2  -4    9.20    5.90
  -9   1   4    5.30    4.30
   9  -1  -4    2.20    4.40
   9  -1  -4    9.10    6.20
   9  -1  -4    2.00    3.90
  -9   0   4   40.90    9.10
   9   0  -4   18.50    5.70
   9   0  -4   36.90   11.80
   9   0  -4   30.40    7.10
  -9  -1   4    5.00    3.90
   9   1  -4    0.90    5.20
   9   1  -4    1.30    2.90
   9   1  -4    5.70    3.90
  -9  -2   4   24.60    6.30
   9   2  -4   32.70   11.80
   9   2  -4   16.00    4.80
   9   2  -4   15.60    4.60
  -9  -3   4   13.90    7.70
  -9  -3   4   13.60    5.10
  -9  -4   4   18.40    9.80
  -9  -5   4   43.60    9.20
  -9  -6   4   32.60   11.40
  10  -6  -4    1.70    7.30
  10  -6  -4   18.10    9.40
 -10   5   4   19.00    5.20
  10  -5  -4   17.10    8.20
 -10   4   4   11.90    5.60
  10  -4  -4    4.00    6.10
  10  -4  -4   13.40    7.80
  10  -4  -4   -3.80    5.00
 -10   3   4    8.10    5.10
  10  -3  -4    0.00    5.10
  10  -3  -4    0.10    5.40
  10  -3  -4   12.70    7.60
 -10   2   4   25.20    6.40
  10  -2  -4    7.50    6.10
  10  -2  -4   14.60    8.10
 -10   1   4   13.40    5.10
  10  -1  -4    4.40    4.90
  10  -1  -4   19.60    7.40
 -10   0   4   20.90    5.80
  10   0  -4   13.70    5.10
  10   0  -4   17.60    7.00
 -10  -1   4   25.70    6.50
  10   1  -4   21.40    8.60
  10   1  -4   16.20    4.50
 -10  -2   4   14.50    5.40
  10   2  -4   24.30    9.10
  10   2  -4   16.10    4.30
 -10  -3   4   17.60    5.50
  10   3  -4   25.60   10.00
 -10  -4   4   25.60    9.90
 -10  -5   4   37.20    7.80
 -10  -6   4   38.90   11.40
  11  -5  -4    2.50    6.90
  11  -5  -4   35.20   11.30
 -11   4   4   20.60    6.00
  11  -4  -4   20.30    9.20
  11  -4  -4    2.30    6.90
 -11   3   4   33.40    5.60
  11  -3  -4   21.60    7.50
 -11   2   4   27.00    6.90
  11  -2  -4   40.50    7.70
 -11   1   4   13.30    4.60
  11  -1  -4   13.30    5.40
 -11   0   4   21.90    5.70
  11   0  -4   15.90    5.00
 -11  -1   4   23.80    5.30
  11   1  -4   27.90    6.10
  11   1  -4   35.90    5.60
 -11  -2   4   18.50    6.00
  11   3  -4   56.79    9.10
  11   4  -4   67.39    9.60
 -11  -5   4   41.80    9.00
  12  -3  -4   56.99    9.80
  12  -2  -4   42.40    8.30
  12  -2  -4   19.00    7.80
 -12   1   4   43.60    6.80
  12  -1  -4   24.50    7.70
 -12   0   4   46.00    6.90
  12   0  -4   43.20    7.60
 -12  -1   4   37.00    6.60
 -12  -2   4   51.89    7.20
  12   3  -4   92.69   11.50
  13   0  -4   56.89    8.30
  12   3   5   51.89    6.70
  12  -2   5   -3.10    4.80
  12  -3   5    0.80    6.00
  11   3   5   29.70    5.00
  11   2   5   20.70    5.40
  11   1   5   36.20    6.00
  11  -1   5   36.70    5.80
  11  -1   5    7.30    6.30
  11  -2   5   12.90    4.60
  11  -2   5    1.70    5.60
 -11   3  -5    6.30    5.60
  11  -4   5   -1.60    5.90
 -11   4  -5    3.60    5.10
 -10  -6  -5    1.90    5.30
 -10  -5  -5    5.20    5.40
  10   4   5   15.00    5.40
 -10  -4  -5    0.50    4.20
  10   3   5   31.10    7.60
 -10  -3  -5   19.70    7.60
  10   2   5   13.20    4.90
  10   1   5   52.09    8.20
  10   0   5   13.00    4.70
  10   0   5    3.10    4.40
  10  -1   5   69.39    8.90
  10  -1   5   48.60   11.10
  10  -2   5   -1.40    4.30
 -10   2  -5    7.30    6.40
  10  -3   5   31.70    8.20
  10  -3   5   23.70    9.00
 -10   3  -5   24.10    8.60
  10  -4   5   19.90    5.60
  10  -5   5    7.30    7.70
 -10   5  -5   16.70    6.70
  10  -6   5   -4.50    6.10
 -10   6  -5   19.00    6.90
   9   5   5   47.80    8.50
  -9  -5  -5   36.70   10.30
   9   4   5   24.20    6.60
   9   3   5   82.49    9.70
  -9  -3  -5   92.69    9.60
  -9  -3  -5   71.99   11.10
   9   2   5    7.50    4.60
  -9  -2  -5   -0.30    3.60
   9   1   5   39.00    5.00
   9   0   5    0.60    4.50
   9   0   5    1.10    3.80
   9  -1   5   14.80    6.70
   9  -1   5   21.10    6.90
   9  -2   5   12.80    4.40
   9  -2   5   -1.10    4.30
  -9   2  -5    2.30    5.00
   9  -3   5   67.89   11.50
   9  -3   5   82.39   10.40
   9  -3   5   86.99    9.00
  -9   3  -5   65.49   10.10
   9  -4   5   15.10    5.90
   9  -4   5   10.50    7.10
  -9   4  -5   14.40    6.50
   9  -5   5   58.89   11.40
   9  -5   5   41.50   12.40
   9  -5   5   73.49    7.00
  -9   5  -5   49.40   11.10
   8   7   5   22.50    5.30
  -8  -7  -5    8.00    6.60
   8   5   5   22.40    7.40
  -8  -5  -5   13.00    6.80
   8   4   5   17.90    6.90
  -8  -4  -5    5.40    5.00
   8   3   5   54.29    8.20
  -8  -3  -5   70.59    8.20
  -8  -3  -5   48.90   10.40
   8   2   5   29.10    8.20
  -8  -2  -5   13.90    6.10
   8   1   5  106.39   11.10
   8   1   5  107.99    9.10
   8   0   5    3.80    4.90
   8   0   5    7.50    2.90
   8  -1   5  107.09   12.20
   8  -1   5   98.79   10.50
   8  -1   5  108.09    8.60
   8  -2   5   30.10    7.60
   8  -2   5   27.90    5.20
   8  -2   5   21.10    7.50
  -8   2  -5   29.60    8.70
   8  -3   5   51.39    7.70
   8  -3   5   56.29    8.50
   8  -3   5   58.09   12.00
   8  -3   5   63.19    7.80
  -8   3  -5   48.10    8.30
   8  -4   5   10.20    6.50
   8  -4   5    8.80    5.70
   8  -4   5    4.80    6.00
  -8   4  -5    3.10    5.00
   8  -5   5   10.80    7.80
   8  -5   5   21.90    8.20
   8  -5   5   25.40    7.60
  -8   5  -5   19.30    7.50
   8  -6   5   -0.80    5.70
   8  -6   5   14.30    6.70
  -8   6  -5    6.40    4.60
   8  -7   5   19.50    7.10
   8  -7   5    0.70    6.90
   7   7   5   13.70    5.40
  -7  -6  -5   12.10    7.00
  -7  -6  -5   45.40    8.00
   7   5   5    7.80    6.20
  -7  -5  -5   18.50    7.20
  -7  -5  -5    2.90    4.90
   7   4   5   27.90    7.90
  -7  -4  -5   26.50    8.20
  -7  -4  -5   40.50    6.80
   7   3   5   55.09    8.30
  -7  -3  -5   48.90    8.60
  -7  -3  -5   58.99    7.60
   7   2   5   35.90    8.90
  -7  -2  -5   20.00    6.50
  -7  -2  -5   32.50    5.40
   7   1   5  421.76   20.40
   7   1   5  460.95   23.00
  -7  -1  -5  463.05   24.30
   7   0   5    6.10    2.90
   7   0   5   -1.20    4.30
   7  -1   5  447.86   22.80
   7  -1   5  484.15   25.00
   7  -1   5  424.96   19.80
   7  -2   5   30.10    5.70
   7  -2   5   32.40    8.30
   7  -2   5   26.10    7.90
   7  -2   5   26.80    3.50
  -7   2  -5   40.90    9.20
   7  -3   5   51.69    7.40
   7  -3   5   56.29   11.30
  -7   3  -5   50.19    8.20
   7  -4   5   27.70    8.70
   7  -4   5   27.30    7.50
   7  -4   5   36.00    8.60
  -7   4  -5   24.90    7.50
   7  -5   5    7.00    6.50
   7  -5   5    4.70    6.00
   7  -5   5    5.30    5.10
  -7   5  -5    7.00    4.20
   7  -6   5   10.60    6.80
   7  -6   5   -1.00    5.70
   7  -6   5   12.10    6.80
  -7   6  -5   10.70    5.10
   7  -7   5    8.10    6.70
   7  -7   5    4.90    6.70
   7  -7   5    0.20    6.70
   7  -8   5    2.60    7.60
   7  -8   5    9.30    8.00
  -6  -8  -5   32.40   10.70
  -6  -8  -5    8.10    7.00
   6   7   5   12.10    5.00
  -6  -7  -5   20.60    8.10
   6   6   5    4.30    5.90
   6   6   5   13.70    5.00
  -6  -6  -5    7.90    5.80
  -6  -6  -5   20.00    8.60
   6   5   5   19.30    6.90
  -6  -5  -5   23.50    8.40
  -6  -5  -5   12.20    6.20
   6   4   5    6.50    5.80
  -6  -4  -5    6.00    5.10
  -6  -4  -5   10.70    4.60
   6   3   5   56.99    8.60
  -6  -3  -5   61.89    9.40
  -6  -3  -5   59.19    7.30
   6   2   5    2.60    4.70
  -6  -2  -5    9.70    4.10
  -6  -2  -5    1.80    3.10
   6   1   5  180.28   13.00
  -6  -1  -5  178.78   13.50
   6   0   5    3.60    4.10
   6   0   5    5.20    2.50
   6  -1   5  168.98   12.50
   6  -1   5  184.38   13.80
   6  -1   5  170.08    9.90
   6  -2   5    0.20    3.70
   6  -2   5    3.80    4.10
   6  -2   5   10.90    4.20
   6  -2   5    6.40    2.30
  -6   2  -5    4.40    4.40
   6  -3   5   54.79    4.80
   6  -3   5   54.49    9.20
   6  -3   5   56.09    7.50
  -6   3  -5   58.39    8.10
   6  -4   5    6.00    5.40
   6  -4   5    7.90    4.90
   6  -4   5    6.80    5.40
  -6   4  -5    6.80    4.80
   6  -5   5   10.20    5.80
   6  -5   5   11.20    6.70
   6  -5   5   13.20    7.20
  -6   5  -5    8.90    5.30
   6  -6   5   13.80    6.40
   6  -6   5    6.40    6.40
   6  -6   5   17.80    7.30
  -6   6  -5    8.40    5.10
   6  -7   5    1.70    5.90
   6  -7   5   11.80    6.60
   6  -7   5   -1.00    6.20
   6  -8   5    3.90    7.50
   6  -8   5   18.00    8.20
   6  -8   5    8.40    7.30
   5   8   5   34.00    8.10
  -5  -8  -5   49.10   13.30
   5   7   5   11.90    5.70
  -5  -7  -5    7.10    6.10
  -5  -7  -5   28.90   10.40
   5   6   5   67.39    9.00
   5   6   5   67.59    7.80
  -5  -6  -5   82.69   10.90
  -5  -6  -5   66.59   11.10
   5   5   5   12.70    6.70
   5   5   5   17.30    5.50
  -5  -5  -5   15.70    7.00
  -5  -5  -5   15.60    6.70
   5   4   5   37.50    8.70
  -5  -4  -5   34.20    6.70
  -5  -4  -5   29.20    7.90
   5   3   5   16.20    6.40
  -5  -3  -5   24.40    6.70
  -5  -3  -5   13.50    5.60
   5   2   5   22.20    6.60
  -5  -2  -5   15.60    5.00
  -5  -2  -5   23.30    4.10
   5   1   5    5.00    4.10
  -5  -1  -5    3.70    3.10
  -5  -1  -5    9.40    2.70
   5   0   5   -1.50    2.80
   5   0   5    0.60    1.50
   5  -1   5    8.50    2.90
   5  -1   5    3.70    3.50
   5  -1   5    7.40    1.90
   5  -1   5    5.10    4.00
   5  -2   5   22.30    4.50
   5  -2   5   25.50    6.50
   5  -2   5   22.00    6.10
   5  -2   5   23.80    3.50
  -5   2  -5   26.50    6.90
   5  -3   5   25.50    6.30
   5  -3   5   15.90    5.00
   5  -3   5   10.00    5.20
  -5   3  -5   19.20    5.70
   5  -4   5   33.90    8.50
   5  -4   5   27.70    7.00
   5  -4   5   20.10    7.30
  -5   4  -5   30.50    7.40
   5  -5   5   16.10    7.00
   5  -5   5   16.90    7.20
   5  -5   5   19.10    6.30
  -5   5  -5   16.80    5.80
   5  -6   5   70.99    9.20
   5  -6   5   62.59   11.30
   5  -6   5   71.49   10.30
  -5   6  -5   61.99    7.90
   5  -7   5    7.60    6.40
   5  -7   5    2.20    6.20
   5  -7   5   10.30    8.00
   5  -8   5   16.30    8.20
   5  -8   5    4.90    7.60
   5  -8   5   22.20    9.90
  -4  -9  -5   38.90   12.30
   4   8   5   23.00    6.90
  -4  -8  -5   37.00   12.20
   4   7   5    5.80    4.60
  -4  -7  -5   11.70    7.50
  -4  -7  -5    4.80    5.40
   4   6   5   15.30    6.50
   4   6   5   19.80    6.00
  -4  -6  -5   18.20    7.00
  -4  -6  -5   39.20   11.30
   4   5   5    5.40    5.80
   4   5   5    5.30    4.10
  -4  -5  -5    9.50    5.70
  -4  -5  -5   10.70    6.80
   4   4   5   30.80    6.00
   4   4   5   30.40    7.80
  -4  -4  -5   24.60    7.00
  -4  -4  -5   29.30    6.10
   4   3   5   61.79    8.00
  -4  -3  -5   60.19    8.30
  -4  -3  -5   63.59    7.10
   4   2   5   23.50    6.10
  -4  -2  -5   27.60    4.20
  -4  -2  -5   26.50    6.10
   4   1   5  386.86   15.40
   4   1   5  370.46   17.60
  -4  -1  -5  372.86   18.10
  -4  -1  -5  357.96   14.90
   4   0   5    0.90    2.90
   4   0   5    1.10    1.20
   4   0   5    1.60    1.20
  -4   0  -5   -0.30    1.90
   4  -1   5  369.26   14.30
   4  -1   5  362.46   17.10
   4  -1   5  367.46    9.50
   4  -1   5  397.96   18.60
   4  -2   5   29.90    6.40
   4  -2   5   26.80    5.80
   4  -2   5   23.70    4.30
   4  -3   5   58.19    6.40
   4  -3   5   55.09    6.90
   4  -3   5   63.19    8.30
  -4   3  -5   60.19    6.90
   4  -4   5   24.30    7.10
   4  -4   5   35.50    8.60
   4  -4   5   27.70    4.80
   4  -4   5   23.80    6.10
  -4   4  -5   30.30    5.40
   4  -5   5   10.10    3.30
   4  -5   5    4.30    4.30
   4  -5   5    2.20    4.70
   4  -5   5    6.70    5.50
  -4   5  -5    3.60    3.60
   4  -6   5   23.80    9.20
   4  -6   5   12.30    5.90
   4  -6   5   14.20    7.20
   4  -7   5    2.90    6.90
   4  -7   5    2.00    5.30
   4  -7   5    1.90    5.50
   4  -8   5    3.40    6.60
   4  -8   5   25.40    9.50
   4  -9   5   14.10    8.80
   4  -9   5   -0.20    7.00
  -3  -9  -5   31.10   12.40
  -3  -9  -5    2.10    5.90
   3   8   5   16.50    5.90
  -3  -8  -5    4.50    5.80
  -3  -8  -5   11.90    9.60
   3   7   5    5.90    4.30
  -3  -7  -5    7.00    8.00
  -3  -7  -5    2.30    4.50
   3   6   5   53.29    6.90
   3   6   5   48.50    7.00
  -3  -6  -5   43.40   10.10
  -3  -6  -5   60.39    9.70
   3   5   5   44.00    8.70
   3   5   5   43.40    7.80
  -3  -5  -5   37.40    8.70
  -3  -5  -5   37.20    7.60
   3   4   5    9.10    3.90
   3   4   5    7.00    5.40
  -3  -4  -5    7.80    5.40
  -3  -4  -5    2.80    3.60
   3   3   5   38.70    4.30
   3   3   5   40.70    6.80
  -3  -3  -5   34.90    7.10
  -3  -3  -5   40.10    6.00
   3   2   5  131.69    9.70
   3   2   5  127.79    6.10
  -3  -2  -5  133.49    8.70
  -3  -2  -5  129.09   10.10
   3   1   5    2.10    1.40
   3   1   5    1.60    3.40
   3   1   5    4.00    2.00
  -3  -1  -5    2.90    1.70
  -3  -1  -5   -0.30    1.80
   3   0   5   -2.80    2.00
  -3   0  -5   -0.70    1.50
   3  -1   5   -0.30    2.50
   3  -1   5    0.20    2.10
   3  -1   5    1.70    1.50
  -3   1  -5    4.70    1.40
   3  -2   5  134.39    9.90
   3  -2   5  128.19    8.00
   3  -2   5  124.69    8.60
   3  -3   5   42.50    6.20
   3  -3   5   41.70    6.60
   3  -3   5   40.00    5.20
  -3   3  -5   42.30    4.00
   3  -4   5    0.20    3.00
   3  -4   5    6.60    5.00
   3  -4   5    3.20    3.30
   3  -4   5    3.40    4.00
  -3   4  -5    2.80    3.00
   3  -5   5   33.50    8.40
   3  -5   5   33.70    5.00
   3  -5   5   45.20   10.50
   3  -5   5   41.70    6.70
  -3   5  -5   47.50    7.30
   3  -6   5   51.09   11.00
   3  -6   5   71.99    5.80
   3  -6   5   47.80    8.80
   3  -6   5   48.30    7.50
  -3   6  -5   62.39    6.50
   3  -7   5   -1.20    5.40
   3  -7   5   -0.70    5.00
   3  -7   5    8.70    6.40
  -3   7  -5   12.00    4.50
   3  -8   5   12.40    7.90
   3  -8   5    4.50    7.00
  -3   8  -5   30.60    6.40
   3  -9   5   -1.60    6.50
   3  -9   5   11.30    8.00
  -2  -9  -5   36.50   12.20
   2   8   5   21.50    6.70
  -2  -8  -5   33.80   11.20
  -2  -8  -5    5.80    6.10
   2   7   5    3.70    4.00
  -2  -7  -5    5.10    5.50
  -2  -7  -5   12.50    8.70
   2   6   5   19.10    5.90
   2   6   5   11.30    5.20
  -2  -6  -5   27.60    9.80
  -2  -6  -5   12.50    6.30
   2   5   5    4.20    3.90
   2   5   5    5.30    4.80
  -2  -5  -5    8.70    6.40
  -2  -5  -5    4.30    4.70
   2   4   5   12.70    4.10
   2   4   5   14.70    5.60
  -2  -4  -5   12.20    6.00
  -2  -4  -5    6.90    4.30
   2   3   5   23.50    4.30
   2   3   5   18.60    5.60
  -2  -3  -5   25.50    6.40
  -2  -3  -5   12.70    4.50
   2   2   5    7.70    2.50
   2   2   5    8.90    4.30
  -2  -2  -5   10.70    3.80
  -2  -2  -5    5.90    3.00
   2   1   5   17.20    2.70
   2   1   5   15.10    1.80
   2   1   5   23.80    5.40
  -2  -1  -5   20.30    2.70
  -2  -1  -5   13.30    3.50
  -2  -1  -5   19.10    4.10
   2   0   5    3.90    3.00
  -2   0  -5    4.60    2.20
  -2   0  -5    4.20    2.40
   2  -1   5   19.10    3.30
   2  -1   5   22.00    4.80
   2  -1   5   15.40    2.10
   2  -1   5   14.60    3.60
  -2   1  -5   17.40    3.60
  -2   1  -5   18.70    2.30
  -2   1  -5   18.10    1.50
   2  -2   5   11.50    3.50
   2  -2   5    6.70    3.00
   2  -2   5    6.00    2.50
   2  -2   5    6.90    3.30
  -2   2  -5   10.00    2.20
   2  -3   5   16.00    3.90
   2  -3   5   17.60    3.80
   2  -3   5   15.10    4.60
   2  -3   5   21.40    5.60
   2  -3   5   23.40    2.80
   2  -4   5    9.10    4.60
   2  -4   5   11.30    5.40
   2  -4   5   12.40    3.60
   2  -4   5    5.60    3.10
   2  -4   5   18.80    2.90
  -2   4  -5   11.50    3.90
   2  -5   5    4.50    2.80
   2  -5   5    4.70    4.90
   2  -5   5   13.40    3.40
   2  -5   5    9.90    5.90
  -2   5  -5    5.10    3.90
   2  -6   5   10.90    6.10
   2  -6   5   18.70    8.30
  -2   6  -5   19.80    6.00
   2  -7   5   -0.10    3.80
   2  -7   5    0.90    5.10
   2  -7   5    1.50    6.20
  -2   7  -5    7.30    4.50
   2  -8   5    6.40    6.70
   2  -8   5    5.00    7.20
  -2   8  -5   23.60    5.40
   2  -9   5   -0.20    6.30
   2  -9   5   13.90    9.00
  -1  -9  -5    8.80    7.20
  -1  -9  -5   38.50   13.50
   1   8   5   10.40    5.60
  -1  -8  -5    4.10    5.90
  -1  -8  -5   31.00   12.70
   1   7   5    1.80    4.40
   1   7   5    3.30    3.50
  -1  -7  -5    1.70    8.10
  -1  -7  -5    0.70    4.50
   1   6   5   21.70    6.00
   1   6   5   18.10    5.90
  -1  -6  -5   13.20    8.40
  -1  -6  -5   10.40    5.90
   1   5   5   34.00    7.20
   1   5   5   33.10    6.70
  -1  -5  -5   31.00    7.90
  -1  -5  -5   41.60   11.00
   1   4   5  139.09   10.00
   1   4   5  133.29    8.50
  -1  -4  -5  128.89   12.30
  -1  -4  -5  128.09   11.30
   1   3   5    1.80    2.30
   1   3   5    4.00    3.90
  -1  -3  -5    3.80    3.70
  -1  -3  -5    0.60    2.50
   1   2   5  367.16   11.80
   1   2   5  374.26   16.40
  -1  -2  -5  357.66   17.00
  -1  -2  -5  388.76   11.70
  -1  -2  -5  371.86   16.70
  -1  -2  -5  372.46   15.60
   1   1   5  683.93   23.60
   1   1   5  640.24   23.90
  -1  -1  -5  648.04   22.50
  -1  -1  -5  673.33   16.20
  -1  -1  -5  670.03   23.20
  -1  -1  -5  634.14   23.90
   1   0   5    6.10    3.40
  -1   0  -5    5.60    2.10
  -1   0  -5    9.70    2.00
  -1   0  -5   10.80    1.80
  -1   0  -5    7.20    2.80
   1  -1   5  659.53   22.00
   1  -1   5  628.74   23.00
   1  -1   5  699.43   22.50
  -1   1  -5  642.94   21.30
  -1   1  -5  642.14   23.00
   1  -2   5  358.46   16.20
   1  -2   5  379.16   15.60
   1  -2   5  363.56   14.10
  -1   2  -5  365.76   13.60
   1  -3   5    2.20    2.40
   1  -3   5    2.00    2.00
   1  -3   5    6.50    1.80
   1  -3   5    3.40    3.30
   1  -3   5   -0.90    2.30
   1  -4   5  145.49    7.70
   1  -4   5  137.09   11.10
   1  -4   5  137.79    8.30
   1  -4   5  149.39    7.30
   1  -4   5  142.19   12.30
   1  -5   5   43.40    3.70
   1  -5   5   37.80    4.00
   1  -5   5   39.70   10.00
   1  -5   5   31.80    5.80
   1  -5   5   33.10    8.00
  -1   5  -5   39.80    6.60
   1  -6   5   18.80    8.60
   1  -6   5   10.40    6.00
   1  -6   5   12.40    5.20
  -1   6  -5   21.60    6.00
   1  -7   5    1.60    4.80
   1  -7   5   -3.50    4.50
   1  -7   5   -0.50    5.70
  -1   7  -5    6.20    4.50
   1  -8   5    3.50    6.10
   1  -8   5   19.60    8.90
  -1   8  -5   14.40    4.90
   1  -9   5   13.00    8.20
   1  -9   5    0.10    6.20
   0  -9  -5    0.20    6.00
   0  -9  -5   28.50   11.70
   0  -8  -5   43.50   13.90
   0  -8  -5   36.10   10.80
   0   7   5    4.40    4.10
   0   7   5    4.30    3.50
   0  -7  -5    2.80    7.60
   0  -7  -5   -0.70    4.10
   0   6   5   54.09    7.00
   0   6   5   55.99    7.10
   0  -6  -5   50.39   10.20
   0  -6  -5   53.69   10.90
   0   5   5    2.20    3.80
   0   5   5    2.10    3.50
   0  -5  -5   -0.10    5.10
   0  -5  -5    0.00    3.80
   0   4   5   51.29    5.60
   0   4   5   51.39    6.50
   0  -4  -5   52.69    8.30
   0  -4  -5   52.69    7.80
   0   3   5   -0.40    3.00
   0  -3  -5   -0.50    2.20
   0  -3  -5   -0.70    3.00
   0  -3  -5   -0.70    2.30
   0   2   5   27.50    4.90
   0   2   5   26.00    5.60
   0  -2  -5   23.20    5.00
   0  -2  -5   23.50    3.30
   0  -2  -5   26.40    5.00
   0  -2  -5   31.20    5.80
   0   1   5    0.90    2.90
   0  -1  -5    0.60    2.70
   0  -1  -5   -0.10    2.10
   0  -1  -5   -0.40    1.40
   0   0   5   -0.30    2.90
   0   0  -5   -0.50    1.30
   0   0  -5   -1.50    1.70
   0   0  -5    0.90    2.40
   0   0  -5   -1.00    1.10
   0  -1   5   -0.40    1.30
   0  -1   5    1.30    2.50
   0  -1   5   -0.20    1.60
   0   1  -5    2.10    1.00
   0   1  -5   -0.20    1.80
   0  -2   5   22.80    4.20
   0  -2   5   24.00    3.50
   0   2  -5   24.20    3.00
   0  -3   5    1.20    2.40
   0  -3   5   -0.10    2.00
   0  -3   5    3.10    1.30
   0  -3   5   -0.10    1.50
   0  -3   5    0.70    3.00
   0  -4   5   49.30    7.60
   0  -4   5   59.99    3.40
   0  -4   5   51.69    5.20
   0  -4   5   57.29    4.10
   0  -4   5   54.89    7.80
   0  -5   5   -1.80    4.40
   0  -5   5    0.40    3.60
   0  -5   5    0.30    3.30
   0  -6   5   53.49    9.40
   0  -6   5   47.30    9.20
   0  -6   5   53.39    7.20
   0  -7   5    1.90    5.70
   0  -7   5   -0.90    4.20
   0   7  -5    9.70    4.70
   0  -8   5   26.80    9.60
   0  -8   5   32.50   12.80
   0   8  -5   49.80    9.20
   0  -9   5    1.50    6.60
   0  -9   5   14.70    7.70
   1  -9  -5    5.40    6.50
   1  -9  -5   29.90   10.90
   1  -8  -5    7.30    6.60
   1  -8  -5   11.40   10.10
  -1   7   5    0.40    3.20
   1  -7  -5    7.20    8.70
   1  -7  -5   -0.10    5.00
  -1   6   5   20.10    5.90
   1  -6  -5   31.20   11.50
   1  -6  -5   11.00    6.10
  -1   5   5   37.10    7.60
   1  -5  -5   24.60    7.40
   1  -5  -5   41.00   11.10
  -1   4   5  142.39   10.40
   1  -4  -5  137.79   10.80
   1  -4  -5  140.49   11.80
   1  -4  -5  130.59   12.70
  -1   3   5    1.20    3.00
   1  -3  -5    4.30    4.20
   1  -3  -5    1.60    2.70
   1  -3  -5    3.30    3.30
  -1   2   5  381.26   16.30
  -1   2   5  377.46   15.10
   1  -2  -5  363.36   15.00
   1  -2  -5  364.16   18.70
   1  -2  -5  362.46   15.70
  -1   1   5  665.43   23.40
  -1   1   5  680.13   21.00
   1  -1  -5  682.63   21.90
   1  -1  -5  654.73   27.00
   1  -1  -5  666.83   23.40
  -1   0   5    5.10    3.00
  -1   0   5    6.50    1.60
  -1   0   5    7.30    2.20
   1   0  -5    6.30    2.80
   1   0  -5    8.50    3.40
   1   0  -5    6.00    1.50
  -1  -1   5  685.83   20.00
  -1  -1   5  709.13   20.20
  -1  -1   5  683.03   22.20
  -1  -1   5  710.03   18.20
  -1  -1   5  670.73   26.90
   1   1  -5  675.13   22.00
  -1  -2   5  387.16   13.30
  -1  -2   5  366.56   18.30
  -1  -2   5  392.86   13.90
   1   2  -5  353.96   12.70
  -1  -3   5    1.60    2.30
  -1  -3   5    2.70    1.80
  -1  -3   5   -0.90    3.00
   1   3  -5    1.80    1.20
  -1  -4   5  143.99   12.80
  -1  -4   5  141.19   10.70
  -1  -5   5   33.60    9.60
  -1  -5   5   28.30    6.90
  -1  -6   5   12.00    7.50
  -1  -6   5   13.20    6.00
  -1  -7   5    4.30    5.40
  -1  -7   5    8.50    7.20
  -1  -8   5   14.90    9.40
  -1  -8   5    2.10    5.80
   1   8  -5   13.60    5.70
  -1  -9   5   20.70    9.70
  -1  -9   5    5.70    7.40
   2  -9  -5   23.10   11.10
   2  -9  -5    3.40    6.60
   2  -8  -5    7.10    6.80
   2  -8  -5   21.80   11.10
  -2   7   5    2.60    3.50
   2  -7  -5    2.40    5.50
   2  -7  -5    7.30    8.40
  -2   6   5   19.50    6.00
   2  -6  -5    7.50    6.40
   2  -6  -5   11.60    8.60
   2  -6  -5    6.20    5.80
  -2   5   5    3.00    3.80
   2  -5  -5    7.70    5.30
   2  -5  -5    5.00    5.40
   2  -5  -5    0.20    5.60
  -2   4   5   10.50    4.70
   2  -4  -5    9.30    4.70
   2  -4  -5   10.80    5.00
   2  -4  -5   16.30    6.70
  -2   3   5   18.40    5.20
   2  -3  -5   17.00    6.50
   2  -3  -5   17.10    4.90
   2  -3  -5   17.50    4.90
  -2   2   5    8.80    3.70
   2  -2  -5    6.40    3.40
   2  -2  -5    5.80    4.20
   2  -2  -5    6.90    2.90
  -2   1   5   15.80    4.20
  -2   1   5   21.20    3.80
   2  -1  -5   23.90    5.20
   2  -1  -5   17.80    3.20
   2  -1  -5   21.30    5.60
   2  -1  -5   16.50    3.70
  -2   0   5   10.10    3.30
  -2   0   5    6.40    2.00
  -2   0   5    5.80    1.20
   2   0  -5    6.30    3.20
   2   0  -5    5.80    2.20
   2   0  -5    4.50    1.00
   2   0  -5    5.60    3.20
  -2  -1   5   18.50    3.30
  -2  -1   5   15.90    2.00
  -2  -1   5   24.90    5.90
   2   1  -5   24.00    4.50
  -2  -2   5    8.70    2.50
  -2  -2   5    9.80    4.40
  -2  -2   5    5.90    2.00
   2   2  -5    8.30    2.90
  -2  -3   5   16.50    3.80
  -2  -3   5   15.60    2.00
  -2  -3   5   20.40    6.60
   2   3  -5   16.50    2.30
  -2  -4   5   10.40    5.70
  -2  -5   5   10.00    6.30
  -2  -5   5    5.70    4.50
  -2  -6   5   17.40    8.20
  -2  -6   5   10.80    5.60
  -2  -7   5    2.80    6.60
  -2  -7   5    1.50    4.80
  -2  -8   5    5.00    5.90
  -2  -8   5   10.80    8.60
   2   8  -5   13.30    4.70
  -2  -9   5   25.60   10.40
  -2  -9   5    2.10    6.30
   3  -9  -5    6.80    7.60
   3  -9  -5   23.60   12.40
   3  -8  -5   11.90   11.20
   3  -8  -5    5.70    6.90
  -3   7   5    8.90    4.10
   3  -7  -5   -0.70    4.80
   3  -7  -5    1.00    6.30
   3  -7  -5    7.40    8.30
  -3   6   5   57.79    7.60
   3  -6  -5   67.69   11.70
   3  -6  -5   54.69   11.60
   3  -6  -5   44.70   10.20
  -3   5   5   37.50    6.50
   3  -5  -5   36.40    8.50
   3  -5  -5   33.50    8.40
   3  -5  -5   46.20   13.00
  -3   4   5    5.00    3.90
   3  -4  -5    5.00    4.30
   3  -4  -5    3.00    4.70
   3  -4  -5    6.30    5.80
  -3   3   5   43.10    6.00
   3  -3  -5   39.50    7.80
   3  -3  -5   36.20    6.70
   3  -3  -5   41.90    6.80
  -3   2   5  122.89    9.20
   3  -2  -5  129.39   11.50
   3  -2  -5  137.39    9.30
   3  -2  -5  133.29    8.70
  -3   1   5    0.60    2.50
  -3   1   5    2.70    2.20
   3  -1  -5    1.80    3.20
   3  -1  -5    2.50    2.50
   3  -1  -5    1.50    1.80
  -3   0   5   -1.10    1.50
  -3   0   5    0.50    2.00
   3   0  -5   -0.60    2.40
   3   0  -5    0.50    1.80
   3   0  -5    0.60    2.40
   3   0  -5    1.20    1.10
  -3  -1   5    1.10    2.10
  -3  -1   5    1.40    2.90
   3   1  -5    3.10    2.80
   3   1  -5    2.60    1.60
  -3  -2   5  134.39    7.20
  -3  -2   5  136.89    6.30
  -3  -2   5  134.29   11.30
   3   2  -5  133.89    4.30
   3   2  -5  128.39    7.60
   3   2  -5  129.49    6.20
  -3  -3   5   38.70    4.80
  -3  -3   5   42.10    3.30
  -3  -3   5   44.00    7.30
   3   3  -5   36.80    4.10
  -3  -4   5    6.30    5.20
  -3  -4   5    7.70    3.60
  -3  -5   5   47.10   12.00
  -3  -6   5   60.69   10.40
  -3  -6   5   48.50    8.40
  -3  -7   5   11.30    8.90
  -3  -7   5    2.90    4.60
  -3  -8   5   18.30   10.50
  -3  -8   5    5.90    6.10
  -3  -9   5    3.00    6.00
  -3  -9   5   18.10    9.60
   4  -9  -5    7.10   12.00
   4  -9  -5    3.00    6.60
   4  -8  -5   -0.60    7.60
   4  -8  -5   10.20    7.60
   4  -8  -5    2.80   11.40
  -4   7   5   10.30    4.40
   4  -7  -5   -1.30    6.40
   4  -7  -5    1.40    5.80
   4  -7  -5    9.00   10.50
  -4   6   5   18.10    6.20
   4  -6  -5   28.20   11.70
   4  -6  -5   16.20    7.90
   4  -6  -5   17.20    7.50
  -4   5   5    3.20    4.00
   4  -5  -5    8.90    6.20
   4  -5  -5    3.80    5.00
   4  -5  -5    4.50    7.20
  -4   4   5   35.50    7.80
   4  -4  -5   27.70    7.10
   4  -4  -5   36.10   10.90
   4  -4  -5   21.90    6.70
  -4   3   5   56.29    7.20
   4  -3  -5   63.79    8.40
   4  -3  -5   63.19    9.70
   4  -3  -5   57.79    7.50
  -4   2   5   29.50    6.60
   4  -2  -5   29.20    5.80
   4  -2  -5   28.70    5.30
   4  -2  -5   41.10    9.70
  -4   1   5  372.86   17.30
   4  -1  -5  379.66   14.80
   4  -1  -5  382.66   15.60
   4  -1  -5  368.06   21.10
  -4   0   5   -0.70    2.10
   4   0  -5    0.30    1.30
   4   0  -5   -0.70    3.00
   4   0  -5    1.00    2.30
  -4  -1   5  355.96   20.40
  -4  -1   5  365.46   15.70
   4   1  -5  377.06   11.70
   4   1  -5  383.86   11.80
   4   1  -5  387.96   13.10
  -4  -2   5   44.10    9.60
  -4  -2   5   27.00    3.20
  -4  -2   5   23.50    3.50
   4   2  -5   27.00    2.90
   4   2  -5   26.70    4.30
  -4  -3   5   65.99    5.90
  -4  -3   5   61.59    8.90
  -4  -3   5   63.69    4.60
   4   3  -5   60.99    5.40
   4   3  -5   61.39    3.20
  -4  -4   5   27.90    5.60
  -4  -4   5   37.30   10.10
   4   4  -5   26.00    3.60
  -4  -5   5    1.50    5.80
  -4  -5   5    3.60    3.60
  -4  -6   5   19.10    6.10
  -4  -6   5   23.40   10.10
  -4  -7   5    5.60    5.10
  -4  -7   5    2.20    7.40
  -4  -8   5    5.90    5.60
  -4  -8   5   21.10   12.20
  -4  -9   5   10.10    8.70
  -5   8   5   45.40    6.40
   5  -8  -5   13.20    8.90
   5  -8  -5   29.80   14.60
   5  -8  -5   12.80    9.40
  -5   7   5   11.40    5.20
   5  -7  -5    5.30    7.20
   5  -7  -5    9.90   10.20
   5  -7  -5    8.50    7.30
  -5   6   5   58.19    8.50
   5  -6  -5   80.89   13.60
   5  -6  -5   67.19   10.70
   5  -6  -5   63.19   11.50
  -5   5   5   19.00    6.70
   5  -5  -5   10.70    6.20
   5  -5  -5   14.70    9.30
   5  -5  -5   17.70    6.90
  -5   4   5   29.10    7.70
   5  -4  -5   24.00    7.10
   5  -4  -5   22.90    7.40
   5  -4  -5   38.20   12.00
  -5   3   5   18.70    5.90
   5  -3  -5   14.70    5.60
   5  -3  -5   21.00    8.70
   5  -3  -5   15.60    5.50
  -5   2   5   16.00    5.40
   5  -2  -5   21.30    5.10
   5  -2  -5   21.40    5.60
   5  -2  -5   18.80    7.40
  -5   1   5    7.50    3.80
   5  -1  -5    5.20    2.80
   5  -1  -5    7.50    5.00
   5  -1  -5    6.50    3.60
  -5   0   5    2.90    3.10
   5   0  -5   -0.40    1.50
   5   0  -5   -0.80    2.30
   5   0  -5   -0.60    3.50
  -5  -1   5    4.80    3.10
   5   1  -5    5.70    2.70
   5   1  -5    5.90    1.90
  -5  -2   5   24.10    5.10
  -5  -2   5   24.00    7.60
  -5  -2   5   16.70    3.10
   5   2  -5   19.40    3.40
  -5  -3   5   13.80    6.80
  -5  -3   5   17.20    4.10
  -5  -3   5   20.90    4.20
   5   3  -5   20.40    4.70
  -5  -4   5   35.80   10.40
  -5  -4   5   29.90    3.40
  -5  -4   5   28.90    5.80
   5   4  -5   26.20    3.50
  -5  -5   5   16.40    8.50
  -5  -5   5   16.60    5.20
  -5  -6   5   70.69   12.30
  -5  -6   5   71.29    9.40
  -5  -7   5    8.20    5.10
  -5  -7   5   14.60   10.50
  -5  -8   5   38.30   13.40
  -6   8   5   32.60    5.50
   6  -8  -5    7.80    8.00
   6  -8  -5   20.60   12.70
  -6   7   5    4.50    4.40
   6  -7  -5   -0.20    6.60
   6  -7  -5   12.70   10.40
   6  -7  -5    4.20    6.70
  -6   6   5   19.90    6.50
   6  -6  -5    4.90    6.10
   6  -6  -5   11.00   10.00
   6  -6  -5    8.20    6.90
  -6   5   5   17.40    5.90
   6  -5  -5    6.90    5.80
   6  -5  -5   13.20    8.60
   6  -5  -5   13.60    7.20
  -6   4   5    6.60    4.80
   6  -4  -5    7.10    5.60
   6  -4  -5    8.70    7.60
   6  -4  -5    1.50    4.50
  -6   3   5   57.89    8.00
   6  -3  -5   60.89    8.40
   6  -3  -5   66.29    9.10
   6  -3  -5   58.99   10.20
  -6   2   5   10.90    4.80
   6  -2  -5    4.10    3.60
   6  -2  -5    7.90    4.70
   6  -2  -5    9.30    6.20
  -6   1   5  184.08   12.70
   6  -1  -5  179.98   11.70
   6  -1  -5  181.48   11.00
   6  -1  -5  165.78   15.10
  -6   0   5    2.10    3.10
   6   0  -5    0.30    4.40
   6   0  -5   -0.20    3.10
   6   0  -5    1.90    2.40
  -6  -1   5  187.38   11.90
   6   1  -5  162.08   15.20
   6   1  -5  186.88   10.30
   6   1  -5  181.18    9.00
  -6  -2   5    7.50    5.80
  -6  -2   5   11.10    3.80
   6   2  -5    4.30    2.80
  -6  -3   5   65.39    6.60
  -6  -3   5   64.19   10.30
  -6  -3   5   64.79    6.10
  -6  -4   5    9.90    7.10
  -6  -4   5    9.00    3.10
  -6  -4   5    9.10    3.80
  -6  -5   5   13.30    4.80
  -6  -5   5   18.00    9.70
  -6  -6   5   26.70   10.50
  -6  -6   5   10.90    5.10
  -6  -7   5   27.20   11.10
  -6  -8   5   51.99    9.30
  -7   8   5   17.70    5.10
   7  -8  -5   16.20   11.40
   7  -8  -5    0.70    6.40
  -7   7   5   14.50    4.70
   7  -7  -5   -8.70    6.90
   7  -7  -5    9.30    9.20
   7  -7  -5    2.50    6.70
  -7   6   5   21.70    5.90
   7  -6  -5    8.90    6.90
   7  -6  -5    4.90    9.10
   7  -6  -5    4.90    7.20
  -7   5   5    6.10    4.50
   7  -5  -5    1.80    5.20
   7  -5  -5   15.80    9.40
   7  -5  -5    2.90    5.80
  -7   4   5   30.30    8.00
   7  -4  -5   30.30   11.20
   7  -4  -5   22.80    7.20
   7  -4  -5   19.80    7.10
  -7   3   5   49.70    7.90
   7  -3  -5   55.19   10.30
   7  -3  -5   48.20    9.40
   7  -3  -5   49.20    8.60
  -7   2   5   22.70    6.90
   7  -2  -5   34.80   11.30
   7  -2  -5   24.30    7.00
   7  -2  -5   25.40    6.40
  -7   1   5  434.16   22.70
   7  -1  -5  470.55   21.40
   7  -1  -5  459.85   28.30
   7  -1  -5  509.15   21.20
  -7   0   5    3.20    3.40
   7   0  -5   -2.40    5.10
   7   0  -5    1.10    2.80
   7   0  -5    3.10    3.80
  -7  -1   5  458.45   21.80
   7   1  -5  489.35   18.80
   7   1  -5  456.65   28.60
   7   1  -5  494.55   19.60
  -7  -2   5   31.30    5.30
  -7  -2   5   41.40   11.40
   7   2  -5   27.10    5.40
  -7  -3   5   56.29    6.70
  -7  -3   5   51.29    6.00
  -7  -3   5   50.99   10.00
   7   3  -5   56.19    5.60
  -7  -4   5   37.30   12.30
  -7  -4   5   34.20    4.70
  -7  -4   5   28.90    6.10
  -7  -5   5   15.20    8.60
  -7  -6   5   25.40   10.90
  -7  -7   5   48.40    9.10
  -7  -8   5   21.30    8.20
  -8   7   5   21.30    5.90
   8  -7  -5    4.30    7.20
   8  -7  -5   12.40   12.50
  -8   6   5   11.40    4.70
   8  -6  -5   -0.50    5.70
   8  -6  -5   -7.20    6.00
   8  -6  -5    6.70    8.90
  -8   5   5   18.70    7.00
   8  -5  -5   10.40    7.00
   8  -5  -5   10.20    6.90
   8  -5  -5   19.20   10.00
  -8   4   5    7.70    5.20
   8  -4  -5    7.20    5.90
   8  -4  -5    2.80    5.30
   8  -4  -5   15.70    9.00
  -8   3   5   48.70    7.90
   8  -3  -5   56.19    8.90
   8  -3  -5   53.79   10.30
   8  -3  -5   45.80    9.60
  -8   2   5   28.30    7.40
   8  -2  -5    9.80    5.90
   8  -2  -5   21.50    6.50
   8  -2  -5   33.80   10.90
  -8   1   5  109.79   10.60
   8  -1  -5  107.99   13.30
   8  -1  -5  106.19   10.50
   8  -1  -5  115.69   10.10
  -8   0   5   12.10    4.50
   8   0  -5    3.40    5.60
   8   0  -5    0.60    2.80
   8   0  -5    1.60    3.80
  -8  -1   5  103.69   10.00
   8   1  -5  113.89   13.80
   8   1  -5  108.29    8.50
   8   1  -5  117.19    9.60
  -8  -2   5   26.00    6.20
   8   2  -5   28.60   11.50
   8   2  -5   27.20    5.60
   8   2  -5   21.50    4.70
  -8  -3   5   64.09    7.00
  -8  -3   5   61.49   10.70
   8   3  -5   60.69    6.30
  -8  -4   5   34.60   11.00
  -8  -5   5   33.80   11.40
  -8  -6   5   22.60    9.70
  -8  -7   5   37.80   10.50
  -9   6   5   15.60    5.30
   9  -6  -5    2.40    7.20
   9  -6  -5   27.60   11.90
  -9   5   5   54.09   11.90
   9  -5  -5   34.50   10.60
   9  -5  -5   40.80   10.90
   9  -5  -5   56.59   12.20
  -9   4   5    9.90    5.60
   9  -4  -5    7.30    6.20
   9  -4  -5    6.30    6.20
  -9   3   5   75.39   10.00
   9  -3  -5   90.79   12.70
   9  -3  -5   72.99   10.70
   9  -3  -5   72.89   10.90
  -9   2   5    1.80    3.90
   9  -2  -5    2.30    4.40
   9  -2  -5    6.30    7.00
   9  -2  -5    1.30    4.90
  -9   1   5   30.60    8.00
   9  -1  -5    5.70    5.20
   9  -1  -5   13.80    5.50
   9  -1  -5   22.40    9.70
  -9   0   5    9.80    3.90
   9   0  -5    8.70    7.00
   9   0  -5    0.60    4.00
  -9  -1   5   29.10    7.10
   9   1  -5   22.70    9.70
   9   1  -5   23.00    5.80
  -9  -2   5    8.00    3.90
   9   2  -5   12.70    7.70
   9   2  -5    7.60    3.30
  -9  -3   5   84.49    8.70
  -9  -4   5   23.60   10.60
  -9  -5   5   63.89   11.80
  -9  -6   5   46.30   13.10
  10  -6  -5   20.40   10.20
 -10   5   5   19.10    6.10
  10  -5  -5    5.20    6.80
  10  -5  -5   19.80   11.10
 -10   4   5    2.90    4.30
  10  -4  -5   -5.60    4.60
  10  -4  -5    2.50    6.30
  10  -4  -5   12.30    8.30
 -10   3   5   31.30    8.30
  10  -3  -5   37.50   12.00
  10  -3  -5   18.80    7.60
  10  -3  -5   17.50    7.90
 -10   2   5   15.50    5.20
  10  -2  -5   -2.10    3.80
  10  -2  -5   18.10    7.50
  10  -2  -5    5.30    5.60
 -10   1   5   59.39    8.60
  10  -1  -5   58.39    9.50
  10  -1  -5   50.09    8.80
  10  -1  -5   84.69   12.00
 -10   0   5   31.30    5.20
  10   0  -5    7.40    4.70
  10   0  -5   19.80    8.20
 -10  -1   5   65.79    8.50
  10   1  -5   80.29    8.70
  10   1  -5   64.09   10.90
 -10  -2   5   25.60    4.60
  10   2  -5   22.40    9.00
 -10  -3   5   52.09    6.70
  10   3  -5   54.19    9.70
 -10  -5   5   50.79    9.70
 -10  -6   5   75.09   11.20
  11  -5  -5   23.90   10.00
  11  -4  -5   26.00    9.10
  11  -4  -5   -2.30    6.00
 -11   3   5   16.30    5.20
  11  -3  -5   24.10    8.70
  11  -3  -5    0.50    5.90
 -11   2   5   24.00    5.60
  11  -2  -5   20.50    8.40
  11  -2  -5    8.50    5.70
 -11   1   5   22.60    6.40
  11  -1  -5   32.10   10.20
  11  -1  -5   17.40    6.40
  11   0  -5   18.40    7.70
  11   0  -5   11.10    5.10
 -11  -1   5   24.30    6.20
  11   1  -5   16.60    5.40
 -11  -2   5   45.30    6.30
  11   2  -5   34.30   10.20
  11   3  -5   28.80    9.20
  11   4  -5   53.29    7.90
  12  -3  -5   38.40    7.80
  12  -2  -5   41.40    7.40
  12  -2  -5    9.40    6.50
 -12   1   5   43.70    6.90
  12  -1  -5   54.09    8.70
 -12   0   5   26.00    6.50
  12   0  -5   11.90    5.70
 -12  -1   5   43.40    6.50
  12   1  -5   62.89    8.80
 -12  -2   5   40.30    6.50
  12   3  -5   47.70    8.50
  12   3   6   58.09    7.40
  12   2   6   55.49    8.20
  12   0   6   46.10   12.00
  12   0   6   74.89    9.40
  12  -1   6    5.80    6.20
  12  -2   6   31.10   10.50
  12  -3   6    0.90    6.00
  11   4   6   28.20    7.60
 -11  -4  -6    3.60    5.80
  11   3   6   31.40    5.40
  11   2   6   23.60    6.30
  11   1   6    2.70    3.90
  11   1   6   18.00    4.90
  11   0   6   21.20    5.70
  11   0   6   -0.20    4.00
  11  -1   6   19.70    4.60
  11  -1   6    1.80    4.80
  11  -4   6   13.60    8.90
 -10  -5  -6    1.30    5.20
  10   4   6   10.20    5.40
 -10  -4  -6    0.20    4.40
  10   3   6   17.60    5.60
 -10  -3  -6    2.60    4.80
  10   2   6   26.40    7.30
  10   1   6   11.20    4.80
  10   0   6   47.80    7.30
  10   0   6   28.80    8.80
  10  -1   6   12.30    4.80
  10  -1   6    1.70    4.40
  10  -2   6   11.20    7.10
  10  -2   6   37.90    5.70
  10  -3   6   19.30    5.30
  10  -4   6   16.00    5.90
  10  -4   6   -1.50    5.70
  -9  -6  -6    0.60    4.90
   9   5   6   22.70    8.00
  -9  -5  -6   10.10    6.60
   9   4   6   11.00    5.90
  -9  -4  -6    1.10    4.20
   9   3   6   12.60    5.30
  -9  -3  -6    3.00    4.40
   9   2   6    9.70    5.70
  -9  -2  -6    5.00    4.90
   9   1   6    4.70    4.90
   9   0   6    6.00    4.40
   9   0   6    2.30    4.10
   9  -1   6   14.60    5.80
   9  -1   6    2.70    4.60
   9  -2   6    3.70    5.20
   9  -2   6   22.50    5.70
   9  -3   6    6.50    4.50
   9  -3   6    2.60    5.00
   9  -4   6   17.10    5.80
   9  -5   6   11.50    8.20
   9  -5   6   19.70    7.10
   8   5   6   15.30    7.40
  -8  -5  -6   11.20    6.90
  -8  -5  -6   23.70    7.90
   8   4   6   11.70    6.20
  -8  -4  -6    4.40    5.00
   8   3   6   80.19   10.10
  -8  -3  -6   76.59   11.10
  -8  -3  -6   89.09    9.30
   8   2   6   57.39    8.40
  -8  -2  -6   47.60   10.20
   8   1   6   65.19    5.90
   8   1   6   44.90    7.80
   8   0   6   85.39   10.20
   8   0   6  104.39    7.50
   8  -1   6   43.00    9.70
   8  -1   6   49.90    7.70
   8  -2   6   53.49   11.40
   8  -2   6   52.09    7.80
   8  -3   6   81.99   12.20
   8  -3   6   88.09    9.50
   8  -4   6   15.80    5.80
   8  -4   6    1.80    5.50
  -8   4  -6    8.60    4.90
   8  -5   6    7.30    7.00
   8  -5   6   18.00    6.70
  -8   5  -6   17.70    6.70
   8  -6   6   26.80    7.10
   8  -7   6   -0.80    7.10
   7   7   6   18.90    5.60
   7   6   6   11.30    4.30
  -7  -6  -6    3.80    5.40
   7   5   6   25.30    8.60
  -7  -5  -6   18.60    7.70
  -7  -5  -6   37.50    7.20
   7   4   6    0.50    5.10
  -7  -4  -6   14.40    5.10
  -7  -4  -6    0.40    3.90
   7   3   6  115.89   11.90
  -7  -3  -6  127.89   10.90
  -7  -3  -6  119.29   12.90
   7   2   6   33.20    8.70
  -7  -2  -6   24.90    7.20
  -7  -2  -6   41.40    5.40
   7   1   6   65.19    9.20
   7   1   6   78.89    6.60
  -7  -1  -6   62.09    9.30
   7   0   6   66.29    5.60
   7   0   6   57.49    8.60
   7  -1   6   63.69    8.50
   7  -1   6   82.59    6.50
   7  -1   6   64.49    9.60
   7  -2   6   30.30    7.80
   7  -2   6   27.50    5.00
   7  -2   6   26.80    8.10
   7  -3   6  117.99   10.80
   7  -3   6  119.59   13.40
   7  -3   6  116.19    9.60
   7  -4   6   -1.10    4.40
   7  -4   6    1.90    4.60
   7  -4   6    8.20    4.80
  -7   4  -6   -0.10    4.70
   7  -5   6   27.90    8.10
   7  -5   6   18.50    8.30
   7  -5   6   24.20    8.00
  -7   5  -6   13.40    6.50
   7  -6   6    1.70    6.00
   7  -6   6    9.60    6.10
   7  -6   6   14.30    6.10
   7  -7   6   -2.40    5.90
   7  -7   6   17.40    7.40
   6   7   6   13.00    5.10
  -6  -7  -6   24.40    9.00
   6   6   6    3.20    4.70
   6   6   6   -1.50    5.80
  -6  -6  -6    2.40    5.00
  -6  -6  -6   16.80    7.70
   6   5   6    0.20    5.20
   6   5   6    0.80    3.40
  -6  -5  -6    2.30    4.60
   6   4   6    2.70    5.10
  -6  -4  -6    7.90    5.30
  -6  -4  -6    3.50    4.40
   6   3   6   53.29   10.60
  -6  -3  -6   49.50    6.50
  -6  -3  -6   32.70    8.10
   6   2   6  223.88   15.40
  -6  -2  -6  218.78   12.70
  -6  -2  -6  219.98   15.90
   6   1   6   42.80    4.60
   6   1   6   51.39   10.00
  -6  -1  -6   31.80    7.20
   6   0   6  680.83   23.80
   6   0   6  587.14   23.10
   6   0   6  651.83   28.10
   6  -1   6   38.50    6.70
   6  -1   6   37.10    7.90
   6  -1   6   30.80    2.70
   6  -1   6   37.80    4.20
   6  -2   6  232.08   15.00
   6  -2   6  221.08   12.10
   6  -2   6  217.18   16.40
   6  -3   6   34.60    6.10
   6  -3   6   40.40    6.20
   6  -3   6   34.10    9.00
   6  -4   6    8.50    5.10
   6  -4   6   14.30    4.60
   6  -4   6    3.50    5.00
   6  -4   6    7.90    4.80
   6  -5   6    5.00    4.60
   6  -5   6    4.80    5.70
   6  -5   6    5.00    4.80
   6  -6   6    7.10    5.80
   6  -6   6    7.10    5.80
   6  -6   6    3.20    6.30
   6  -7   6   10.20    6.70
   6  -7   6    0.40    5.90
   6  -7   6    8.60    6.10
   6  -8   6   10.80    7.50
   6  -8   6   -1.60    6.40
   5   8   6   22.20    6.10
  -5  -8  -6   33.60   11.70
   5   7   6   16.30    5.00
  -5  -7  -6   21.60    8.50
   5   6   6    9.10    6.60
   5   6   6    9.90    5.00
  -5  -6  -6    1.30    4.70
  -5  -6  -6   23.70    7.60
   5   5   6    6.70    3.70
   5   5   6    2.80    5.70
  -5  -5  -6   12.80    6.30
  -5  -5  -6   -1.00    3.70
   5   4   6   66.79    6.30
   5   4   6   69.69    9.60
  -5  -4  -6   65.69    8.30
  -5  -4  -6   58.39    9.50
   5   3   6   37.50    9.00
  -5  -3  -6   29.90    5.10
  -5  -3  -6   26.90    7.20
   5   2   6   22.40    7.00
  -5  -2  -6   27.70    4.30
  -5  -2  -6   21.10    6.00
   5   1   6   25.70    3.60
   5   1   6   13.90    5.80
  -5  -1  -6   12.30    4.70
  -5  -1  -6   19.70    2.90
   5   0   6    5.80    4.40
   5   0   6   15.50    1.90
   5   0   6   10.90    2.20
   5  -1   6   12.80    4.90
   5  -1   6   26.20    2.30
   5  -1   6   20.80    2.80
   5  -1   6   20.90    5.90
   5  -2   6   24.60    6.50
   5  -2   6   21.30    6.20
   5  -2   6   23.80    4.20
   5  -3   6   30.90    7.20
   5  -3   6   28.50    7.60
   5  -3   6   25.90    5.40
   5  -4   6   59.69   10.00
   5  -4   6   56.49    8.00
   5  -4   6   57.69    7.00
   5  -4   6   59.49    8.20
   5  -5   6    6.40    5.30
   5  -5   6   13.40    3.90
   5  -5   6    2.20    4.00
   5  -5   6    3.90    5.20
   5  -6   6    4.20    5.80
   5  -6   6   16.90    7.40
   5  -6   6    7.90    5.50
   5  -7   6    8.90    5.80
   5  -7   6    8.90    7.00
   5  -7   6   -2.30    5.40
   5  -8   6   19.90    8.60
   5  -8   6    1.20    7.00
  -4  -9  -6   37.80   12.90
   4   8   6   14.80    5.40
  -4  -8  -6   36.10   11.30
  -4  -8  -6    3.50    5.60
   4   7   6    6.10    4.60
  -4  -7  -6   22.40    9.00
  -4  -7  -6    4.70    5.60
   4   6   6    8.20    5.10
   4   6   6    2.00    6.00
  -4  -6  -6   19.50    8.70
  -4  -6  -6    5.30    5.30
   4   5   6   15.80    7.00
   4   5   6   21.40    5.70
  -4  -5  -6   15.90    6.70
  -4  -5  -6   25.10    8.80
   4   4   6   36.50    9.20
   4   4   6   33.20    6.00
  -4  -4  -6   31.80    6.50
  -4  -4  -6   25.40    7.70
   4   3   6   29.20    7.70
   4   3   6   34.30    5.30
  -4  -3  -6   23.30    6.50
  -4  -3  -6   28.50    5.10
   4   2   6   14.90    5.90
   4   2   6   13.80    3.10
  -4  -2  -6    8.60    4.20
  -4  -2  -6   15.40    3.20
   4   1   6    7.80    4.60
  -4  -1  -6    4.20    2.80
   4   0   6   24.50    6.30
  -4   0  -6   20.50    5.20
   4  -1   6   12.50    1.50
   4  -1   6    8.50    3.90
   4  -1   6    9.40    4.30
   4  -2   6    8.40    4.30
   4  -2   6   11.10    4.60
   4  -2   6   14.90    3.80
   4  -3   6   28.70    6.40
   4  -3   6   21.40    6.30
   4  -3   6   30.30    6.70
   4  -4   6   30.60    8.00
   4  -4   6   32.70    8.10
   4  -4   6   31.60    6.70
   4  -4   6   33.00    6.80
   4  -5   6   28.30    4.20
   4  -5   6   15.50    5.80
   4  -5   6   17.30    7.30
   4  -5   6    7.90    5.60
   4  -6   6    8.30    6.30
   4  -6   6    3.10    5.50
   4  -6   6    8.80    5.20
   4  -7   6   11.10    6.10
   4  -7   6    8.70    6.80
   4  -7   6    4.20    6.10
   4  -8   6   16.60    8.50
   4  -8   6   -3.10    5.50
   4  -9   6   -1.70    6.80
   4  -9   6   21.60    9.60
  -3  -9  -6   24.80   11.60
  -3  -9  -6    1.50    5.60
   3   8   6   12.50    5.00
  -3  -8  -6   17.40   10.50
  -3  -8  -6    2.10    5.60
   3   7   6    3.90    4.40
  -3  -7  -6    4.50    5.40
  -3  -7  -6   18.40    8.60
   3   6   6    9.10    4.90
   3   6   6    4.60    5.60
  -3  -6  -6    9.90    6.10
  -3  -6  -6   10.10    8.40
   3   5   6    3.60    5.50
   3   5   6    3.00    4.00
  -3  -5  -6    5.00    5.20
  -3  -5  -6   -0.70    3.60
   3   4   6   94.59   10.10
   3   4   6   85.59    7.00
  -3  -4  -6   90.09    9.80
  -3  -4  -6   89.29   10.30
   3   3   6   27.10    3.80
   3   3   6   32.00    7.60
  -3  -3  -6   31.20    5.40
  -3  -3  -6   23.50    6.20
   3   2   6  112.89    9.50
   3   2   6  106.39    5.50
  -3  -2  -6  108.29    7.60
  -3  -2  -6  109.39    9.40
   3   1   6   29.80    3.20
   3   1   6   26.50    2.10
   3   1   6   27.60    6.50
  -3  -1  -6   24.60    5.30
  -3  -1  -6   27.20    2.80
   3   0   6   -1.40    3.00
  -3   0  -6   -1.10    1.60
   3  -1   6   26.00    5.50
   3  -1   6   33.90    6.40
   3  -2   6  106.59    7.20
   3  -2   6  116.39    9.60
   3  -2   6  107.59    8.60
  -3   2  -6  114.19    7.00
   3  -3   6   31.60    6.20
   3  -3   6   22.70    5.80
   3  -3   6   25.90    4.80
  -3   3  -6   29.90    3.40
   3  -4   6   95.29    7.90
   3  -4   6   91.89    8.10
   3  -4   6  101.79    9.90
   3  -4   6   96.49   10.40
   3  -5   6    4.70    5.30
   3  -5   6    2.90    4.40
   3  -5   6    4.20    4.00
   3  -5   6    7.00    3.50
  -3   5  -6    6.00    3.30
   3  -6   6    3.50    5.20
   3  -6   6   12.20    7.20
   3  -6   6   11.50    5.20
  -3   6  -6   13.50    4.60
   3  -7   6   -4.90    4.50
   3  -7   6   -1.60    4.60
   3  -7   6    0.30    6.30
  -3   7  -6    6.80    3.40
   3  -8   6    9.60    7.80
   3  -8   6    1.40    6.40
   3  -9   6    5.90    7.60
   3  -9   6   -0.30    6.50
  -2  -9  -6   48.70   14.10
   2   8   6   14.20    4.70
  -2  -8  -6   13.20   11.00
  -2  -8  -6    4.10    6.20
   2   7   6    9.30    5.00
   2   7   6   15.70    5.30
  -2  -7  -6    5.40    5.40
  -2  -7  -6   16.90   10.00
   2   6   6    1.40    3.70
   2   6   6   -0.50    4.30
  -2  -6  -6    6.00    7.40
  -2  -6  -6   -1.00    3.80
   2   5   6   46.70    6.00
   2   5   6   43.50    7.50
  -2  -5  -6   51.99    9.00
  -2  -5  -6   52.39   10.30
   2   4   6   16.80    6.40
   2   4   6   16.10    4.80
  -2  -4  -6   14.00    5.60
  -2  -4  -6   22.90    7.40
   2   3   6  172.28   11.90
   2   3   6  177.78    8.50
  -2  -3  -6  177.78   12.60
  -2  -3  -6  162.88   11.70
   2   2   6  659.23   25.50
   2   2   6  655.53   17.80
  -2  -2  -6  633.94   25.80
  -2  -2  -6  683.43   26.60
   2   1   6  179.68   11.10
   2   1   6  177.98    8.60
  -2  -1  -6  185.98   11.10
  -2  -1  -6  176.78    8.60
   2   0   6 2247.18   64.09
  -2   0  -6 2166.38   64.69
   2  -1   6  186.58   10.60
   2  -1   6  189.28   10.70
   2  -1   6  171.28    7.50
  -2   1  -6  185.08    9.80
  -2   1  -6  181.48    7.70
   2  -2   6  675.53   24.30
   2  -2   6  680.43   25.70
   2  -2   6  692.83   24.00
   2  -2   6  670.63   25.60
   2  -3   6  183.38   10.30
   2  -3   6  191.18   12.40
   2  -3   6  184.88   11.90
  -2   3  -6  174.28    7.80
   2  -4   6   11.30    4.90
   2  -4   6   20.50    4.80
   2  -4   6   19.50    6.50
  -2   4  -6   19.40    4.60
   2  -5   6   50.49    5.50
   2  -5   6   46.10    8.50
   2  -5   6   46.30    6.10
   2  -5   6   46.30    8.60
  -2   5  -6   44.20    5.60
   2  -6   6   -3.40    3.50
   2  -6   6    6.80    5.70
   2  -6   6   -1.90    4.00
  -2   6  -6    6.80    3.80
   2  -7   6   13.20    8.20
   2  -7   6    7.20    6.40
   2  -7   6    4.90    5.20
  -2   7  -6   11.40    4.80
   2  -8   6   13.60    7.50
   2  -8   6    0.10    6.20
  -2   8  -6   20.40    5.10
   2  -9   6   14.20    8.40
   2  -9   6   -0.70    6.50
  -1  -9  -6   44.10   13.40
  -1  -8  -6    4.60    6.30
  -1  -8  -6   26.30   11.10
   1   7   6   26.20    6.90
   1   7   6   16.50    5.50
  -1  -7  -6   27.10   11.80
  -1  -7  -6    9.00    6.30
   1   6   6    8.90    4.70
   1   6   6    6.90    4.90
  -1  -6  -6    5.80    7.70
  -1  -6  -6    2.70    4.60
   1   5   6    4.10    4.20
   1   5   6    3.30    4.70
  -1  -5  -6    1.60    5.90
  -1  -5  -6   -1.10    3.60
   1   4   6   40.40    7.20
   1   4   6   53.89    5.70
  -1  -4  -6   49.40    8.20
  -1  -4  -6   53.89    8.20
   1   3   6  268.47   14.80
  -1  -3  -6  277.87   15.70
  -1  -3  -6  261.07   15.60
   1   2   6  365.36   17.30
  -1  -2  -6  390.96   17.40
  -1  -2  -6  378.46   11.90
  -1  -2  -6  371.86   17.70
   1   1   6  218.98   10.50
   1   1   6  216.98   12.10
  -1  -1  -6  221.08    7.20
  -1  -1  -6  201.48   10.40
  -1  -1  -6  220.98   11.40
   1   0   6 1157.48   36.30
  -1   0  -6 1175.98   35.80
  -1   0  -6 1158.38   38.10
  -1   0  -6 1103.19   37.60
  -1   0  -6 1134.49   35.30
   1  -1   6  219.88   11.10
   1  -1   6  229.18   10.80
   1  -1   6  213.98    9.90
  -1   1  -6  208.68    9.70
  -1   1  -6  214.68   10.30
   1  -2   6  395.96   15.60
   1  -2   6  375.66   17.10
   1  -2   6  389.96   16.30
  -1   2  -6  364.56   14.50
   1  -3   6  262.37   10.70
   1  -3   6  266.17   15.10
   1  -3   6  282.97   11.90
   1  -3   6  263.17   11.90
   1  -3   6  278.37   14.40
   1  -4   6   47.00    5.30
   1  -4   6   52.19    5.20
   1  -4   6   50.19    7.80
   1  -4   6   50.79    7.30
   1  -5   6    1.70    3.20
   1  -5   6    5.20    5.60
   1  -5   6    1.40    4.10
   1  -5   6    7.50    3.10
  -1   5  -6    5.30    3.60
   1  -6   6    6.80    5.30
   1  -6   6    4.00    4.20
   1  -6   6    7.10    6.50
  -1   6  -6    2.50    3.80
   1  -7   6    9.40    6.40
   1  -7   6   17.40    8.60
  -1   7  -6   22.20    6.30
   1  -8   6   10.60    7.30
   1  -8   6    1.40    6.10
  -1   8  -6   22.60    5.80
   1  -9   6    0.40    6.40
   1  -9   6   12.30    8.30
   0  -9  -6    2.10    6.40
   0  -9  -6    4.20    9.70
   0  -8  -6   20.60   10.80
   0  -8  -6   12.10    7.40
   0   7   6    3.50    3.40
   0  -7  -6    0.70    7.00
   0  -7  -6   -1.60    4.20
   0   6   6   47.90    7.00
   0  -6  -6   47.30   10.50
   0  -6  -6   56.49   10.40
   0   5   6    8.30    4.90
   0  -5  -6   -0.30    3.60
   0  -5  -6    1.80    5.80
   0   4   6  375.46   18.60
   0  -4  -6  398.06   20.70
   0  -4  -6  378.96   22.20
   0   3   6    1.40    3.80
   0  -3  -6   -1.90    3.40
   0  -3  -6   -0.50    2.30
   0  -3  -6    3.80    2.60
   0   2   6   90.79    8.20
   0  -2  -6   87.29    8.30
   0  -2  -6   99.19    5.80
   0  -2  -6  100.89    7.90
   0   1   6   -0.20    2.90
   0  -1  -6   -0.80    2.40
   0  -1  -6    0.10    1.60
   0  -1  -6   -0.40    2.20
   0   0   6  431.86   17.30
   0   0  -6  420.86   17.60
   0   0  -6  431.86   15.40
   0   0  -6  412.66   16.50
   0   0  -6  425.66   17.20
   0  -1   6    0.20    1.70
   0  -1   6   -0.30    1.30
   0  -1   6    2.10    3.00
   0   1  -6   -0.20    1.90
   0  -2   6   89.79    6.60
   0  -2   6   91.99    7.80
   0  -2   6   94.59    6.60
   0   2  -6   94.59    5.90
   0  -3   6   -0.40    2.50
   0  -3   6    0.70    3.10
   0  -3   6    2.30    1.60
   0  -3   6    0.90    1.50
   0  -3   6    0.50    2.30
   0  -4   6  390.16   13.90
   0  -4   6  387.06   18.80
   0  -4   6  395.66   13.50
   0  -4   6  384.26   21.80
   0  -4   6  406.76   13.30
   0  -5   6   -2.60    3.20
   0  -5   6    0.90    4.40
   0  -5   6   -4.00    2.80
   0  -6   6   54.99    9.40
   0  -6   6   41.50    6.60
   0  -6   6   48.80    9.50
   0  -7   6   -0.80    4.50
   0  -7   6   10.70    7.00
   0   7  -6    8.30    4.00
   0  -8   6   28.50   11.00
   0  -8   6   14.50    8.00
   0   8  -6   29.80    6.80
   0  -9   6    2.20    6.80
   0  -9   6   17.60    8.20
   1  -9  -6   44.20   13.50
   1  -8  -6    0.00    5.30
   1  -8  -6   18.60   10.60
  -1   7   6   12.30    5.30
   1  -7  -6   10.60    6.70
   1  -7  -6   16.60   10.80
  -1   6   6    5.70    4.30
   1  -6  -6    6.70    8.50
   1  -6  -6    6.00    5.40
  -1   5   6    3.10    4.30
   1  -5  -6   -0.30    3.80
   1  -5  -6    1.50    6.40
  -1   4   6   55.99    7.10
   1  -4  -6   53.19    8.00
   1  -4  -6   47.30    8.50
  -1   3   6  270.37   14.70
   1  -3  -6  263.87   16.90
   1  -3  -6  281.47   15.20
  -1   2   6  375.86   17.30
   1  -2  -6  394.46   16.60
   1  -2  -6  360.26   19.30
  -1   1   6  247.98   12.70
  -1   1   6  252.67   11.10
   1  -1  -6  220.98   13.20
   1  -1  -6  229.38   10.50
  -1   0   6 1196.38   37.30
  -1   0   6 1244.28   32.60
   1   0  -6 1171.28   37.00
   1   0  -6 1244.68   34.30
   1   0  -6 1153.28   43.40
  -1  -1   6  234.08    8.20
  -1  -1   6  221.48   10.90
  -1  -1   6  226.68    8.40
  -1  -1   6  210.38   12.20
  -1  -1   6  239.68    8.80
   1   1  -6  214.98   10.60
  -1  -2   6  381.16   19.00
  -1  -2   6  380.26   14.30
  -1  -2   6  393.16   14.10
   1   2  -6  359.46   13.60
  -1  -3   6  263.87   16.40
  -1  -3   6  286.87   13.20
  -1  -3   6  267.37    7.70
  -1  -3   6  273.77   10.50
   1   3  -6  262.27    9.90
  -1  -4   6   52.89    8.30
  -1  -4   6   57.49    2.80
  -1  -5   6    3.60    5.40
  -1  -5   6    2.80    4.10
  -1  -6   6    0.90    4.10
  -1  -6   6    8.40    7.30
  -1  -7   6   15.20    9.20
  -1  -7   6   19.30    7.60
  -1  -8   6    6.80    7.30
  -1  -8   6    1.60    6.00
   1   8  -6   13.90    5.10
  -1  -9   6   10.00    8.00
  -1  -9   6    7.50    7.40
   2  -9  -6   18.90   11.50
   2  -9  -6    4.10    6.60
   2  -8  -6    4.90    6.70
   2  -8  -6   19.40   10.70
  -2   7   6    8.00    4.60
   2  -7  -6   10.50    9.20
   2  -7  -6    6.00    6.30
  -2   6   6    1.40    3.40
   2  -6  -6   -2.20    4.10
   2  -6  -6    6.40    7.60
  -2   5   6   45.20    7.10
   2  -5  -6   54.59    9.80
   2  -5  -6   45.20    9.50
   2  -5  -6   47.60   10.00
  -2   4   6   14.90    5.60
   2  -4  -6   20.50    8.10
   2  -4  -6   12.90    5.50
   2  -4  -6   17.50    5.90
  -2   3   6  189.78   12.10
   2  -3  -6  173.08   12.00
   2  -3  -6  173.48   14.20
   2  -3  -6  185.98   11.90
  -2   2   6  661.53   25.40
   2  -2  -6  654.43   30.10
   2  -2  -6  655.63   23.20
   2  -2  -6  681.33   24.40
  -2   1   6  190.78    9.60
  -2   1   6  184.28   10.90
   2  -1  -6  190.18    8.90
   2  -1  -6  181.88   12.50
   2  -1  -6  181.58    9.50
  -2   0   6 2051.19   57.79
  -2   0   6 2210.88   54.09
  -2   0   6 2184.98   61.59
   2   0  -6 2030.00   56.99
   2   0  -6 2119.09   74.29
   2   0  -6 2199.78   54.39
   2   0  -6 2201.18   61.59
  -2  -1   6  177.68   11.90
  -2  -1   6  189.28    6.80
  -2  -1   6  184.08    9.80
   2   1  -6  191.28   10.20
  -2  -2   6  674.03   22.10
  -2  -2   6  705.13   21.00
  -2  -2   6  678.13   30.10
   2   2  -6  661.23   22.10
  -2  -3   6  189.78    9.90
  -2  -3   6  184.98    7.80
  -2  -3   6  183.48   14.00
   2   3  -6  176.98    7.70
  -2  -4   6   13.10    4.50
  -2  -4   6   17.90    6.90
  -2  -5   6   43.00    8.60
  -2  -5   6   39.60    7.70
  -2  -6   6    4.90    5.80
  -2  -6   6    3.30    4.60
  -2  -7   6   10.30    7.10
  -2  -7   6    5.40    5.60
  -2  -8   6    0.50    5.30
  -2  -8   6   13.50    9.50
  -2  -9   6    4.20    6.30
  -2  -9   6   15.30   10.30
   3  -9  -6   25.80   13.50
   3  -9  -6    1.50    6.00
   3  -8  -6   11.10   11.50
   3  -8  -6    4.40    6.50
  -3   7   6    4.60    3.90
   3  -7  -6   -2.30    6.40
   3  -7  -6    1.00    5.60
   3  -7  -6   14.20    9.30
  -3   6   6   11.10    5.00
   3  -6  -6    7.70    5.90
   3  -6  -6    6.10    6.30
   3  -6  -6   12.40    9.80
  -3   5   6    4.90    4.30
   3  -5  -6   -3.70    5.60
   3  -5  -6   -0.50    4.00
   3  -5  -6    1.40    5.20
  -3   4   6   91.09    9.10
   3  -4  -6   85.39    9.80
   3  -4  -6   94.79   12.00
   3  -4  -6   89.99   10.40
  -3   3   6   35.70    7.40
   3  -3  -6   29.30    6.30
   3  -3  -6   25.60    6.20
   3  -3  -6   33.00    8.90
  -3   2   6  107.89    9.00
   3  -2  -6  109.99    9.00
   3  -2  -6  100.89    7.90
   3  -2  -6  108.19   10.80
  -3   1   6   31.60    6.40
  -3   1   6   31.70    5.00
   3  -1  -6   29.80    7.30
   3  -1  -6   27.00    3.90
   3  -1  -6   29.70    5.10
  -3   0   6   -1.20    1.60
  -3   0   6    1.00    2.40
   3   0  -6    1.30    2.20
   3   0  -6    0.20    0.80
   3   0  -6   -0.90    2.70
  -3  -1   6   26.20    4.20
  -3  -1   6   23.80    5.10
   3   1  -6   32.10    6.00
   3   1  -6   29.50    3.50
  -3  -2   6  112.49    5.10
  -3  -2   6  106.19    6.80
  -3  -2   6  109.79   10.50
   3   2  -6  109.99    4.90
   3   2  -6  109.49    7.60
  -3  -3   6   36.50    9.10
  -3  -3   6   28.10    3.10
  -3  -3   6   29.00    4.20
   3   3  -6   26.90    4.20
  -3  -4   6   90.59    8.00
  -3  -4   6   95.99   11.30
   3   4  -6   94.79    3.70
  -3  -5   6    0.40    3.40
  -3  -5   6    1.90    4.70
  -3  -6   6   13.10    5.30
  -3  -6   6    7.70    6.90
  -3  -7   6   -1.00    4.10
  -3  -7   6   -1.00    6.10
  -3  -8   6    9.10    8.70
  -3  -8   6   10.00    6.30
  -3  -9   6   17.70   10.40
  -3  -9   6   -1.50    4.40
   4  -9  -6   13.60   13.70
   4  -9  -6   -2.10    6.50
  -4   8   6   10.90    4.60
   4  -8  -6   -2.10    5.90
   4  -8  -6    5.40    7.70
   4  -8  -6   12.60   10.40
  -4   7   6   19.30    6.10
   4  -7  -6    9.70    9.00
   4  -7  -6    5.80    6.90
   4  -7  -6    3.10    6.00
  -4   6   6    8.40    4.90
   4  -6  -6    7.30    6.10
   4  -6  -6   18.00    9.20
   4  -6  -6   -4.40    5.40
  -4   5   6   24.20    7.00
   4  -5  -6   23.70    9.90
   4  -5  -6   15.60    6.70
   4  -5  -6    7.50    6.20
  -4   4   6   33.40    8.00
   4  -4  -6   21.70    6.70
   4  -4  -6   28.20    7.80
   4  -4  -6   47.60   12.70
  -4   3   6   24.10    6.70
   4  -3  -6   29.00    9.40
   4  -3  -6   22.40    5.80
   4  -3  -6   23.80    6.30
  -4   2   6   14.40    5.20
   4  -2  -6    6.80    5.30
   4  -2  -6   13.70    4.70
   4  -2  -6   10.60    3.80
  -4   1   6    9.10    4.00
   4  -1  -6   11.40    3.90
   4  -1  -6    9.00    2.80
   4  -1  -6   11.80    5.30
  -4   0   6   26.20    5.80
  -4   0   6   20.90    3.40
   4   0  -6   28.30    7.80
   4   0  -6   20.30    2.60
   4   0  -6   20.50    2.20
   4   0  -6   21.60    4.10
  -4  -1   6   10.40    3.40
   4   1  -6   11.20    2.80
  -4  -2   6   12.00    2.00
  -4  -2   6   13.10    5.90
  -4  -2   6   13.70    3.80
   4   2  -6   14.30    4.50
   4   2  -6   12.90    2.20
   4   2  -6   11.40    2.00
  -4  -3   6   24.80    3.80
  -4  -3   6   29.00    9.10
  -4  -3   6   24.90    3.30
   4   3  -6   26.90    4.60
  -4  -4   6   34.80    2.90
  -4  -4   6   45.40   11.80
  -4  -4   6   31.70    5.80
   4   4  -6   34.80    3.90
  -4  -5   6   13.40    4.90
  -4  -5   6   22.10    8.70
  -4  -6   6    8.50    4.60
  -4  -6   6   11.10    8.30
  -4  -7   6    6.80    4.80
  -4  -7   6   11.10    8.40
  -4  -8   6    6.70    7.40
  -4  -9   6   30.20   10.80
  -5   8   6   20.30    5.40
   5  -8  -6    5.60    7.30
   5  -8  -6   18.00   11.70
  -5   7   6    7.90    4.50
   5  -7  -6    3.40    7.40
   5  -7  -6   -0.30    5.30
   5  -7  -6   -1.30    9.10
  -5   6   6    6.00    4.70
   5  -6  -6    6.70    6.70
   5  -6  -6   19.30   11.90
   5  -6  -6    6.90    6.10
  -5   5   6    5.70    3.90
   5  -5  -6    9.00    7.90
   5  -5  -6   -1.00    4.50
   5  -5  -6    3.60    5.90
  -5   4   6   54.89    8.10
   5  -4  -6   62.89    9.40
   5  -4  -6   58.69    8.90
   5  -4  -6   59.39   11.10
  -5   3   6   29.60    7.60
   5  -3  -6   30.90   10.30
   5  -3  -6   28.30    6.80
   5  -3  -6   33.50    7.60
  -5   2   6   29.10    7.00
   5  -2  -6   24.80    6.00
   5  -2  -6   19.30    4.90
   5  -2  -6   26.20    8.90
  -5   1   6   17.80    5.40
   5  -1  -6   14.90    3.70
   5  -1  -6   19.10    4.90
   5  -1  -6   16.50    7.00
  -5   0   6    4.70    3.50
   5   0  -6    3.60    2.00
   5   0  -6    8.00    5.40
   5   0  -6    0.20    2.70
  -5  -1   6   23.20    5.60
   5   1  -6   26.30    8.40
   5   1  -6   16.50    2.40
   5   1  -6   15.30    3.60
   5   1  -6   13.30    2.20
  -5  -2   6   23.00    3.90
  -5  -2   6   26.80    8.60
   5   2  -6   23.60    3.60
  -5  -3   6   26.50    3.80
  -5  -3   6   30.70    4.30
  -5  -3   6   35.40   10.30
   5   3  -6   22.60    2.80
  -5  -4   6   66.29    6.90
  -5  -4   6   63.39   10.60
  -5  -4   6   65.59    4.80
  -5  -5   6    2.90    6.60
  -5  -5   6    3.90    3.40
  -5  -6   6    8.60    4.60
  -5  -6   6    7.70    8.00
  -5  -7   6    6.10    8.10
  -5  -8   6   34.30   11.90
   6  -8  -6    0.10    6.50
   6  -8  -6   10.90   10.90
  -6   7   6   14.50    5.00
   6  -7  -6    2.00    7.20
   6  -7  -6    5.20    7.00
   6  -7  -6   21.90   12.50
  -6   6   6   12.20    4.90
   6  -6  -6   13.20    9.50
   6  -6  -6    0.90    5.40
   6  -6  -6   -7.40    5.60
  -6   5   6    5.90    4.20
   6  -5  -6    0.30    5.10
   6  -5  -6    4.10    7.30
   6  -5  -6    1.40    5.70
  -6   4   6    4.80    4.50
   6  -4  -6    4.30    4.90
   6  -4  -6   11.30    7.90
   6  -4  -6    0.80    5.10
  -6   3   6   41.40    9.10
   6  -3  -6   41.90   11.90
   6  -3  -6   38.20    7.90
   6  -3  -6   31.70    7.70
  -6   2   6  228.58   15.40
   6  -2  -6  235.28   19.20
   6  -2  -6  234.98   14.00
   6  -2  -6  246.58   14.90
  -6   1   6   39.10    6.30
   6  -1  -6   37.40    5.70
   6  -1  -6   41.20    7.30
   6  -1  -6   39.60    8.50
  -6   0   6  644.74   27.00
   6   0  -6  655.33   23.60
   6   0  -6  602.54   33.20
   6   0  -6  674.63   22.40
  -6  -1   6   38.40    5.50
   6   1  -6   40.90    5.80
   6   1  -6   50.99   12.60
   6   1  -6   34.80    3.90
  -6  -2   6  221.58   12.80
  -6  -2   6  246.98   19.10
   6   2  -6  240.98   10.90
  -6  -3   6   50.19   12.80
  -6  -3   6   41.60    5.10
  -6  -3   6   38.60    5.00
   6   3  -6   33.50    4.30
  -6  -4   6   14.10    7.80
  -6  -4   6   17.90    2.90
  -6  -5   6    6.40    7.10
  -6  -6   6   16.00    8.50
  -6  -7   6   10.90    9.20
  -6  -8   6   15.90    8.30
  -7   8   6   19.20    6.20
  -7   7   6   14.20    4.60
   7  -7  -6   -0.20    6.30
   7  -7  -6   10.30   11.00
  -7   6   6    8.30    4.90
   7  -6  -6   -0.90    6.80
   7  -6  -6   11.70    9.70
   7  -6  -6    0.00    6.20
  -7   5   6   27.20    8.10
   7  -5  -6   28.10   11.80
   7  -5  -6   16.90    7.40
   7  -5  -6   21.60    8.50
  -7   4   6    6.00    4.30
   7  -4  -6   -3.70    4.80
   7  -4  -6    1.90    7.10
   7  -4  -6   -1.40    3.90
  -7   3   6  114.29   11.70
   7  -3  -6  117.69   14.70
   7  -3  -6  121.09   11.80
   7  -3  -6  116.89   11.90
  -7   2   6   30.30    7.90
   7  -2  -6   34.70   11.40
   7  -2  -6   24.00    6.30
   7  -2  -6   32.10    7.70
  -7   1   6   66.79    8.40
   7  -1  -6   74.59    9.10
   7  -1  -6   65.39   11.10
   7  -1  -6   71.59    7.90
  -7   0   6   74.69    8.30
   7   0  -6   62.99    6.70
   7   0  -6   64.59   10.50
   7   0  -6   69.39    8.20
  -7  -1   6   72.59    8.00
   7   1  -6   65.69    7.60
   7   1  -6   64.79   11.40
   7   1  -6   65.19    6.00
  -7  -2   6   36.50    5.30
   7   2  -6   28.30    5.20
   7   2  -6   25.40    4.00
  -7  -3   6  124.59    9.20
  -7  -3   6  133.09   15.60
   7   3  -6  129.89    7.80
  -7  -4   6    9.40    6.40
  -7  -5   6   32.60   12.30
  -7  -6   6   14.30    9.00
  -7  -7   6   20.40    7.40
  -8   7   6   15.50    4.70
   8  -7  -6   -2.20    6.00
   8  -7  -6    6.70    9.70
  -8   6   6    7.80    5.20
   8  -6  -6   15.50    9.30
   8  -6  -6    0.60    6.40
   8  -6  -6   -3.70    6.50
  -8   5   6   21.90    6.90
   8  -5  -6    8.70    7.20
   8  -5  -6    7.90    9.40
   8  -5  -6    1.50    6.60
  -8   4   6    5.00    4.50
   8  -4  -6   15.80    8.90
   8  -4  -6    0.10    5.50
   8  -4  -6    5.40    5.80
  -8   3   6   68.59    9.50
   8  -3  -6   84.79   13.10
   8  -3  -6   76.09   10.20
   8  -3  -6   80.19   10.80
  -8   2   6   43.30    7.40
   8  -2  -6   50.59   10.70
   8  -2  -6   44.70    9.30
   8  -2  -6   53.89    8.10
  -8   1   6   47.30    7.30
   8  -1  -6   56.99   10.00
   8  -1  -6   52.39    7.60
   8  -1  -6   45.70    8.60
  -8   0   6  109.99   10.70
   8   0  -6  104.99   13.20
   8   0  -6   96.49    9.70
   8   0  -6   90.79    8.50
  -8  -1   6   49.20    6.80
   8   1  -6   56.59   10.70
   8   1  -6   42.60    7.00
  -8  -2   6   56.59    7.10
   8   2  -6   50.89    6.40
   8   2  -6   54.89   10.70
  -8  -3   6   87.89    8.10
  -8  -3   6   89.99   13.10
  -8  -4   6   16.60    8.80
  -8  -5   6   34.70   11.10
  -8  -6   6   26.30   10.90
  -8  -7   6   50.99    9.90
  -9   6   6   22.00    5.60
   9  -6  -6   15.70    9.40
  -9   5   6   25.70    7.80
   9  -5  -6   20.10   10.00
   9  -5  -6   14.70    8.10
   9  -5  -6    7.00    7.60
  -9   4   6    8.40    4.60
   9  -4  -6   -0.30    4.90
   9  -4  -6   16.70    9.00
   9  -4  -6   -0.40    5.50
  -9   3   6    2.30    4.20
   9  -3  -6    1.70    5.30
   9  -3  -6    0.10    4.80
   9  -3  -6    6.40    7.10
  -9   2   6   10.40    4.90
   9  -2  -6    3.50    5.40
   9  -2  -6   11.70    8.00
   9  -2  -6    0.20    3.90
  -9   1   6   17.50    6.30
   9  -1  -6   15.40    8.00
   9  -1  -6    5.50    4.80
   9  -1  -6    2.10    3.80
  -9   0   6   10.20    4.60
   9   0  -6    6.00    6.40
   9   0  -6   -2.60    3.90
  -9  -1   6   12.20    4.40
   9   1  -6   15.60    9.30
   9   1  -6    7.80    4.50
  -9  -2   6   20.60    5.70
   9   2  -6    7.00    3.80
   9   2  -6   11.40    7.50
  -9  -4   6   30.40   10.00
  -9  -5   6   45.30   13.00
  -9  -6   6   43.90    9.40
 -10   5   6   11.10    4.90
  10  -5  -6   -2.40    6.10
  10  -5  -6   23.50    9.50
 -10   4   6    7.90    5.00
  10  -4  -6    0.80    5.80
  10  -4  -6   14.30    8.50
  10  -4  -6   -2.00    5.80
 -10   3   6   17.10    4.70
  10  -3  -6   12.20    8.20
 -10   2   6   28.50    7.80
  10  -2  -6   32.10   10.60
 -10   1   6   20.00    5.40
  10  -1  -6   31.20    9.00
 -10   0   6   50.79    7.50
  10   0  -6   51.69    9.50
  10   0  -6   31.80    8.00
 -10  -1   6   20.40    5.20
  10   1  -6   21.40    8.80
 -10  -2   6   38.00    5.40
  10   2  -6   34.90   11.70
 -10  -3   6   43.00    5.90
 -10  -5   6   22.30    8.20
  11  -4  -6   31.80   11.10
 -11   3   6   19.50    5.00
  11  -3  -6   26.10    9.50
  11  -3  -6    5.70    6.20
 -11   2   6   26.00    6.60
  11  -2  -6   20.60    8.60
  11  -2  -6    8.40    6.50
 -11   1   6   38.90    6.50
  11  -1  -6   20.90    8.40
 -11   0   6   30.30    5.30
  11   0  -6   24.20    8.00
 -11  -1   6   46.80    6.30
 -11  -2   6   39.90    5.90
  11   2  -6   37.60    7.70
  11   3  -6   28.60    8.90
  11   4  -6   72.79   10.00
  12  -3  -6   47.20    8.90
  12  -2  -6   68.89   10.80
  12  -2  -6   37.70   10.10
 -12   1   6   30.40    7.70
  12  -1  -6   12.90    6.50
 -12   0   6   77.59    9.90
  12   0  -6   85.19   12.10
 -12  -1   6   44.40    6.50
  12   1  -6   60.59    9.10
 -12  -2   6   75.39    8.90
  12   2  -6   96.99   11.90
  12   3  -6   72.29   10.00
  12   1   7   24.40    9.00
  12   0   7    0.80    4.90
  12  -1   7   26.30    9.80
  12  -2   7    4.30    6.60
  11   3   7   28.90    7.30
  11   2   7   32.10    5.80
  11   1   7   16.00    7.00
  11   0   7   29.80    5.20
  11  -1   7   13.20    7.30
  11  -2   7   -1.20    5.10
  11  -4   7    1.30    6.60
 -10  -5  -7    5.20    5.60
  10   4   7   18.30    6.80
 -10  -4  -7    2.70    5.10
  10   3   7   21.60    6.80
 -10  -3  -7    2.10    4.70
  10   2   7   13.00    4.90
  10   1   7   22.50    5.90
  10   0   7    3.00    4.80
  10   0   7    9.00    4.40
  10  -1   7   22.50    6.30
  10  -1   7    4.20    5.40
  10  -2   7   18.00    4.80
  10  -2   7    0.20    4.60
  10  -3   7    8.60    6.80
  10  -3   7   21.80    5.40
  10  -4   7   23.50    6.50
  -9  -6  -7    5.70    6.30
   9   5   7    6.60    6.50
  -9  -5  -7   -1.20    4.10
   9   4   7    8.70    5.90
  -9  -4  -7    2.00    4.70
   9   3   7   15.70    6.00
  -9  -3  -7    2.10    4.50
   9   2   7    8.70    4.50
  -9  -2  -7   -0.20    3.90
   9   1   7   15.40    6.70
   9   0   7   -0.20    3.30
   9   0   7    8.70    4.90
   9  -1   7    9.90    6.20
   9  -1   7   25.60    6.60
   9  -2   7    2.40    4.60
   9  -2   7   14.50    5.20
   9  -3   7   21.30    5.10
   9  -3   7    2.40    5.70
   9  -5   7   14.30    5.70
  -8  -7  -7    1.20    5.10
  -8  -6  -7   12.80    7.60
   8   5   7    1.70    6.00
  -8  -5  -7    1.90    4.70
   8   4   7    8.50    5.80
  -8  -4  -7   -1.50    3.60
   8   3   7   74.39   10.00
  -8  -3  -7   71.69   11.10
   8   2   7   38.80    9.10
  -8  -2  -7   26.90    8.40
   8   1   7  424.86   24.20
   8   0   7    3.60    4.80
   8  -1   7  408.06   25.00
   8  -1   7  422.76   23.50
   8  -2   7   33.50    8.30
   8  -2   7   27.60    8.70
   8  -3   7   61.19   12.60
   8  -3   7   90.29    9.70
   8  -4   7    5.10    4.30
   8  -4   7   15.20    4.40
   8  -4   7    1.10    5.10
   8  -5   7   21.50    6.40
   8  -6   7   34.70    9.30
   8  -7   7   -3.60    6.60
   7   6   7    8.90    4.40
   7   5   7   22.90    7.90
   7   5   7   15.70    5.10
  -7  -5  -7   11.00    6.40
   7   4   7   18.00    8.10
  -7  -4  -7   13.50    6.80
  -7  -4  -7   27.40    5.70
   7   3   7   68.19    9.70
  -7  -3  -7   71.49    7.90
  -7  -3  -7   65.49   10.20
   7   2   7   24.40    8.30
  -7  -2  -7   27.00    4.10
  -7  -2  -7   15.30    6.20
   7   1   7  204.78   15.70
   7   1   7  205.28   10.50
  -7  -1  -7  202.88   16.10
   7   0   7    0.60    4.70
   7  -1   7  191.78   15.70
   7  -1   7  191.78   14.70
   7  -2   7   32.40    7.80
   7  -3   7   74.79    8.60
   7  -3   7   66.49   11.00
   7  -4   7   26.10    7.30
   7  -4   7   29.80    5.10
   7  -4   7   19.40    8.40
   7  -5   7   41.30    5.10
   7  -5   7   27.60    6.80
   7  -6   7   16.80    5.80
   7  -6   7    1.70    6.80
   7  -7   7    0.20    7.00
   7  -7   7   20.10    7.10
   6   7   7   15.30    5.20
  -6  -7  -7    3.70    5.70
   6   6   7    8.60    4.50
   6   6   7   -1.00    5.80
  -6  -6  -7    1.90    5.10
  -6  -6  -7   13.10    7.10
   6   5   7   95.59   11.90
   6   5   7   89.09    7.90
  -6  -5  -7   96.49   13.20
  -6  -5  -7   99.49   11.20
   6   4   7  108.39    7.90
   6   4   7  105.79   11.60
  -6  -4  -7  123.49   11.10
  -6  -4  -7  101.99   12.70
   6   3   7  174.78   14.50
  -6  -3  -7  176.38   12.10
  -6  -3  -7  187.18   15.80
   6   2   7  282.27   18.20
  -6  -2  -7  267.47   18.20
  -6  -2  -7  285.47   14.40
   6   1   7   52.39    4.30
   6   1   7   48.50    8.20
  -6  -1  -7   42.10    7.60
   6   0   7   22.00    7.40
   6   0   7   34.50    2.90
   6  -1   7   49.70    9.50
   6  -1   7   52.19   10.20
   6  -1   7   59.69    3.70
   6  -2   7  259.57   16.60
   6  -2   7  291.57   19.30
   6  -2   7  280.07   13.00
   6  -3   7  167.08   12.90
   6  -3   7  170.08   11.10
   6  -3   7  180.68   15.90
   6  -4   7  100.09    9.50
   6  -4   7  109.19   10.70
   6  -4   7  105.19    9.70
   6  -5   7   97.79   10.50
   6  -5   7   92.99   10.40
   6  -5   7   84.89   12.90
   6  -5   7  114.19    9.70
   6  -6   7    4.70    5.50
   6  -6   7   17.50    5.60
   6  -7   7   20.00    8.40
   6  -7   7    5.40    6.20
   6  -7   7   -0.60    6.30
   6  -8   7   -1.10    7.20
  -5  -8  -7   30.70    8.70
  -5  -8  -7    1.70    5.50
   5   7   7   15.70    4.90
  -5  -7  -7   20.30    7.90
   5   6   7    6.30    4.20
   5   6   7   -0.40    5.80
  -5  -6  -7    6.30    6.30
  -5  -6  -7   -2.20    3.90
   5   5   7   22.00    8.20
   5   5   7   11.50    4.80
  -5  -5  -7   20.00    7.80
   5   4   7    4.50    3.30
   5   4   7   -1.20    5.30
  -5  -4  -7    8.20    4.50
  -5  -4  -7    0.30    3.60
   5   3   7   35.60    9.50
   5   3   7   29.40    4.00
  -5  -3  -7   27.40    7.60
  -5  -3  -7   35.20    5.60
   5   2   7    1.10    2.30
   5   2   7    2.00    5.00
  -5  -2  -7    6.30    2.70
  -5  -2  -7    3.20    3.40
   5   1   7   13.10    2.10
   5   1   7   12.00    6.10
  -5  -1  -7    5.60    3.50
   5   0   7   -2.20    3.80
   5  -1   7   12.90    5.50
   5  -1   7   15.00    5.40
   5  -2   7    3.60    4.10
   5  -2   7    1.70    3.70
   5  -2   7    5.30    2.60
   5  -3   7   37.90    8.30
   5  -3   7   35.20    5.40
   5  -3   7   28.80    7.90
   5  -4   7   -0.80    3.80
   5  -4   7    2.90    3.50
   5  -4   7    1.60    4.20
   5  -4   7    3.50    3.80
   5  -5   7   24.10    6.60
   5  -5   7   17.60    7.00
   5  -5   7   11.90    7.10
   5  -6   7    3.80    5.40
   5  -6   7   10.50    4.90
   5  -6   7    0.00    5.20
   5  -7   7   12.40    7.00
   5  -7   7    8.80    6.10
   5  -7   7   -0.60    5.90
   5  -8   7   -3.40    6.50
   5  -8   7   13.70    7.70
   4   8   7   16.60    5.50
  -4  -8  -7   21.80   10.60
   4   7   7   10.30    4.90
  -4  -7  -7    1.20    5.20
  -4  -7  -7   15.00    8.00
   4   6   7   -0.80    5.50
   4   6   7    5.20    4.00
  -4  -6  -7    3.70    6.20
  -4  -6  -7    3.40    4.70
   4   5   7   17.40    5.60
   4   5   7   12.80    7.30
  -4  -5  -7   13.50    6.40
  -4  -5  -7   23.30    8.40
   4   4   7   38.70    6.40
   4   4   7   44.90   10.60
  -4  -4  -7   29.30    8.30
  -4  -4  -7   40.50    7.40
   4   3   7   70.19    9.30
   4   3   7   64.19    5.30
  -4  -3  -7   70.69    9.30
  -4  -3  -7   68.29    7.50
   4   2   7   85.69    4.90
   4   2   7   88.19    9.70
  -4  -2  -7   94.99    6.90
  -4  -2  -7   85.09    9.30
   4   1   7   71.69    4.30
   4   1   7   65.19    7.70
  -4  -1  -7   56.99    7.30
  -4  -1  -7   64.89    4.00
   4   0   7   -0.80    3.30
  -4   0  -7   -0.80    2.00
   4  -1   7   56.39    7.40
   4  -1   7   53.79    7.10
   4  -2   7   91.29    8.90
   4  -2   7   95.09    9.90
   4  -2   7   96.39    6.40
  -4   2  -7  118.29    6.20
   4  -3   7   72.79    9.30
   4  -3   7   72.29    7.10
   4  -3   7   65.39    7.60
   4  -4   7   43.30    9.00
   4  -4   7   31.40    5.50
   4  -4   7   37.10    7.20
   4  -4   7   29.20    8.10
   4  -5   7   27.40    4.70
   4  -5   7    8.10    5.80
   4  -5   7   15.50    5.00
   4  -5   7   19.90    7.40
   4  -6   7    5.90    4.30
   4  -6   7    3.60    5.60
   4  -6   7    0.20    5.00
   4  -7   7    8.30    6.60
   4  -7   7    2.80    4.90
   4  -7   7   -2.00    5.30
   4  -8   7    9.00    7.00
   4  -8   7   -3.40    5.50
  -3  -9  -7   24.80   12.00
  -3  -9  -7    3.80    5.40
   3   8   7   14.70    5.30
  -3  -8  -7   33.10   11.80
  -3  -8  -7    2.70    5.70
   3   7   7   11.60    4.20
  -3  -7  -7   -0.20    4.40
  -3  -7  -7   12.70    8.40
   3   6   7    6.40    5.40
   3   6   7   11.00    5.20
  -3  -6  -7    8.70    5.90
  -3  -6  -7    9.90    7.30
   3   5   7    5.60    5.80
   3   5   7    4.50    3.90
  -3  -5  -7    5.40    4.80
  -3  -5  -7   13.60    6.70
   3   4   7   31.90    8.50
   3   4   7   37.40    6.40
  -3  -4  -7   35.70    8.50
  -3  -4  -7   35.40    6.60
   3   3   7   30.20    4.90
   3   3   7   29.40    8.20
  -3  -3  -7   27.00    5.30
  -3  -3  -7   25.20    6.80
   3   2   7   42.70    8.60
   3   2   7   30.90    3.10
  -3  -2  -7   38.20    4.60
  -3  -2  -7   29.00    6.40
   3   1   7   70.09    8.10
   3   1   7   70.49    4.40
  -3  -1  -7   67.39    7.30
  -3  -1  -7   70.49    4.40
   3   0   7   -0.70    3.30
  -3   0  -7   -0.60    1.90
   3  -1   7   58.59    7.00
   3  -2   7   33.90    4.00
   3  -2   7   36.20    6.20
   3  -2   7   49.20    8.40
  -3   2  -7   32.30    2.60
   3  -3   7   31.80    6.70
   3  -3   7   26.70    5.00
   3  -3   7   25.40    6.50
  -3   3  -7   27.30    3.30
   3  -4   7   29.10    7.40
   3  -4   7   34.60    5.60
   3  -4   7   38.50    8.70
   3  -4   7   24.20    5.50
  -3   4  -7   31.90    4.30
   3  -5   7    7.30    6.10
   3  -5   7    6.40    5.20
   3  -5   7   15.70    4.30
   3  -5   7    9.10    4.30
  -3   5  -7   10.10    4.00
   3  -6   7    2.30    5.30
   3  -6   7   13.20    7.20
   3  -6   7    7.10    3.40
  -3   6  -7    8.60    3.60
   3  -7   7   -2.30    5.10
   3  -7   7    4.40    6.40
  -3   7  -7   17.70    4.70
   3  -8   7   -0.60    5.90
   3  -8   7   11.40    6.90
   3  -9   7   13.70    7.10
   3  -9   7   -2.40    6.40
  -2  -9  -7   26.70   11.70
   2   8   7   22.80    5.60
  -2  -8  -7    1.90    5.60
  -2  -8  -7   14.10    9.50
   2   7   7    5.30    4.20
   2   7   7    6.50    4.50
  -2  -7  -7   13.00    9.20
  -2  -7  -7    1.40    4.70
   2   6   7   -3.80    4.20
   2   6   7    1.20    3.50
  -2  -6  -7   -0.70    3.60
  -2  -6  -7    6.10    7.00
   2   5   7    0.10    3.00
   2   5   7    1.10    4.60
  -2  -5  -7   -0.30    3.70
  -2  -5  -7    3.10    4.90
   2   4   7  123.89    8.30
   2   4   7  138.99   12.10
  -2  -4  -7  133.29   12.40
  -2  -4  -7  140.09   12.10
   2   3   7    2.00    4.80
   2   3   7    0.30    2.30
  -2  -3  -7    2.50    3.70
  -2  -3  -7   -0.40    2.60
   2   2   7  553.04   23.90
  -2  -2  -7  576.54   24.30
  -2  -2  -7  554.34   23.10
   2   1   7   21.60    2.60
   2   1   7   15.70    5.50
  -2  -1  -7   16.10    3.10
  -2  -1  -7    9.90    3.60
   2   0   7   70.19    7.50
  -2   0  -7   68.69    2.50
  -2   0  -7   70.09    3.30
  -2   0  -7   62.39    6.40
   2  -1   7   17.10    5.30
   2  -2   7  593.04   22.60
   2  -2   7  564.14   22.70
   2  -2   7  591.84   23.80
   2  -3   7    0.10    2.90
   2  -3   7    1.20    3.10
   2  -3   7    0.20    2.70
   2  -4   7  155.28    9.70
   2  -4   7  139.69   11.90
   2  -4   7  139.09    8.90
   2  -4   7  136.09   11.90
  -2   4  -7  129.59    7.60
   2  -5   7    0.20    4.50
   2  -5   7    2.40    3.00
   2  -5   7    0.50    4.00
   2  -5   7   -0.20    3.30
  -2   5  -7    4.60    3.70
   2  -6   7   -2.00    3.30
   2  -6   7   -0.40    4.30
   2  -6   7    1.60    4.80
  -2   6  -7    0.00    3.40
   2  -7   7   -1.80    4.60
   2  -7   7    6.30    6.00
  -2   7  -7   11.60    4.50
   2  -8   7    4.60    6.50
   2  -8   7   -1.10    5.50
  -2   8  -7   17.80    4.80
   2  -9   7   -1.00    7.10
   2  -9   7   10.80    7.60
  -1  -9  -7   23.60   12.00
  -1  -9  -7    1.20    6.10
  -1  -8  -7   22.40   10.80
  -1  -8  -7    2.30    5.70
   1   7   7    6.50    3.60
  -1  -7  -7   11.80    8.80
  -1  -7  -7    3.00    4.90
   1   6   7   -2.00    3.80
  -1  -6  -7   -2.00    6.10
  -1  -6  -7    0.10    4.10
   1   5   7   25.30    7.40
  -1  -5  -7   21.90    7.20
  -1  -5  -7   32.60    9.70
   1   4   7    2.20    4.90
  -1  -4  -7   -0.70    3.20
  -1  -4  -7    4.80    5.00
   1   3   7   24.90    7.10
  -1  -3  -7   21.00    5.70
  -1  -3  -7   29.00    7.50
   1   2   7    3.90    4.40
  -1  -2  -7    3.80    2.10
  -1  -2  -7    5.50    3.60
  -1  -2  -7    3.30    2.70
   1   1   7   22.10    6.10
  -1  -1  -7   18.40    4.20
  -1  -1  -7   11.90    3.60
  -1  -1  -7   16.50    2.40
   1   0   7    3.60    3.80
  -1   0  -7    5.70    2.20
  -1   0  -7    4.00    1.70
  -1   0  -7    2.40    1.90
   1  -1   7   13.50    3.40
   1  -1   7   13.60    4.80
   1  -1   7   16.50    3.50
  -1   1  -7   22.20    2.90
   1  -2   7    5.80    3.60
   1  -2   7    3.10    2.50
   1  -2   7    5.30    3.00
  -1   2  -7    3.90    2.20
   1  -3   7   24.30    5.30
   1  -3   7   25.80    5.00
   1  -3   7   30.10    3.80
   1  -3   7   24.90    5.50
   1  -4   7    2.00    2.50
   1  -4   7    2.10    3.50
   1  -4   7    1.10    3.10
   1  -4   7    1.90    3.40
   1  -5   7   27.10    8.80
   1  -5   7   16.10    6.20
   1  -5   7   27.10    4.80
   1  -5   7   15.60    4.70
   1  -6   7    3.30    5.10
   1  -6   7   -1.00    3.70
   1  -6   7   -0.90    3.90
  -1   6  -7    2.10    3.60
   1  -7   7    5.20    6.30
   1  -7   7    1.80    5.10
  -1   7  -7    9.40    4.00
   1  -8   7   -1.00    5.60
   1  -8   7   10.10    6.10
  -1   8  -7   19.30    5.20
   1  -9   7   12.60    7.50
   1  -9   7    1.60    6.70
   0  -9  -7    4.60    6.50
   0  -9  -7   21.90   12.50
   0  -8  -7   38.90   14.70
   0   7   7    1.50    4.10
   0  -7  -7   -1.00    4.20
   0  -7  -7    8.50    8.30
   0   6   7   47.60    7.50
   0  -6  -7   55.09   10.10
   0  -6  -7   47.30   10.80
   0   5   7    3.20    4.60
   0  -5  -7    6.00    6.80
   0  -5  -7   -0.90    3.70
   0   4   7  117.59   10.50
   0  -4  -7  122.79   12.20
   0  -4  -7  119.19   11.30
   0   3   7    1.00    4.00
   0  -3  -7   -1.10    2.40
   0  -3  -7    0.10    3.90
   0   2   7 1211.88   40.90
   0  -2  -7 1253.27   40.60
   0  -2  -7 1265.27   30.80
   0  -2  -7 1175.38   45.50
   0   1   7   -0.70    3.60
   0  -1  -7   -1.10    1.50
   0  -1  -7    1.20    2.60
   0   0   7    4.90    3.90
   0   0  -7    0.50    2.00
   0   0  -7   -0.10    1.40
   0  -1   7   -1.20    1.90
   0  -1   7    3.50    3.50
   0  -1   7   -1.20    1.50
   0   1  -7    0.40    2.30
   0  -2   7 1244.78   38.30
   0  -2   7 1279.17   38.60
   0  -2   7 1246.88   45.70
   0   2  -7 1216.58   37.00
   0  -3   7    0.60    1.50
   0  -3   7    2.60    3.20
   0  -3   7   -0.10    1.00
   0  -3   7   -0.10    3.10
   0  -4   7  115.29    6.70
   0  -4   7  111.69   10.10
   0  -4   7  134.19    6.70
   0  -4   7  122.89    7.60
   0  -4   7  118.59   11.60
   0  -5   7    0.60    2.50
   0  -5   7   -0.50    4.40
   0  -5   7   -0.10    3.90
   0  -5   7    0.20    2.90
   0  -6   7   39.30    8.20
   0  -6   7   40.90    9.20
   0  -7   7    9.20    6.40
   0  -7   7    0.90    5.20
   0   7  -7    6.60    3.60
   0  -8   7   11.60    7.40
   0  -8   7   40.90   11.80
   0   8  -7   16.70    6.80
   0  -9   7   -3.20    5.60
   0  -9   7   20.00    9.20
   1  -9  -7    3.60    6.60
   1  -9  -7   27.10   12.40
   1  -8  -7    7.40    9.50
   1  -8  -7    3.50    6.20
  -1   7   7    3.70    4.50
   1  -7  -7    2.90    5.40
   1  -7  -7   14.20    9.40
  -1   6   7    4.70    4.20
   1  -6  -7    2.80    7.40
   1  -6  -7    1.60    4.70
  -1   5   7   20.70    6.60
   1  -5  -7   27.00   10.10
   1  -5  -7   17.30    6.60
  -1   4   7    4.90    4.60
   1  -4  -7   -1.00    5.00
   1  -4  -7   -1.10    3.50
  -1   3   7   25.60    6.60
   1  -3  -7   22.10    7.20
   1  -3  -7   20.00    5.30
  -1   2   7    5.80    4.30
   1  -2  -7    5.10    4.00
   1  -2  -7    1.70    2.50
  -1   1   7   14.40    3.80
  -1   1   7   17.90    5.20
   1  -1  -7   13.60    3.20
   1  -1  -7   20.10    5.40
  -1   0   7    1.30    2.40
  -1   0   7    4.20    3.70
   1   0  -7    3.20    2.60
   1   0  -7    2.30    1.40
  -1  -1   7   13.40    2.40
  -1  -1   7   19.00    4.90
  -1  -1   7   13.70    4.30
  -1  -1   7   13.10    2.80
   1   1  -7   16.10    4.30
  -1  -2   7    4.20    3.40
  -1  -2   7    5.20    3.60
  -1  -2   7    4.60    2.20
   1   2  -7    4.30    2.70
  -1  -3   7   24.20    4.80
  -1  -3   7   24.90    4.00
  -1  -3   7   22.20    6.90
   1   3  -7   28.30    3.10
  -1  -4   7    0.80    3.00
  -1  -4   7    3.50    2.30
  -1  -4   7    3.80    4.80
  -1  -5   7   25.70    9.10
  -1  -5   7   20.30    6.40
  -1  -6   7    1.70    4.20
  -1  -6   7    1.00    5.30
  -1  -7   7   -1.80    4.20
  -1  -7   7    6.20    5.80
  -1  -8   7    0.60    5.20
  -1  -8   7    5.40    6.60
   1   8  -7   15.00    5.30
  -1  -9   7   16.70    8.70
  -1  -9   7   -1.70    5.70
   2  -9  -7    3.70    6.70
   2  -9  -7   35.80   13.20
   2  -8  -7    5.60    9.60
   2  -8  -7   -2.50    4.60
  -2   7   7    6.00    3.70
   2  -7  -7    0.90    5.10
   2  -7  -7    6.40    9.40
  -2   6   7    5.40    4.30
   2  -6  -7   -3.50    6.90
   2  -6  -7    1.20    4.70
  -2   5   7    2.60    4.30
   2  -5  -7    4.40    6.50
   2  -5  -7   -0.60    4.10
  -2   4   7  142.29   11.50
   2  -4  -7  140.09   11.80
   2  -4  -7  134.89   14.30
   2  -4  -7  133.09   12.30
  -2   3   7   -0.30    3.50
   2  -3  -7    0.10    2.70
   2  -3  -7   -1.00    3.70
   2  -3  -7    1.20    4.50
  -2   2   7  557.44   23.60
   2  -2  -7  575.94   22.00
   2  -2  -7  557.94   27.60
   2  -2  -7  585.84   21.80
  -2   1   7   13.10    3.80
  -2   1   7   12.50    4.70
   2  -1  -7   15.30    5.30
   2  -1  -7   12.80    3.90
   2  -1  -7   11.00    2.90
  -2   0   7   63.39    6.60
  -2   0   7   73.09    5.70
  -2   0   7   63.69    4.00
   2   0  -7   67.39    3.80
   2   0  -7   68.59    7.90
  -2  -1   7   16.70    4.80
  -2  -1   7   12.50    2.50
  -2  -1   7   18.50    5.60
   2   1  -7   13.20    4.40
  -2  -2   7  590.44   20.60
  -2  -2   7  592.74   18.20
  -2  -2   7  571.44   27.40
   2   2  -7  560.64   20.40
  -2  -3   7    0.90    3.40
  -2  -3   7   -1.00    2.00
  -2  -3   7    2.30    2.30
   2   3  -7    3.20    2.10
  -2  -4   7  137.69   10.00
  -2  -4   7  140.79    5.70
  -2  -4   7  137.19   13.30
  -2  -5   7    0.50    3.60
  -2  -5   7    1.70    4.80
  -2  -6   7   -1.30    3.70
  -2  -6   7    3.80    6.00
  -2  -7   7    4.60    5.00
  -2  -7   7    1.50    5.40
  -2  -8   7    0.10    5.30
  -2  -8   7   14.90    8.20
  -2  -9   7   22.00   10.30
  -2  -9   7    3.60    6.30
   3  -9  -7   46.20   15.50
   3  -8  -7    1.20    5.70
   3  -8  -7   12.40   12.30
  -3   7   7    5.00    4.10
   3  -7  -7    9.60    9.50
   3  -7  -7    1.00    5.50
  -3   6   7    5.00    4.60
   3  -6  -7    9.60    6.60
   3  -6  -7   18.10    9.70
   3  -6  -7    0.90    5.90
  -3   5   7    6.30    5.10
   3  -5  -7   14.10    8.30
   3  -5  -7    0.30    5.40
   3  -5  -7    4.70    5.00
  -3   4   7   39.00    8.70
   3  -4  -7   32.10    7.70
   3  -4  -7   35.00   10.70
   3  -4  -7   38.30    8.30
  -3   3   7   29.70    7.20
   3  -3  -7   37.00   10.20
   3  -3  -7   23.60    6.10
   3  -3  -7   24.90    6.50
  -3   2   7   36.90    7.60
   3  -2  -7   37.00    6.40
   3  -2  -7   33.60    6.90
   3  -2  -7   33.10    5.30
  -3   1   7   71.69    7.40
   3  -1  -7   73.49    5.60
   3  -1  -7   72.39    9.10
   3  -1  -7   68.79    6.60
  -3   0   7    2.80    3.10
  -3   0   7    0.10    1.90
   3   0  -7    0.30    0.70
   3   0  -7    0.60    2.40
   3   0  -7   -1.20    2.60
  -3  -1   7   72.69    4.50
  -3  -1   7   69.99    6.50
  -3  -2   7   34.60    6.40
  -3  -2   7   34.20    4.50
   3   2  -7   30.00    5.20
  -3  -3   7   24.80    3.50
  -3  -3   7   24.00    3.90
  -3  -3   7   42.70   10.60
   3   3  -7   26.20    4.60
  -3  -4   7   30.10    5.60
  -3  -4   7   38.70   10.60
  -3  -4   7   35.50    2.70
   3   4  -7   33.40    2.80
  -3  -5   7   12.10    6.80
  -3  -5   7    7.60    4.30
  -3  -6   7    7.50    7.10
  -3  -6   7    7.60    4.70
  -3  -7   7   -1.00    3.80
  -3  -7   7    1.60    6.20
  -3  -8   7   17.70    8.80
  -3  -8   7    3.50    5.50
  -3  -9   7   14.20    8.20
  -4   8   7   14.80    4.60
   4  -8  -7   20.00   11.60
  -4   7   7   10.40    4.60
   4  -7  -7    8.00    8.60
   4  -7  -7   -0.40    5.50
   4  -7  -7    8.40    7.20
  -4   6   7    5.00    4.70
   4  -6  -7   -1.80    5.60
   4  -6  -7    4.10    7.80
   4  -6  -7    0.10    5.00
  -4   5   7   14.50    6.20
   4  -5  -7   16.20   10.10
   4  -5  -7   14.80    6.90
   4  -5  -7    6.40    6.10
  -4   4   7   37.00    9.00
   4  -4  -7   31.70    8.20
   4  -4  -7   44.70   12.80
   4  -4  -7   30.40    7.70
  -4   3   7   61.19    8.00
   4  -3  -7   74.19   10.60
   4  -3  -7   60.29    8.60
   4  -3  -7   64.89    8.20
  -4   2   7   81.99    8.60
   4  -2  -7   93.19   10.80
   4  -2  -7   86.09    7.90
   4  -2  -7   95.19    9.30
  -4   1   7   61.29    7.20
   4  -1  -7   62.09    9.00
   4  -1  -7   60.59    6.90
   4  -1  -7   61.99    5.40
  -4   0   7   -2.90    2.50
  -4   0   7    3.10    1.70
   4   0  -7    2.50    3.60
   4   0  -7    0.40    0.90
   4   0  -7    0.40    2.50
  -4  -1   7   60.79    6.50
   4   1  -7   54.29    8.20
   4   1  -7   62.19    5.20
  -4  -2   7   92.99    7.10
  -4  -2   7   87.79   10.50
  -4  -3   7   76.79    5.40
  -4  -3   7   68.39   10.40
  -4  -3   7   70.49    5.50
   4   3  -7   63.59    6.70
  -4  -4   7   45.30    3.30
  -4  -4   7   33.30    5.40
  -4  -4   7   39.90    8.60
  -4  -5   7   16.80    9.30
  -4  -5   7   15.30    4.90
  -4  -6   7    2.60    6.10
  -4  -6   7    2.60    3.80
  -4  -7   7    9.90    8.00
  -4  -8   7    8.70    7.80
   5  -8  -7   13.30   12.10
   5  -8  -7    0.20    6.50
  -5   7   7    5.00    4.60
   5  -7  -7    2.70    7.00
   5  -7  -7    2.10    5.90
   5  -7  -7    7.60   10.30
  -5   6   7    6.70    4.40
   5  -6  -7   -6.80    5.80
   5  -6  -7    5.80    9.10
   5  -6  -7   -0.90    4.80
  -5   5   7   19.10    6.80
   5  -5  -7   11.20    6.30
   5  -5  -7   26.80   11.80
   5  -5  -7   14.20    7.60
  -5   4   7    1.40    3.80
   5  -4  -7   -1.40    4.70
   5  -4  -7   -1.70    3.80
   5  -4  -7    1.60    6.80
  -5   3   7   38.90    9.00
   5  -3  -7   28.00    7.40
   5  -3  -7   43.30   12.20
   5  -3  -7   37.80    7.60
  -5   2   7    2.50    3.60
   5  -2  -7    2.70    4.90
   5  -2  -7    5.10    4.60
   5  -2  -7    2.10    3.20
  -5   1   7   15.70    5.10
   5  -1  -7   17.00    5.20
   5  -1  -7    8.20    3.20
   5  -1  -7   13.80    6.40
  -5   0   7    0.20    2.80
   5   0  -7    2.20    4.60
   5   0  -7    1.40    1.20
   5   0  -7    2.00    3.00
   5   0  -7    0.70    1.50
  -5  -1   7   15.60    5.10
   5   1  -7   16.20    6.90
   5   1  -7   11.20    3.40
  -5  -2   7    3.80    5.00
  -5  -2   7    5.40    3.20
   5   2  -7    1.80    2.30
  -5  -3   7   32.00    3.80
  -5  -3   7   35.10    4.30
  -5  -3   7   43.50   11.80
  -5  -4   7    3.50    2.60
  -5  -4   7   -2.50    5.10
  -5  -5   7   28.40   12.30
  -5  -6   7    2.90    8.40
  -5  -7   7   20.10   11.70
  -5  -8   7   14.40    7.40
  -6   8   7   16.80    5.50
   6  -8  -7   10.90   12.10
   6  -8  -7    1.20    6.30
  -6   7   7   13.50    5.60
   6  -7  -7   16.90   11.80
   6  -7  -7   -3.70    7.10
   6  -7  -7    4.50    7.00
  -6   6   7    4.10    4.40
   6  -6  -7   -1.00    4.80
   6  -6  -7   13.10    9.40
   6  -6  -7    1.70    6.70
  -6   5   7   86.39   10.60
   6  -5  -7  110.59   15.50
   6  -5  -7   88.19   11.90
   6  -5  -7   83.19   12.20
  -6   4   7   95.49   10.90
   6  -4  -7  118.19   15.20
   6  -4  -7   92.69   11.40
   6  -4  -7  108.19   11.50
  -6   3   7  170.68   14.00
   6  -3  -7  163.98   13.50
   6  -3  -7  184.68   18.20
   6  -3  -7  174.78   13.30
  -6   2   7  262.47   17.10
   6  -2  -7  273.07   16.40
   6  -2  -7  281.47   21.70
   6  -2  -7  287.87   15.30
  -6   1   7   39.60    6.70
   6  -1  -7   46.80    5.80
   6  -1  -7   47.40    7.40
   6  -1  -7   52.29   13.00
  -6   0   7   21.90    6.10
   6   0  -7   27.80    9.30
   6   0  -7   23.50    4.00
   6   0  -7   22.80    5.40
  -6  -1   7   39.50    6.30
   6   1  -7   42.20    3.20
   6   1  -7   42.00    8.90
   6   1  -7   48.70    6.10
  -6  -2   7  310.77   22.30
  -6  -2   7  287.57   15.20
   6   2  -7  285.67   12.00
  -6  -3   7  179.08   10.60
  -6  -3   7  200.18   18.40
   6   3  -7  178.78    7.50
  -6  -4   7  126.99   15.40
  -6  -5   7  101.19   14.30
  -6  -6   7    5.30    7.50
  -6  -7   7   15.20    8.70
  -6  -8   7   11.70    8.80
  -7   7   7   19.90    5.50
   7  -7  -7   -3.60    5.30
   7  -7  -7   10.40   11.30
  -7   6   7    7.70    4.90
   7  -6  -7   -1.20    5.20
   7  -6  -7   -2.70    6.40
   7  -6  -7    3.10    8.70
  -7   5   7   12.50    6.10
   7  -5  -7    9.30    6.80
   7  -5  -7   25.10   11.80
   7  -5  -7    9.50    7.30
  -7   4   7   16.00    6.50
   7  -4  -7   22.40   10.40
   7  -4  -7   12.30    6.10
   7  -4  -7   12.30    7.40
  -7   3   7   61.09    8.80
   7  -3  -7   60.79    9.50
   7  -3  -7   72.99   12.00
   7  -3  -7   62.39    9.20
  -7   2   7   24.50    7.00
   7  -2  -7   22.40    9.60
   7  -2  -7   17.60    6.10
   7  -2  -7   13.40    5.10
  -7   1   7  208.78   14.90
   7  -1  -7  189.08   18.10
   7  -1  -7  215.58   12.30
   7  -1  -7  219.88   14.10
  -7   0   7    3.00    3.70
   7   0  -7   -1.50    2.40
   7   0  -7   -3.10    5.10
   7   0  -7    0.70    4.00
  -7  -1   7  204.28   13.70
   7   1  -7  191.98   18.30
   7   1  -7  200.58   11.70
  -7  -2   7   29.00    4.50
   7   2  -7   23.80    9.80
   7   2  -7   18.90    4.50
  -7  -3   7   75.49    7.10
  -7  -3   7   75.29   11.80
  -7  -4   7   24.40   10.10
  -7  -5   7   22.60   11.50
  -7  -6   7   15.30    8.70
  -7  -7   7   26.20   11.20
  -8   7   7   13.70    5.20
   8  -7  -7    9.80   11.60
   8  -7  -7    2.00    7.00
  -8   6   7   30.20    7.30
   8  -6  -7    9.50    8.00
   8  -6  -7   15.50    8.70
   8  -6  -7   30.50   13.30
  -8   5   7    8.80    4.10
   8  -5  -7    4.30    6.60
   8  -5  -7   -1.60    5.30
   8  -5  -7   12.40    9.50
  -8   4   7    3.20    3.50
   8  -4  -7    1.70    4.90
   8  -4  -7   -5.70    5.00
   8  -4  -7    0.70    6.90
  -8   3   7   79.09   10.10
   8  -3  -7   94.59   13.60
   8  -3  -7   72.89   10.50
   8  -3  -7   77.99   10.10
  -8   2   7   37.60    9.00
   8  -2  -7   40.70   13.10
   8  -2  -7   24.70    7.50
   8  -2  -7   21.20    6.30
  -8   1   7  408.66   23.30
   8  -1  -7  424.66   29.10
   8  -1  -7  435.66   21.60
   8  -1  -7  455.85   20.10
  -8   0   7    6.20    3.80
   8   0  -7    1.10    6.40
   8   0  -7    2.40    4.00
  -8  -1   7  437.76   22.50
   8   1  -7  449.06   19.50
   8   1  -7  422.16   29.30
  -8  -2   7   37.80    7.90
   8   2  -7   27.50    5.50
   8   2  -7   46.40   13.50
  -8  -3   7   81.99   12.60
  -8  -3   7   90.69    8.30
  -8  -4   7   14.50    8.80
  -8  -5   7   28.80   10.00
  -8  -6   7   48.60   13.90
  -8  -7   7   57.09   10.80
   9  -6  -7   -0.40    5.90
   9  -6  -7   12.40   10.40
  -9   5   7    6.70    3.90
   9  -5  -7   -1.10    5.90
   9  -5  -7   22.10    8.90
   9  -5  -7   -2.00    7.10
  -9   4   7   10.30    4.60
   9  -4  -7    8.00    8.20
   9  -4  -7   -2.90    4.90
   9  -4  -7   -7.30    5.70
  -9   3   7    9.90    4.60
   9  -3  -7   -2.80    5.00
   9  -3  -7    4.50    5.20
   9  -3  -7   12.80    7.90
  -9   2   7   13.80    5.00
   9  -2  -7    9.50    7.10
   9  -2  -7   -0.50    4.70
  -9   1   7   26.70    7.80
   9  -1  -7    9.90    5.70
   9  -1  -7   23.50   10.40
  -9   0   7   13.30    4.50
   9   0  -7    4.90    7.00
   9   0  -7    4.30    4.30
   9   1  -7   16.80    8.40
   9   1  -7   15.50    5.40
  -9  -2   7   26.60    4.70
   9   2  -7   18.20    8.30
  -9  -3   7   16.50    4.40
   9   3  -7   22.50    9.80
  -9  -4   7   20.00    9.00
  -9  -5   7   13.20    6.80
  -9  -6   7   59.19   10.40
  10  -5  -7   18.20   10.90
  10  -5  -7   -1.50    6.40
 -10   4   7    9.60    6.30
  10  -4  -7   -5.10    6.10
  10  -4  -7   13.50    8.60
 -10   3   7   20.40    5.90
  10  -3  -7   11.80    6.50
  10  -3  -7   18.10    8.90
 -10   2   7   32.30    5.60
  10  -2  -7   18.10    9.30
  10  -1  -7    0.80    5.30
  10  -1  -7   13.50    8.70
 -10   0   7   13.20    5.00
  10   0  -7   25.60    9.00
  10   0  -7    5.70    5.10
 -10  -1   7   15.00    5.20
  10   1  -7   21.60    9.50
 -10  -2   7   33.30    5.10
  10   2  -7   19.40    8.50
  10   3  -7   24.90    9.20
  10   4  -7   34.70    9.70
 -10  -5   7   56.89   10.50
  11  -4  -7   29.80    9.70
  11  -3  -7    4.90    6.70
  11  -3  -7   35.80   10.60
 -11   2   7   23.20    6.00
  11  -2  -7    8.60    6.30
 -11   1   7   31.10    8.30
  11  -1  -7   25.80    9.40
  11  -1  -7   10.20    6.30
 -11   0   7   21.30    6.00
  11   0  -7   25.50    8.90
 -11  -1   7   42.70    5.90
  11   1  -7   46.10   12.40
 -11  -2   7   45.40    6.10
  11   2  -7   24.70    9.00
  11   3  -7   57.29    9.50
  11   4  -7   51.19    8.80
  12  -2  -7   34.10    8.60
  12  -1  -7   74.39   10.70
  12  -1  -7   40.70   10.50
 -12   0   7   51.99    7.10
  12   0  -7   34.00    7.10
 -12  -1   7   76.99    8.70
  12   1  -7   57.29   10.10
  12   2  -7   59.49    9.10
  12   1   8    6.20    5.60
  12   0   8   25.90    9.40
  12  -1   8    3.00    5.50
  11   4   8   23.90    7.70
 -11  -4  -8    2.30    5.40
  11   3   8   21.30    6.90
  11   2   8   24.00    6.70
  11   1   8   23.20    6.20
  11   1   8    4.10    4.90
  11   0   8    3.80    5.40
  11   0   8   26.40    7.00
  11  -1   8    6.00    6.30
  11  -3   8    3.20    6.30
  11  -4   8    1.20    6.50
 -10  -5  -8    2.00    5.20
  10   4   8   19.80    7.00
 -10  -4  -8    4.70    5.50
  10   3   8   20.70    6.50
 -10  -3  -8    2.80    5.20
  10   2   8   11.40    5.20
  10   1   8   15.80    5.90
  10   0   8    1.30    4.00
  10   0   8   13.40    4.80
  10  -1   8   19.10    5.20
  10  -1   8    0.50    4.40
  10  -2   8   -0.20    5.10
  10  -5   8   -3.10    6.30
  -9  -6  -8    6.60    6.30
   9   5   8   17.20    7.40
  -9  -5  -8    0.30    4.70
   9   4   8   16.60    7.80
  -9  -4  -8    6.80    5.90
   9   3   8   22.90    8.00
  -9  -3  -8   19.90    7.90
   9   2   8   31.10    9.00
  -9  -2  -8   11.60    6.50
   9   1   8   19.70    7.40
   9   0   8   29.40    8.60
   9   0   8   29.40    8.40
   9  -1   8   19.30    6.70
   9  -1   8   14.50    6.80
   9  -2   8   17.40    7.50
   9  -2   8   37.70    6.00
   9  -3   8   51.69    6.50
   9  -3   8   14.10    7.60
   9  -4   8   26.10    7.60
  -8  -6  -8    0.50    5.00
   8   5   8   33.70   11.00
  -8  -5  -8   29.80    9.80
   8   4   8   11.50    6.90
  -8  -4  -8    7.20    5.80
   8   3   8   56.39    9.40
  -8  -3  -8   56.19   10.10
   8   2   8   14.40    6.90
  -8  -2  -8    6.40    5.20
   8   1   8   32.80    8.50
   8   0   8   56.09    8.70
   8  -1   8   18.40    7.10
   8  -1   8   29.20    7.70
   8  -2   8    4.00    5.10
   8  -2   8   22.20    6.10
   8  -3   8   72.59    8.60
   8  -3   8   57.09   12.50
   8  -4   8    4.50    6.10
   8  -4   8   18.00    6.50
   8  -5   8   63.69    9.20
   8  -5   8   82.19    7.50
  -7  -7  -8    1.20    5.30
  -7  -6  -8   22.20    7.70
  -7  -6  -8    2.00    4.90
   7   5   8    5.40    7.30
  -7  -5  -8    4.90    5.50
   7   4   8    7.00    3.10
   7   4   8    2.60    6.10
  -7  -4  -8    3.50    4.80
   7   3   8   26.70    3.80
   7   3   8   36.30    9.80
  -7  -3  -8   27.40    8.10
   7   2   8    3.70    5.40
  -7  -2  -8    1.60    3.70
   7   1   8   12.30    6.30
  -7  -1  -8    5.90    4.30
   7   0   8    7.30    5.60
   7  -1   8    9.40    5.30
   7  -1   8   16.40    6.20
   7  -2   8    3.80    4.60
   7  -2   8    6.90    4.80
   7  -3   8   34.70    8.30
   7  -3   8   22.70    8.10
   7  -4   8   11.10    4.60
   7  -4   8   18.00    4.60
   7  -4   8    0.80    5.00
   7  -5   8   41.80    6.70
   7  -5   8   39.20    5.10
   7  -6   8   22.20    6.40
   7  -7   8   26.80    7.40
   7  -7   8   -1.80    7.10
  -6  -8  -8    0.50    5.00
   6   7   8   32.00    6.50
  -6  -7  -8   36.10   11.10
   6   6   8   18.90    4.70
   6   5   8    4.80    7.60
   6   5   8   14.70    4.70
  -6  -5  -8    6.80    5.80
   6   4   8    8.20    3.60
   6   4   8    6.70    6.70
  -6  -4  -8   14.10    5.10
  -6  -4  -8    3.90    4.60
   6   3   8    5.40    6.10
   6   3   8    4.40    2.70
  -6  -3  -8    1.80    3.40
   6   2   8  122.49    6.00
   6   2   8  149.88   14.00
  -6  -2  -8  142.39    8.60
  -6  -2  -8  124.99   12.70
   6   1   8    5.80    1.50
   6   1   8    5.10    6.00
  -6  -1  -8    2.40    3.50
   6   0   8  399.86   22.30
   6  -1   8    7.30    5.60
   6  -1   8    3.30    4.20
   6  -2   8  139.09   13.70
   6  -2   8  144.19   12.50
   6  -3   8    8.30    4.50
   6  -3   8    0.50    4.20
   6  -3   8    9.10    3.40
   6  -4   8    1.60    5.00
   6  -4   8   11.50    4.50
   6  -4   8   13.60    5.30
   6  -4   8   10.60    4.20
   6  -5   8   19.40    6.20
   6  -5   8    3.10    5.80
   6  -6   8   19.20    5.70
   6  -7   8    8.40    8.30
   6  -7   8   26.50    7.50
   5   7   8   22.80    5.10
   5   6   8    8.70    4.20
   5   6   8    2.30    6.50
  -5  -6  -8    0.10    4.60
  -5  -6  -8   26.30    9.00
   5   5   8    3.80    3.40
   5   5   8   -6.90    5.30
  -5  -5  -8   11.90    5.90
  -5  -5  -8    2.70    4.60
   5   4   8    0.60    6.00
   5   4   8    2.60    3.20
  -5  -4  -8    4.40    4.70
  -5  -4  -8    5.30    4.60
   5   3   8    0.20    6.10
   5   3   8    3.40    2.70
  -5  -3  -8    0.20    3.40
  -5  -3  -8    7.60    3.80
   5   2   8   65.09    9.70
   5   2   8   62.69    4.20
  -5  -2  -8   74.89    5.70
  -5  -2  -8   57.69    8.60
   5   1   8   -0.30    5.00
  -5  -1  -8    0.20    2.70
   5   0   8  222.08   15.40
   5  -1   8   -4.00    4.10
   5  -1   8    0.50    3.20
   5  -2   8   65.89    8.40
   5  -2   8   65.69    9.30
   5  -3   8   -2.20    3.90
   5  -3   8    2.60    4.40
   5  -3   8    7.80    3.60
   5  -4   8    3.00    4.80
   5  -4   8   10.10    4.50
   5  -4   8   10.20    4.60
   5  -4   8    7.40    4.30
   5  -5   8    1.90    5.00
   5  -5   8    6.80    4.30
   5  -5   8   14.70    4.10
   5  -5   8    6.40    4.40
   5  -6   8   16.00    5.80
   5  -6   8   13.20    6.40
   5  -7   8   13.50    6.30
   5  -7   8   14.20    6.90
   5  -8   8   -2.30    6.40
   4   8   8   24.20    5.40
  -4  -8  -8   44.50   12.40
   4   7   8   25.70    6.40
  -4  -7  -8   23.30    9.10
   4   6   8    1.10    5.80
   4   6   8    4.40    3.70
  -4  -6  -8   -0.20    3.90
  -4  -6  -8   20.80    8.50
   4   5   8   23.10    5.60
   4   5   8   26.60    8.90
  -4  -5  -8   39.30   10.50
  -4  -5  -8   19.20    7.40
   4   4   8    2.60    6.20
   4   4   8    2.80    3.30
  -4  -4  -8    4.30    4.40
  -4  -4  -8    4.40    4.80
   4   3   8    3.70    2.80
   4   3   8    5.80    6.30
  -4  -3  -8   -1.40    2.60
  -4  -3  -8    9.20    3.90
   4   2   8   13.50    6.70
  -4  -2  -8   14.60    3.80
  -4  -2  -8    4.90    3.80
   4   1   8    8.50    5.90
  -4  -1  -8    6.80    3.80
   4   0   8   41.30    8.70
  -4   0  -8   26.20    6.00
   4  -1   8    7.00    5.00
   4  -1   8    9.30    4.50
   4  -2   8   17.70    6.20
   4  -2   8   14.30    2.40
   4  -2   8   10.70    5.10
   4  -3   8    6.40    3.40
   4  -3   8    5.20    4.30
   4  -3   8    4.00    4.40
   4  -4   8    2.40    4.40
   4  -4   8    6.20    4.50
   4  -4   8    5.30    4.00
   4  -4   8    4.30    3.80
   4  -5   8   24.10    8.10
   4  -5   8   27.70    6.50
   4  -5   8   30.90    8.60
   4  -5   8   34.40    5.80
   4  -6   8    7.20    4.70
   4  -6   8    0.60    5.20
   4  -6   8    4.40    5.50
   4  -7   8   16.90    8.40
   4  -7   8   37.30    7.80
   4  -8   8    8.90    6.00
   4  -8   8    5.00    7.20
  -3  -8  -8   25.20   10.30
  -3  -8  -8    9.60    7.00
   3   7   8   13.10    5.00
   3   7   8   -2.50    4.60
  -3  -7  -8   15.00    8.30
  -3  -7  -8    1.10    4.60
   3   6   8   -0.80    5.30
   3   6   8   11.40    4.30
  -3  -6  -8    7.40    7.70
   3   5   8    6.40    4.10
   3   5   8    8.90    6.60
  -3  -5  -8    9.90    6.30
  -3  -5  -8    5.60    4.90
   3   4   8   34.10    5.90
   3   4   8   31.00    9.20
  -3  -4  -8   31.10    6.60
  -3  -4  -8   21.70    7.00
   3   3   8   55.59   10.80
  -3  -3  -8   40.80    7.50
  -3  -3  -8   42.20    6.10
   3   2   8    6.50    5.70
  -3  -2  -8    6.90    3.00
  -3  -2  -8    1.50    2.90
   3   1   8   34.20    2.60
   3   1   8   27.50    7.60
  -3  -1  -8   25.40    2.90
  -3  -1  -8   20.60    5.40
   3   0   8   96.09    9.00
  -3   0  -8   92.89    8.60
   3  -1   8   33.40    7.70
   3  -2   8    1.60    4.00
   3  -2   8    1.00    3.30
   3  -2   8    6.50    2.30
  -3   2  -8    4.50    1.60
   3  -3   8   46.40    6.80
   3  -3   8   49.00    5.80
   3  -3   8   51.99    8.00
  -3   3  -8   46.50    3.90
   3  -4   8   31.70    6.10
   3  -4   8   31.30    7.80
   3  -4   8   31.80    7.10
   3  -4   8   33.10    6.40
  -3   4  -8   29.90    4.20
   3  -5   8    8.10    5.70
   3  -5   8   15.30    4.80
   3  -5   8   10.30    2.40
   3  -5   8   -0.40    4.30
  -3   5  -8    4.80    2.10
   3  -6   8   -0.40    4.60
   3  -6   8    4.30    3.90
   3  -6   8    2.00    5.30
  -3   6  -8   10.90    3.60
   3  -7   8    2.20    5.80
   3  -7   8   -3.60    5.00
  -3   7  -8   15.90    4.30
   3  -8   8    5.70    7.30
   3  -8   8   18.60    7.80
  -2  -9  -8   22.70   11.40
  -2  -9  -8    0.50    5.70
  -2  -8  -8   24.20   10.50
   2   7   8   10.60    5.40
  -2  -7  -8   14.10    9.40
  -2  -7  -8    9.40    6.60
   2   6   8    2.00    5.00
  -2  -6  -8    0.20    4.20
  -2  -6  -8    4.00    7.40
   2   5   8    5.20    6.10
  -2  -5  -8    3.00    4.50
  -2  -5  -8    9.80    6.90
   2   4   8   37.60    9.50
  -2  -4  -8   33.70    6.80
  -2  -4  -8   29.10    7.60
   2   3   8    2.30    5.40
  -2  -3  -8    5.10    3.90
  -2  -3  -8    1.50    3.30
   2   2   8  522.05   23.60
  -2  -2  -8  479.15   21.40
  -2  -2  -8  512.45   23.20
   2   1   8    9.10    5.20
  -2  -1  -8    5.70    3.10
  -2  -1  -8    9.80    3.20
  -2  -1  -8   10.40    2.20
   2   0   8 1415.96   45.00
  -2   0  -8 1424.86   44.50
  -2   0  -8 1247.88   43.00
  -2   0  -8 1343.77   43.60
   2  -1   8    7.90    4.60
  -2   1  -8   11.30    2.00
  -2   1  -8    9.40    2.40
   2  -2   8  524.75   21.70
   2  -2   8  486.45   20.50
   2  -2   8  531.45   22.50
   2  -3   8    3.00    3.30
   2  -3   8    0.30    3.70
   2  -3   8    5.50    3.80
   2  -4   8   33.40    5.80
   2  -4   8   27.60    5.90
   2  -4   8   34.60    5.70
   2  -4   8   28.70    7.00
   2  -5   8    6.20    4.90
   2  -5   8    8.70    3.90
   2  -5   8    9.20    6.40
   2  -5   8   10.10    4.30
  -2   5  -8    5.70    3.80
   2  -6   8    0.90    3.40
   2  -6   8    0.10    4.70
   2  -6   8    2.70    5.00
  -2   6  -8    6.40    3.70
   2  -7   8    9.70    6.30
   2  -7   8    1.80    5.50
  -2   7  -8   12.00    4.90
   2  -8   8   11.90    7.50
   2  -8   8    2.50    6.30
   2  -9   8    2.60    7.20
   2  -9   8   18.90    6.90
  -1  -9  -8   10.80    7.20
  -1  -9  -8   47.20   15.90
  -1  -8  -8    1.10    5.20
  -1  -8  -8   24.70   11.20
   1   7   8   21.70    7.40
  -1  -7  -8   48.30   13.20
  -1  -7  -8   21.10    8.70
   1   6   8    3.60    4.80
  -1  -6  -8    4.70    7.90
  -1  -6  -8    3.70    4.90
   1   5   8   22.40    7.80
  -1  -5  -8   24.70    9.40
  -1  -5  -8   14.50    6.50
   1   4   8   69.09    9.20
  -1  -4  -8   71.59    9.80
  -1  -4  -8   70.69    9.50
   1   3   8   -0.80    4.70
  -1  -3  -8    1.10    4.10
  -1  -3  -8   -1.00    2.60
   1   2   8  124.09   11.00
  -1  -2  -8  124.69    6.40
  -1  -2  -8  122.59    9.60
  -1  -2  -8  136.99   10.40
   1   1   8    6.40    4.50
  -1  -1  -8    6.10    3.00
  -1  -1  -8    2.30    2.40
  -1  -1  -8    7.20    2.00
   1   0   8  119.29    9.90
  -1   0  -8  106.19    7.00
  -1   0  -8  113.89    8.10
  -1   0  -8  110.09    6.40
   1  -1   8    5.90    4.30
   1  -2   8  118.59    8.60
   1  -2   8  125.79    9.40
   1  -2   8  125.19    9.10
   1  -3   8    0.00    2.70
   1  -3   8   -2.20    2.90
   1  -3   8   -0.90    3.50
   1  -4   8   63.89    8.30
   1  -4   8   65.89    5.90
   1  -4   8   69.79    7.10
   1  -4   8   72.59    9.00
   1  -5   8   19.50    4.50
   1  -5   8   21.90    6.70
   1  -5   8   17.70    5.20
   1  -5   8   26.20    8.30
   1  -6   8   10.30    6.50
   1  -6   8    3.20    4.90
  -1   6  -8   12.10    4.40
   1  -7   8   27.70    9.70
   1  -7   8   16.10    7.70
  -1   7  -8   32.70    7.00
   1  -8   8   13.30    8.30
  -1   8  -8   20.00    5.40
   1  -9   8    5.80    7.90
   1  -9   8   17.50    8.20
   0  -9  -8    1.40    5.90
   0  -9  -8   18.90   11.40
   0  -8  -8    6.10    6.60
   0  -8  -8   28.10   11.80
   0   7   8    5.70    4.60
   0  -7  -8   16.40    8.90
   0  -7  -8   -2.50    3.70
   0   6   8   19.40    6.80
   0  -6  -8   41.90   12.90
   0  -6  -8   16.10    7.10
   0   5   8    0.00    4.50
   0  -5  -8    1.50    4.10
   0  -5  -8    4.90    7.00
   0   4   8  134.89   11.90
   0  -4  -8  137.29   12.40
   0  -4  -8  138.79   13.10
   0   3   8    1.30    4.60
   0  -3  -8    0.70    3.00
   0  -3  -8   -2.10    4.10
   0   2   8   89.79    9.40
   0  -2  -8   87.59    5.70
   0  -2  -8   89.99    8.20
   0  -2  -8   82.99    8.70
   0   1   8    0.10    3.40
   0  -1  -8   -1.30    1.60
   0  -1  -8    2.20    2.60
   0   0   8   14.40    5.50
   0   0  -8    6.70    2.50
   0   0  -8   11.40    3.80
   0  -1   8   -0.40    1.70
   0  -1   8    2.30    3.90
   0  -2   8   79.99    7.70
   0  -2   8   93.49    8.20
   0  -2   8   90.19    6.90
   0   2  -8   87.69    6.50
   0  -3   8    1.50    2.60
   0  -3   8   -0.30    3.30
   0  -3   8    3.40    3.50
   0  -4   8  140.29   11.10
   0  -4   8  168.68    8.30
   0  -4   8  129.09   12.20
   0  -4   8  141.99    8.90
   0  -4   8  141.79    7.20
   0  -5   8   -0.90    2.70
   0  -5   8   -0.50    2.60
   0  -5   8    0.00    3.90
   0  -5   8   -0.60    4.80
   0  -6   8   13.30    6.40
   0  -6   8   32.70   10.10
   0  -7   8    3.50    6.40
   0  -7   8   -1.70    4.80
   0   7  -8    6.00    4.20
   0  -8   8    7.80    7.40
   0  -8   8   17.40    8.50
   0   8  -8   16.30    6.20
   0  -9   8   20.40    8.50
   0  -9   8   -4.20    5.10
   1  -9  -8   38.30   12.40
   1  -9  -8    9.30    7.90
   1  -8  -8   10.70   10.70
   1  -8  -8   -0.90    5.20
  -1   7   8   28.90    7.30
   1  -7  -8   27.50    9.50
   1  -7  -8   47.70   15.20
  -1   6   8    2.80    4.60
   1  -6  -8    9.30    8.40
   1  -6  -8    4.30    5.20
  -1   5   8   17.00    6.70
   1  -5  -8   32.90   11.20
   1  -5  -8   18.10    6.90
  -1   4   8   66.39    9.00
   1  -4  -8   72.19    9.30
   1  -4  -8   71.19   10.80
  -1   3   8    1.50    4.50
   1  -3  -8    1.00    4.80
   1  -3  -8    1.30    3.10
  -1   2   8  122.29   10.40
   1  -2  -8  122.59    9.20
   1  -2  -8  105.29   10.40
  -1   1   8    5.40    4.30
   1  -1  -8    6.90    3.70
   1  -1  -8    2.20    2.10
  -1   0   8  111.69    7.60
  -1   0   8  115.09    9.40
   1   0  -8  104.99    8.80
   1   0  -8  115.39    6.50
  -1  -1   8    2.90    1.70
  -1  -1   8    2.60    2.20
  -1  -1   8    0.80    3.40
  -1  -2   8  131.49    9.00
  -1  -2   8  133.59    7.60
  -1  -2   8  112.89   10.10
   1   2  -8  125.39    8.10
  -1  -3   8   -0.20    1.00
  -1  -3   8    0.10    3.00
  -1  -3   8   -0.20    3.50
  -1  -3   8    0.70    2.50
   1   3  -8    3.70    1.90
  -1  -4   8   83.79    5.30
  -1  -4   8   80.49    6.00
  -1  -4   8   71.79    8.30
  -1  -4   8   67.79   10.00
  -1  -5   8   21.90    8.20
  -1  -6   8   10.20    7.10
  -1  -6   8    5.00    4.90
  -1  -7   8   35.70   11.40
  -1  -7   8   22.20    8.20
  -1  -8   8    2.70    6.00
  -1  -8   8    3.80    6.80
   1   8  -8   16.30    5.60
  -1  -9   8    7.60    7.70
  -1  -9   8   24.10    9.10
   2  -9  -8   -1.00    5.40
   2  -9  -8   23.00   11.90
   2  -8  -8    6.30    7.00
   2  -8  -8   17.90   11.30
  -2   7   8   13.50    5.90
   2  -7  -8   14.70   10.00
   2  -7  -8    4.40    6.00
  -2   6   8    1.00    4.10
   2  -6  -8    3.90    5.50
   2  -6  -8    9.10    8.20
  -2   5   8    8.50    5.50
   2  -5  -8    7.10    5.20
   2  -5  -8   11.20    8.50
  -2   4   8   40.60    9.30
   2  -4  -8   31.60    7.70
   2  -4  -8   46.20   11.70
  -2   3   8    1.20    4.10
   2  -3  -8   -0.10    2.80
   2  -3  -8    4.30    5.10
  -2   2   8  519.75   23.10
   2  -2  -8  485.25   25.80
   2  -2  -8  521.65   20.90
  -2   1   8    8.60    4.60
   2  -1  -8    6.10    2.50
   2  -1  -8   14.00    5.60
  -2   0   8 1475.25   39.60
   2   0  -8 1479.85   40.60
   2   0  -8 1397.46   54.29
  -2  -1   8    8.00    1.40
  -2  -1   8   11.90    4.40
  -2  -1   8    6.30    2.40
  -2  -2   8  518.45   25.90
  -2  -2   8  522.85   19.90
  -2  -2   8  519.35   16.40
   2   2  -8  476.15   19.10
  -2  -3   8    6.10    3.10
  -2  -3   8    1.50    2.40
  -2  -3   8    1.80    3.90
   2   3  -8    3.30    2.60
  -2  -4   8   47.10   11.30
  -2  -4   8   31.70    6.00
  -2  -4   8   37.70    3.50
   2   4  -8   47.40    3.10
  -2  -5   8    8.90    6.70
  -2  -5   8    6.90    4.40
  -2  -6   8    0.50    2.80
  -2  -6   8    4.00    5.90
  -2  -7   8    3.60    5.20
  -2  -7   8   12.20    7.30
  -2  -8   8   -0.50    5.20
  -2  -8   8    8.40    8.90
  -2  -9   8   22.40    9.10
  -3   8   8   23.80    5.90
   3  -8  -8    5.30    6.90
   3  -8  -8   43.30   14.70
  -3   7   8    2.30    3.90
   3  -7  -8   -0.20    5.10
   3  -7  -8   10.40   10.90
  -3   6   8    2.50    4.70
   3  -6  -8   -1.80    4.60
   3  -6  -8    2.30    9.00
  -3   5   8    3.00    4.70
   3  -5  -8    1.90    7.70
   3  -5  -8    2.40    5.40
   3  -5  -8    4.30    4.90
  -3   4   8   34.80    8.60
   3  -4  -8   45.70   12.50
   3  -4  -8   37.60    8.80
   3  -4  -8   29.20    7.50
  -3   3   8   43.40    7.20
   3  -3  -8   50.89    8.70
   3  -3  -8   48.90    9.00
   3  -3  -8   38.50    7.00
  -3   2   8    0.60    3.60
   3  -2  -8    1.40    2.60
   3  -2  -8    2.50    4.00
   3  -2  -8    4.90    4.10
  -3   1   8   27.50    6.90
   3  -1  -8   21.90    3.70
   3  -1  -8   26.70    7.70
   3  -1  -8   18.50    4.80
  -3   0   8   86.69    8.10
  -3   0   8   93.69    6.60
   3   0  -8   81.99    9.70
   3   0  -8   90.89    6.80
   3   0  -8   96.09    3.70
  -3  -1   8   34.50    6.70
  -3  -1   8   19.90    3.10
   3   1  -8   27.60    8.00
  -3  -2   8    3.00    2.70
  -3  -2   8    1.20    3.70
  -3  -3   8   44.30    8.20
  -3  -3   8   43.90    4.70
  -3  -3   8   41.50    4.40
   3   3  -8   41.60    5.60
  -3  -4   8   47.10   12.10
  -3  -4   8   41.70    3.30
  -3  -4   8   29.70    5.50
   3   4  -8   42.10    3.60
  -3  -5   8    9.30    6.60
  -3  -5   8    4.70    3.80
  -3  -6   8   -1.30    3.60
  -3  -6   8    6.60    6.70
  -3  -7   8    2.00    4.20
  -3  -7   8    5.30    8.10
  -3  -8   8   27.30   12.20
  -4   8   8   31.20    5.60
   4  -8  -8   41.10   14.40
  -4   7   8   24.30    7.40
   4  -7  -8    8.70    7.20
   4  -7  -8   21.30    9.00
   4  -7  -8   43.10   17.00
  -4   6   8    4.50    4.40
   4  -6  -8   -3.10    4.80
   4  -6  -8    8.80    9.20
   4  -6  -8  -11.40    5.20
  -4   5   8   27.20    7.90
   4  -5  -8   20.30    7.80
   4  -5  -8   27.00   11.30
   4  -5  -8   20.90    7.40
  -4   4   8    5.60    4.80
   4  -4  -8    5.20    5.50
   4  -4  -8    8.10    7.10
   4  -4  -8    2.30    4.60
  -4   3   8    0.10    3.90
   4  -3  -8    1.90    3.70
   4  -3  -8    4.00    5.90
   4  -3  -8   -1.00    4.40
  -4   2   8   16.20    5.80
   4  -2  -8    9.50    3.90
   4  -2  -8   12.00    6.80
   4  -2  -8    8.50    4.80
  -4   1   8   10.10    5.00
   4  -1  -8   11.20    6.10
   4  -1  -8   10.60    3.00
   4  -1  -8   13.20    4.70
  -4   0   8   33.50    5.60
  -4   0   8   40.90    4.80
   4   0  -8   37.10    5.70
   4   0  -8   33.90    6.70
  -4  -1   8    8.80    4.30
   4   1  -8   11.40    5.70
   4   1  -8    9.80    3.30
  -4  -2   8   15.30    4.40
  -4  -2   8    7.90    5.20
  -4  -3   8    3.20    5.10
  -4  -3   8    1.70    1.40
  -4  -3   8    0.60    2.50
  -4  -4   8    4.70    2.70
  -4  -4   8    6.90    5.80
  -4  -5   8   39.30   13.00
  -4  -5   8   22.80    5.40
  -4  -6   8    3.90    7.20
  -4  -7   8   44.70   14.80
  -4  -8   8   27.60   10.70
  -5   8   8   19.10    5.80
   5  -8  -8    3.90    7.20
   5  -8  -8   23.00   13.10
  -5   7   8   11.00    5.00
   5  -7  -8   14.10   10.90
   5  -7  -8    4.20    7.00
   5  -7  -8    2.50    6.60
  -5   6   8    9.10    5.60
   5  -6  -8    4.10    6.00
   5  -6  -8    1.40    9.10
   5  -6  -8   -1.20    6.90
  -5   5   8    3.80    4.30
   5  -5  -8   -2.30    6.90
   5  -5  -8   -2.10    5.60
   5  -5  -8   -0.70    4.40
  -5   4   8    0.60    3.80
   5  -4  -8    4.20    7.50
   5  -4  -8    4.90    6.00
   5  -4  -8    2.50    4.40
  -5   3   8   -0.30    4.00
   5  -3  -8    2.20    3.80
   5  -3  -8    1.90    5.10
   5  -3  -8    4.00    6.20
  -5   2   8   69.79    8.70
   5  -2  -8   60.89    8.90
   5  -2  -8   69.59    7.60
   5  -2  -8   69.49   10.80
  -5   1   8    2.50    3.70
   5  -1  -8   -0.30    3.80
   5  -1  -8    3.00    4.80
   5  -1  -8   -0.90    2.30
  -5   0   8  209.78   13.60
   5   0  -8  206.08   11.40
   5   0  -8  218.38   17.30
  -5  -1   8    2.20    3.20
   5   1  -8    2.80    3.10
   5   1  -8    3.00    4.70
  -5  -2   8   74.69    7.20
  -5  -2   8   69.59   10.30
   5   2  -8   65.39    5.10
  -5  -3   8    6.90    2.70
  -5  -3   8    3.40    4.80
  -5  -4   8   11.10    6.90
  -5  -5   8    2.90    5.60
  -5  -6   8    7.70    8.70
  -5  -7   8    7.80    9.50
  -5  -8   8   15.00    8.90
  -6   8   8   17.20    5.60
   6  -8  -8   17.20   13.10
  -6   7   8   19.30    7.00
   6  -7  -8    9.70   13.00
   6  -7  -8   -7.20    6.80
   6  -7  -8    8.40    7.80
  -6   6   8    6.10    4.30
   6  -6  -8   -2.00    6.00
   6  -6  -8   13.60   10.40
   6  -6  -8   -0.40    5.30
  -6   5   8   13.70    5.30
   6  -5  -8    1.60    5.00
   6  -5  -8    4.10    6.80
   6  -5  -8   14.70   10.60
  -6   4   8    5.70    4.70
   6  -4  -8   -0.40    4.20
   6  -4  -8    6.10    7.50
   6  -4  -8    2.80    6.20
  -6   3   8    4.20    4.40
   6  -3  -8    9.50    7.10
   6  -3  -8   -0.20    3.70
   6  -3  -8    0.40    5.40
  -6   2   8  130.99   11.90
   6  -2  -8  134.49   15.00
   6  -2  -8  124.79   11.50
   6  -2  -8  137.29   10.50
  -6   1   8    6.10    4.90
   6  -1  -8    5.70    5.00
   6  -1  -8    3.30    3.00
   6  -1  -8    3.20    5.90
  -6   0   8  411.26   21.00
   6   0  -8  392.56   26.00
   6   0  -8  419.36   18.00
   6   0  -8  421.46   13.70
  -6  -1   8   11.90    4.80
   6   1  -8    1.40    3.60
   6   1  -8    9.10    6.60
  -6  -2   8  137.79   10.30
   6   2  -8  141.49    8.10
  -6  -3   8    7.70    6.70
  -6  -3   8   14.50    3.40
  -6  -4   8    9.20    7.80
  -6  -5   8    5.90    8.60
  -6  -6   8    9.20    8.90
  -6  -7   8   42.40   13.70
  -6  -8   8   14.80    7.10
  -7   7   8   16.40    5.70
   7  -7  -8   24.60   13.40
   7  -7  -8    1.50    6.80
  -7   6   8   11.50    5.40
   7  -6  -8   -5.10    6.40
   7  -6  -8   -2.70    5.10
   7  -6  -8   14.40   10.90
  -7   5   8   16.40    5.80
   7  -5  -8    5.50    7.00
   7  -5  -8   13.70    9.30
   7  -5  -8    4.40    5.90
  -7   4   8    2.70    4.30
   7  -4  -8   -1.20    4.40
   7  -4  -8    4.40    8.00
   7  -4  -8   -4.80    5.10
  -7   3   8   32.40    9.00
   7  -3  -8   26.10    7.20
   7  -3  -8   23.20    8.20
   7  -3  -8   28.20   11.90
  -7   2   8    7.10    4.00
   7  -2  -8   -2.30    3.10
   7  -2  -8    0.40    4.50
   7  -2  -8    1.90    5.90
  -7   1   8   12.00    5.60
   7  -1  -8   11.90    4.10
   7  -1  -8   15.20    8.60
   7  -1  -8   12.20    5.50
  -7   0   8    7.50    4.90
   7   0  -8    7.30    7.10
   7   0  -8    5.00    4.30
  -7  -1   8   17.40    5.80
   7   1  -8   16.00    9.00
   7   1  -8    8.60    4.20
  -7  -2   8   11.20    4.00
   7   2  -8    5.50    7.10
  -7  -3   8   28.50   11.30
  -7  -3   8   42.80    5.10
  -7  -4   8    4.30    6.00
  -7  -5   8   14.40   10.30
  -7  -6   8   11.20    7.60
  -7  -7   8   10.20    7.20
  -8   6   8   19.70    5.40
   8  -6  -8    5.30    9.90
   8  -6  -8    4.20    6.60
  -8   5   8   39.10   10.00
   8  -5  -8   23.90    9.80
   8  -5  -8   56.29   16.60
   8  -5  -8   21.30    8.40
  -8   4   8    8.50    5.60
   8  -4  -8   14.50   10.20
   8  -4  -8   -2.00    6.60
   8  -4  -8    6.70    5.90
  -8   3   8   56.89    8.20
   8  -3  -8   54.99    9.00
   8  -3  -8   51.99   11.10
   8  -3  -8   57.89   11.80
  -8   2   8   20.40    5.90
   8  -2  -8    5.10    5.70
   8  -2  -8   15.20    8.40
   8  -2  -8    8.10    4.70
  -8   1   8   37.80    6.50
   8  -1  -8   37.60   12.00
   8  -1  -8   19.00    6.40
  -8   0   8   51.29    7.40
   8   0  -8   49.60    7.70
   8   0  -8   61.29   15.60
  -8  -1   8   32.70    5.80
   8   1  -8   24.60    5.90
   8   1  -8   34.90   12.30
  -8  -2   8   18.20    5.10
   8   2  -8   15.00    9.20
  -8  -3   8   74.09    7.50
  -8  -4   8   22.20    9.60
  -8  -5   8   59.29   16.70
  -8  -6   8    9.20    7.60
   9  -6  -8   20.00   12.10
   9  -6  -8    1.10    6.90
  -9   5   8    8.50    4.80
   9  -5  -8    1.90    6.10
   9  -5  -8   -5.10    6.50
   9  -5  -8   22.80   11.10
  -9   4   8   15.10    6.70
   9  -4  -8    1.50    7.40
   9  -4  -8   19.20    9.60
   9  -4  -8   10.20    6.80
  -9   3   8   35.40    6.00
   9  -3  -8   17.20    8.10
   9  -3  -8   32.50   11.70
  -9   2   8   30.50    8.30
   9  -2  -8   14.60    7.00
   9  -2  -8   39.20   12.70
  -9   1   8   16.80    6.20
   9  -1  -8   13.30    9.30
   9  -1  -8   14.10    6.00
  -9   0   8   42.20    6.30
   9   0  -8   33.70   12.90
   9   0  -8   27.30    7.40
  -9  -1   8   28.60    6.90
   9   1  -8   14.80    5.30
   9   1  -8   21.30   10.90
  -9  -2   8   38.30    5.60
   9   2  -8   42.60   13.80
   9   3  -8   47.60   14.10
  -9  -4   8   31.60   10.90
  -9  -5   8   39.80    8.60
  -9  -6   8   21.70    9.40
  10  -5  -8   31.80   11.10
 -10   4   8   16.50    5.10
  10  -4  -8   26.80   10.60
  10  -4  -8    2.00    7.10
 -10   3   8   21.40    5.60
  10  -3  -8   34.70   10.40
  10  -3  -8    7.20    6.60
 -10   2   8   16.90    5.50
  10  -2  -8    6.00    5.30
  10  -2  -8   12.60    7.90
 -10   1   8   20.30    5.70
  10  -1  -8   14.00    8.80
  10  -1  -8    4.30    5.30
 -10   0   8   23.10    5.20
  10   0  -8   23.70    9.10
 -10  -1   8   39.70    6.00
  10   1  -8   32.40   11.20
 -10  -2   8   44.70    5.90
  10   2  -8   24.90    9.90
  10   3  -8   35.40   11.60
  10   4  -8   55.09    9.30
 -10  -5   8   56.49    9.50
  11  -4  -8   19.90   10.40
  11  -3  -8   14.70    8.30
  11  -3  -8    1.50    6.70
 -11   2   8   18.90    5.50
  11  -2  -8    1.80    6.10
 -11   1   8   28.70    5.10
  11  -1  -8   29.50   10.20
 -11   0   8   34.10    6.00
  11   0  -8   40.00   11.50
  11   1  -8   22.80   10.20
 -11  -2   8   60.19    6.30
  11   2  -8   62.19   10.50
  11   3  -8   39.00   11.40
  11   4  -8   46.80    9.00
  12  -1  -8   74.19   10.60
  12   0  -8   73.39   10.80
 -12  -1   8   54.89    6.80
  12   1  -8   55.29    9.60
  12   0   9   -0.20    4.90
  11   3   9   25.70    8.80
  11   2   9   33.80    8.20
  11   1   9   13.60    6.90
  11   1   9   35.80    8.50
  11   0   9   28.60    6.90
  11   0   9    2.10    5.10
  11  -1   9   13.60    7.50
  11  -1   9   53.49    7.80
  11  -2   9    7.70    6.80
  11  -3   9    4.60    6.60
 -10  -5  -9    0.50    4.70
  10   4   9   19.10    7.40
 -10  -4  -9    0.90    4.70
  10   3   9   10.60    6.80
 -10  -3  -9   -1.20    4.10
  10   2   9   28.00    7.50
  10   1   9   24.30    7.70
  10   0   9   19.40    6.10
  10   0   9    2.50    4.60
  10  -1   9    9.20    6.70
  10  -1   9   39.10    6.30
  10  -2   9   32.50    5.40
  10  -2   9    3.20    5.50
   9   5   9   18.90    9.70
  -9  -5  -9   12.80    7.10
   9   4   9   11.40    7.10
  -9  -4  -9    8.90    6.00
   9   3   9   20.00    8.10
  -9  -3  -9   14.70    7.20
   9   2   9   11.30    6.10
  -9  -2  -9    3.50    4.80
   9   1   9    9.00    5.60
   9   0   9    7.90    5.60
   9   0   9    2.20    4.10
   9  -1   9    2.90    4.80
   9  -1   9   17.50    5.20
   9  -2   9    1.60    4.90
   9  -2   9   24.90    5.60
   9  -3   9   10.60    7.20
   9  -3   9   43.80    6.50
   9  -4   9   25.20    6.80
   9  -5   9   60.79    6.60
   9  -5   9   80.69    9.30
  -8  -6  -9    1.30    5.00
   8   5   9   44.10   12.40
  -8  -5  -9   31.00   10.10
   8   4   9   -0.40    6.30
  -8  -4  -9    1.50    4.60
   8   3   9   94.29   12.10
   8   2   9   10.60    6.70
  -8  -2  -9    0.70    3.90
   8   1   9   65.29    9.90
   8   0   9    4.80    5.10
   8  -1   9   66.49    9.50
   8  -1   9   58.89   10.00
   8  -2   9    9.50    4.70
   8  -2   9   -1.30    4.30
   8  -3   9  102.49   10.70
   8  -3   9   85.09   13.00
   8  -4   9   17.70    4.70
   8  -4   9   29.80    5.00
   8  -5   9   87.09    8.20
   8  -5   9   80.69    9.30
   8  -6   9   32.70    7.30
  -7  -7  -9    7.00    6.60
   7   6   9   -6.00    6.90
  -7  -6  -9    3.60    5.50
   7   5   9   61.19   13.90
  -7  -5  -9   33.90   10.10
   7   4   9    3.90    6.30
  -7  -4  -9    1.10    4.30
   7   3   9   63.89   13.00
  -7  -3  -9   36.10    9.50
   7   2   9    6.10    6.30
  -7  -2  -9    7.80    5.20
   7   1   9    5.70    5.50
  -7  -1  -9   -0.20    3.30
   7   0   9    3.30    5.10
   7  -1   9    2.20    4.00
   7  -1   9    7.00    5.20
   7  -2   9   14.00    6.00
   7  -2   9    6.20    5.50
   7  -3   9   37.60    8.80
   7  -3   9   32.10    9.40
   7  -4   9   18.80    5.40
   7  -4   9    4.40    6.00
   7  -4   9   16.60    4.60
   7  -5   9   77.49    9.40
   7  -5   9   56.09   13.80
   7  -5   9   73.29    7.70
   7  -7   9   -1.50    7.20
   6   6   9   37.90   11.50
  -6  -6  -9   53.39    8.50
  -6  -6  -9   26.30    9.40
   6   5   9    6.10    3.30
   6   5   9   -4.50    6.20
  -6  -5  -9    1.70    4.70
   6   4   9   11.30    7.90
   6   4   9   27.40    5.20
  -6  -4  -9   13.30    6.90
  -6  -4  -9   32.60    6.00
   6   3   9   24.30    8.40
   6   3   9   21.70    3.90
   6   2   9    0.30    5.60
  -6  -2  -9    2.80    3.60
   6   1   9   91.69   11.40
  -6  -1  -9   88.79   10.60
   6   0   9    0.60    4.80
   6  -1   9   75.59   10.20
   6  -1   9   90.09   10.70
   6  -2   9    8.90    5.20
   6  -2   9    2.60    4.30
   6  -3   9   22.10    6.80
   6  -3   9   13.50    6.60
   6  -4   9   35.00    5.70
   6  -4   9   17.60    7.90
   6  -5   9   22.90    5.30
   6  -5   9   28.80    4.40
   6  -6   9   66.39    9.10
   6  -6   9   71.39    7.10
   6  -7   9   -5.30    6.20
   5   7   9   23.30    4.90
  -5  -7  -9   28.20    9.40
   5   6   9   21.50    9.40
   5   6   9   37.00    6.80
  -5  -6  -9   24.50    9.10
   5   5   9    6.10    8.00
   5   5   9   12.00    4.40
  -5  -5  -9    6.40    5.90
   5   4   9    4.20    6.80
   5   4   9    6.10    3.10
  -5  -4  -9    2.90    4.50
   5   3   9    0.90    6.20
   5   3   9    4.30    2.50
  -5  -3  -9    8.40    3.60
  -5  -3  -9    0.00    3.50
   5   2   9   22.30    8.60
  -5  -2  -9   24.60    3.30
  -5  -2  -9   11.80    5.20
   5   1   9   14.00    6.80
  -5  -1  -9   12.70    5.20
   5   0   9    6.30    5.80
   5  -1   9   15.10    6.80
   5  -1   9   10.90    5.30
   5  -2   9   15.60    6.60
   5  -2   9   15.90    6.40
   5  -3   9    1.20    4.30
   5  -3   9    3.80    4.60
   5  -3   9    6.20    2.80
   5  -4   9    4.70    5.20
   5  -4   9    5.90    3.90
   5  -4   9    5.70    4.50
   5  -5   9    9.50    6.90
   5  -5   9   32.40    5.60
   5  -5   9   20.40    6.10
   5  -5   9   17.30    6.40
   5  -6   9   24.40    9.50
   5  -6   9   47.60    7.70
   5  -7   9   -0.60    6.20
   5  -8   9    5.20    8.40
  -4  -8  -9    4.60    6.60
  -4  -8  -9   33.00   10.70
   4   7   9   24.20    4.80
  -4  -7  -9   19.90    7.60
   4   6   9   -3.20    5.80
   4   6   9    8.10    3.50
  -4  -6  -9   19.50    6.90
  -4  -6  -9    1.30    4.60
   4   5   9    9.00    7.80
   4   5   9   24.90    5.60
  -4  -5  -9   12.10    6.40
  -4  -5  -9   26.90    8.30
   4   4   9    9.60    7.20
   4   4   9    9.30    3.50
  -4  -4  -9   10.40    5.70
  -4  -4  -9   10.80    5.40
   4   3   9   14.50    8.20
  -4  -3  -9   23.30    6.00
  -4  -3  -9    9.60    5.30
   4   2   9   29.20    9.10
  -4  -2  -9   27.10    3.80
  -4  -2  -9   18.90    6.00
   4   1   9    2.10    4.80
  -4  -1  -9   -0.70    2.50
   4   0   9    1.90    5.20
  -4   0  -9   -0.20    2.50
   4  -1   9    1.80    5.00
   4  -2   9   21.30    6.50
   4  -2   9   23.30    7.30
   4  -3   9   14.40    6.00
   4  -3   9   16.00    6.30
   4  -4   9   13.80    5.40
   4  -4   9    8.80    5.60
   4  -4   9   14.80    5.10
   4  -5   9   17.50    7.50
   4  -5   9   15.60    5.20
   4  -5   9   24.00    7.20
   4  -5   9   24.20    5.90
  -4   5  -9   26.70    3.70
   4  -6   9   -1.00    5.20
   4  -6   9   12.20    4.50
   4  -6   9    6.90    5.10
   4  -7   9    8.40    6.00
   4  -7   9    0.10    6.00
   4  -8   9   12.60    6.60
   4  -8   9   -1.00    6.60
  -3  -8  -9   31.90   12.10
   3   7   9   -0.10    5.40
  -3  -7  -9   31.70    9.70
  -3  -7  -9    1.50    4.80
   3   6   9    0.40    5.80
  -3  -6  -9    0.20    4.30
  -3  -6  -9   14.50    7.40
   3   5   9   28.60    9.50
  -3  -5  -9   38.60   10.40
  -3  -5  -9   23.70    8.10
   3   4   9   14.90    8.10
  -3  -4  -9   16.90    7.20
  -3  -4  -9   11.00    5.90
   3   3   9   55.99    9.50
  -3  -3  -9   47.80    8.70
  -3  -3  -9   54.49    7.00
   3   2   9   91.49   10.90
  -3  -2  -9   90.29    7.00
  -3  -2  -9   93.69    9.90
   3   1   9   20.10    7.50
  -3  -1  -9   11.50    4.40
  -3  -1  -9   23.10    2.60
   3   0   9    2.50    4.90
  -3   0  -9   -0.40    2.20
   3  -1   9   19.00    6.70
   3  -2   9  100.69   10.20
   3  -2   9   95.19    6.10
   3  -2   9  106.59   10.30
  -3   2  -9   93.89    4.20
  -3   2  -9  119.49    6.50
   3  -3   9   56.89   10.00
   3  -3   9   44.40    7.70
   3  -3   9   53.69    6.00
  -3   3  -9   47.80    4.00
   3  -4   9   20.20    6.40
   3  -4   9   17.10    4.10
   3  -4   9   25.10    6.40
   3  -4   9   16.90    6.70
  -3   4  -9   22.00    4.40
   3  -5   9   36.00    5.30
   3  -5   9   26.80    8.10
   3  -5   9   42.60    6.30
   3  -5   9   35.30    8.80
  -3   5  -9   29.10    5.30
   3  -6   9   -3.10    4.50
   3  -6   9    7.00    5.70
   3  -6   9    7.50    4.20
  -3   6  -9   11.90    3.90
   3  -7   9    1.00    5.70
   3  -7   9   11.30    5.90
   3  -8   9   11.80    6.40
   3  -8   9   -0.90    6.30
  -2  -8  -9   31.60   11.90
   2   7   9   17.00    7.00
  -2  -7  -9   26.70   11.50
  -2  -7  -9   13.60    7.20
   2   6   9   35.90   10.20
  -2  -6  -9   34.20    9.70
  -2  -6  -9   52.39   13.20
   2   5   9   67.59    9.80
  -2  -5  -9   70.79   10.20
  -2  -5  -9   64.09   10.20
   2   4   9   36.40    9.70
  -2  -4  -9   40.20    7.60
  -2  -4  -9   23.50    7.20
   2   3   9  113.79   11.90
  -2  -3  -9  110.69   10.20
  -2  -3  -9  115.79   11.60
   2   2   9   10.80    6.60
  -2  -2  -9    8.40    4.00
  -2  -2  -9   12.20    4.50
   2   1   9   15.70    7.00
  -2  -1  -9   20.00    3.50
  -2  -1  -9   18.30    2.80
  -2  -1  -9   14.20    4.40
  -2   0  -9   22.00    2.00
  -2   0  -9   14.90    2.50
   2  -1   9   19.60    6.70
  -2   1  -9   29.50    2.80
  -2   1  -9   24.50    2.70
   2  -2   9   13.70    3.70
   2  -2   9   14.00    5.90
   2  -2   9    7.00    4.10
   2  -3   9  112.99    9.20
   2  -3   9  113.29   10.00
   2  -3   9  117.29   11.00
   2  -4   9   28.80    7.30
   2  -4   9   38.20    7.60
   2  -4   9   31.60    5.70
   2  -4   9   35.50    6.50
   2  -5   9   78.69    8.10
   2  -5   9   65.59   10.40
   2  -5   9   74.09    7.30
   2  -5   9   72.39    9.30
  -2   5  -9   73.19    6.50
   2  -6   9   27.40    8.60
   2  -6   9   39.90   10.70
  -2   6  -9   36.50    6.80
   2  -7   9   18.20    7.60
   2  -7   9   12.10    7.60
  -2   7  -9   34.00    6.70
   2  -8   9   19.40    8.20
   2  -8   9    4.00    7.00
  -1  -8  -9   42.20   13.30
   1   7   9    5.10    4.80
  -1  -7  -9    3.10    5.20
  -1  -7  -9   20.80    9.80
   1   6   9   14.30    7.40
  -1  -6  -9   13.90    6.70
  -1  -6  -9   19.10   10.20
   1   5   9   51.19    8.70
  -1  -5  -9   52.59    9.90
  -1  -5  -9   57.39   11.40
   1   4   9   42.00   10.00
  -1  -4  -9   41.90    9.10
  -1  -4  -9   47.50    8.50
   1   3   9   11.60    7.00
  -1  -3  -9    9.90    4.70
  -1  -3  -9   18.30    6.70
   1   2   9   69.89    9.40
  -1  -2  -9   74.19    8.40
  -1  -2  -9   67.09    7.60
  -1  -2  -9   72.29    5.10
   1   1   9  195.08   13.60
  -1  -1  -9  183.68   11.60
  -1  -1  -9  185.98   11.00
   1   0   9    2.60    4.40
  -1   0  -9    0.20    1.80
  -1   0  -9    3.50    2.10
   1  -1   9  190.68   12.90
  -1   1  -9  191.98   10.40
   1  -2   9   64.29    7.00
   1  -2   9   73.09    7.90
   1  -2   9   67.49    6.60
   1  -3   9   13.10    5.10
   1  -3   9   17.40    5.80
   1  -3   9   12.90    4.60
   1  -4   9   33.20    6.80
   1  -4   9   39.10    6.70
   1  -4   9   28.00    6.90
   1  -4   9   30.30    4.70
   1  -5   9   52.99    8.70
   1  -5   9   44.30    6.50
   1  -5   9   45.50    5.80
   1  -5   9   51.99    8.30
   1  -6   9    8.50    5.90
   1  -6   9   29.50    9.40
  -1   6  -9   12.00    4.90
   1  -7   9    0.60    5.50
   1  -7   9    7.30    6.70
  -1   7  -9   17.50    5.30
   1  -8   9   23.10    8.20
  -1   8  -9   41.60    5.50
   0  -8  -9   32.50   11.00
   0  -8  -9    3.60    6.20
   0   7   9    4.10    4.60
   0  -7  -9    8.40    8.40
   0  -7  -9    1.90    5.00
   0   6   9   -2.20    4.40
   0  -6  -9    3.00    4.80
   0  -6  -9    6.00    7.90
   0   5   9   -3.00    4.50
   0  -5  -9    1.80    4.10
   0  -5  -9    6.30    6.30
   0   4   9   58.39    8.90
   0  -4  -9   73.89   10.50
   0  -4  -9   56.29    8.90
   0   3   9    4.50    5.40
   0  -3  -9    0.90    3.20
   0  -3  -9    2.80    4.90
   0   2   9  204.78   14.20
   0  -2  -9  195.18   12.60
   0  -2  -9  179.68   13.20
   0  -2  -9  205.68    9.20
   0   1   9    0.40    4.30
   0  -1  -9    0.20    1.90
   0  -1  -9   -0.80    2.80
   0   0   9   -3.20    3.60
   0   0  -9    1.80    2.30
   0   0  -9   -0.60    1.50
   0  -1   9   -1.70    1.60
   0  -1   9    4.30    4.40
   0   1  -9    1.40    2.30
   0  -2   9  194.18   12.80
   0  -2   9  198.58   12.20
   0  -2   9  208.98   11.10
   0  -3   9   -1.10    3.40
   0  -3   9    0.40    3.90
   0  -3   9   -1.50    2.40
   0  -4   9   65.39    7.10
   0  -4   9   58.19    4.90
   0  -4   9   68.79    9.40
   0  -5   9   -0.10    4.20
   0  -5   9    1.90    4.10
   0  -6   9    3.40    5.00
   0  -6   9    5.40    5.90
   0  -7   9    0.60    5.30
   0  -7   9    9.90    6.80
   0   7  -9   10.00    4.40
   0  -8   9   -1.90    5.20
   0  -8   9    7.00    6.60
   0   8  -9   20.30    5.50
   1  -8  -9   24.70   12.20
   1  -8  -9    2.60    6.50
  -1   7   9    4.10    4.90
   1  -7  -9   13.20   10.10
   1  -7  -9    2.50    5.40
  -1   6   9   15.40    6.80
   1  -6  -9   10.50    6.70
   1  -6  -9   25.50   11.20
  -1   5   9   45.30    7.90
   1  -5  -9   51.39    9.80
   1  -5  -9   48.80   10.10
  -1   4   9   48.00   10.20
   1  -4  -9   30.70    7.60
   1  -4  -9   46.40   12.00
  -1   3   9   19.10    6.90
   1  -3  -9    8.40    4.30
   1  -3  -9   15.10    7.10
  -1   2   9   68.39    8.90
   1  -2  -9   74.49    8.70
   1  -2  -9   70.09    7.40
  -1   1   9  198.48   13.30
   1  -1  -9  199.48   10.60
   1  -1  -9  177.18   12.90
  -1   0   9   -2.90    2.70
  -1   0   9    1.90    4.00
   1   0  -9   -0.60    1.30
   1   0  -9   -0.90    2.50
  -1  -1   9  203.08    9.60
  -1  -1   9  207.28    9.30
  -1  -1   9  197.98   12.30
   1   1  -9  180.08   12.70
  -1  -2   9   70.69    8.20
  -1  -2   9   67.49    7.40
  -1  -2   9   69.89    5.80
  -1  -3   9   15.20    6.40
  -1  -3   9    9.60    3.70
  -1  -3   9   16.00    4.90
  -1  -3   9   11.50    1.80
  -1  -4   9   38.40    7.90
  -1  -4   9   38.70    5.20
  -1  -4   9   37.40    6.80
  -1  -5   9   49.10    8.90
  -1  -5   9   49.80    9.60
  -1  -6   9   17.00    8.10
  -1  -6   9    9.60    5.50
  -1  -7   9    4.20    5.50
  -1  -7   9    3.00    5.40
  -1  -8   9   17.80    8.70
  -1  -8   9    3.20    6.10
   1   8  -9   16.70    5.60
  -2   8   9   22.40    5.90
   2  -8  -9   42.40   15.10
   2  -8  -9    6.80    7.10
  -2   7   9   16.80    6.60
   2  -7  -9   22.50   12.30
   2  -7  -9    7.00    6.50
  -2   6   9   45.40   10.50
   2  -6  -9   33.10    9.50
   2  -6  -9   46.50   14.40
  -2   5   9   56.59    8.90
   2  -5  -9   68.39    9.80
   2  -5  -9   65.39   12.50
  -2   4   9   42.00    9.60
   2  -4  -9   42.80   11.30
   2  -4  -9   35.90    8.10
  -2   3   9  104.99   10.70
   2  -3  -9  104.49   10.00
   2  -3  -9  114.39   12.30
  -2   2   9   16.10    6.30
   2  -2  -9   13.90    6.60
   2  -2  -9    9.60    3.80
  -2   1   9   14.80    5.80
   2  -1  -9   13.80    3.40
   2  -1  -9   18.80    6.50
  -2   0   9    5.70    2.90
  -2   0   9    6.90    4.60
   2   0  -9    6.10    1.80
   2   0  -9    4.80    3.90
  -2  -1   9   17.20    5.60
  -2  -1   9   12.10    2.20
  -2  -1   9   12.60    3.20
  -2  -1   9   13.80    2.10
   2   1  -9   16.80    6.10
  -2  -2   9   12.40    4.70
  -2  -2   9   10.90    2.50
  -2  -2   9   11.60    5.20
  -2  -2   9    8.50    1.80
  -2  -3   9  112.79   12.20
  -2  -3   9  118.19    8.30
  -2  -3   9  105.39    7.40
   2   3  -9  113.99    7.50
  -2  -4   9   39.90    8.00
  -2  -4   9   33.60    4.10
  -2  -4   9   29.80    5.80
  -2  -5   9   79.79   11.20
  -2  -5   9   71.39    9.00
  -2  -6   9   50.89   13.80
  -2  -6   9   26.60    7.50
  -2  -7   9   33.30   11.40
  -2  -8   9   31.60   12.00
  -3   8   9   16.90    5.20
   3  -8  -9   29.40   13.30
   3  -8  -9    2.90    6.40
  -3   7   9    3.10    4.60
   3  -7  -9    8.40   10.30
   3  -7  -9   -1.70    4.80
  -3   6   9   -3.80    3.90
   3  -6  -9   -0.70    4.60
   3  -6  -9   12.30    8.70
  -3   5   9   32.50    8.70
   3  -5  -9   36.20   12.50
   3  -5  -9   25.60    7.80
  -3   4   9   16.60    6.80
   3  -4  -9   13.40    6.30
   3  -4  -9   23.90    9.70
   3  -4  -9   14.00    5.80
  -3   3   9   47.40    7.90
   3  -3  -9   57.19    8.60
   3  -3  -9   56.89    9.70
   3  -3  -9   48.50    7.50
  -3   2   9  103.89   10.10
   3  -2  -9  109.39    9.90
   3  -2  -9   98.19    8.40
   3  -2  -9   95.79   11.10
  -3   1   9   15.10    5.80
   3  -1  -9   21.10    7.10
   3  -1  -9   12.50    3.10
  -3   0   9   -1.10    2.20
  -3   0   9   -0.40    3.50
   3   0  -9   -0.80    3.20
  -3  -1   9   10.10    4.60
  -3  -1   9   14.90    3.00
   3   1  -9   13.90    5.90
  -3  -2   9  102.19    8.30
  -3  -2   9  102.89   11.20
  -3  -3   9   53.09    5.60
  -3  -3   9   54.89    8.90
  -3  -3   9   47.20    4.30
  -3  -4   9   16.70    4.30
  -3  -4   9   22.50    3.10
  -3  -4   9   16.00    8.10
  -3  -5   9   34.50   11.10
  -3  -5   9   29.10    6.30
  -3  -6   9    8.10    6.70
  -3  -7   9    8.90    8.30
  -3  -8   9   21.90    9.40
  -4   8   9   12.30    5.10
   4  -8  -9   24.10   12.80
   4  -8  -9   -0.90    6.10
  -4   7   9    8.50    4.80
   4  -7  -9   12.10   10.80
   4  -7  -9   -0.90    5.50
  -4   6   9    1.70    3.80
   4  -6  -9   -1.40    4.50
   4  -6  -9    6.80    8.90
   4  -6  -9    2.20    6.60
  -4   5   9   16.50    6.70
   4  -5  -9    7.90    5.60
   4  -5  -9   21.90   10.90
   4  -5  -9   13.40    7.00
  -4   4   9   10.90    5.70
   4  -4  -9   11.90    8.90
   4  -4  -9   12.10    6.40
   4  -4  -9    6.30    4.90
  -4   3   9   14.00    6.50
   4  -3  -9   18.90    8.80
   4  -3  -9   12.10    6.40
   4  -3  -9   13.70    5.20
  -4   2   9   30.70    8.10
   4  -2  -9   19.10    4.80
   4  -2  -9   19.10    6.00
   4  -2  -9   22.40    9.10
  -4   1   9    2.20    3.80
   4  -1  -9    1.30    2.00
   4  -1  -9    0.00    4.60
   4  -1  -9    0.80    3.90
  -4   0   9    2.40    3.40
   4   0  -9   -3.00    3.30
   4   0  -9    2.30    3.40
  -4  -1   9    3.70    3.60
   4   1  -9   -1.00    4.10
  -4  -2   9   28.70    6.30
  -4  -2   9   28.50    8.50
  -4  -3   9   20.80    8.70
  -4  -3   9   20.80    4.90
  -4  -4   9   13.70    8.00
  -4  -4   9   20.70    2.80
  -4  -5   9   25.60   10.90
  -4  -6   9    9.10    7.90
  -4  -7   9    7.90    9.40
  -4  -8   9   14.90    8.00
  -5   8   9   28.60    6.50
   5  -8  -9    7.70    7.70
   5  -8  -9   48.50   15.70
  -5   7   9   18.20    5.80
   5  -7  -9    2.80    6.20
   5  -7  -9   -0.40    8.20
   5  -7  -9   25.20   12.80
  -5   6   9   33.30    9.00
   5  -6  -9   24.80    9.20
   5  -6  -9   21.30    9.30
   5  -6  -9   45.30   15.10
  -5   5   9   13.30    6.40
   5  -5  -9    7.20    5.80
   5  -5  -9   21.80   10.70
   5  -5  -9    8.40    7.40
  -5   4   9    2.70    4.50
   5  -4  -9   13.80    8.20
   5  -4  -9    3.20    5.60
   5  -4  -9    5.20    4.80
  -5   3   9    0.40    4.10
   5  -3  -9    1.30    3.80
   5  -3  -9    6.70    6.50
   5  -3  -9    3.20    5.50
  -5   2   9   14.40    6.30
   5  -2  -9   14.80    4.70
   5  -2  -9   23.70    9.10
   5  -2  -9   20.00    6.80
  -5   1   9   25.40    7.00
   5  -1  -9   15.60    5.60
   5  -1  -9   25.10    9.00
   5  -1  -9   16.20    3.60
  -5   0   9    4.60    4.10
   5   0  -9   -0.50    3.70
   5   0  -9    6.90    5.10
  -5  -1   9   20.60    6.00
   5   1  -9   24.50    8.90
   5   1  -9   13.80    4.30
  -5  -2   9   17.20    5.20
  -5  -3   9   -1.20    4.70
  -5  -3   9   12.50    3.50
  -5  -4   9    1.30    6.10
  -5  -5   9   12.30    9.00
  -5  -6   9   49.00   14.70
  -5  -7   9   18.40    8.80
  -5  -8   9   31.40   12.80
  -6   7   9   13.80    5.30
   6  -7  -9   28.50   12.80
   6  -7  -9    1.20    6.40
  -6   6   9   52.29   11.30
   6  -6  -9   42.00   11.60
   6  -6  -9   63.69   13.20
   6  -6  -9   38.50   10.70
  -6   5   9    5.30    4.40
   6  -5  -9    1.80    6.60
   6  -5  -9    1.70    5.00
   6  -5  -9    5.90    8.60
  -6   4   9   28.60    8.70
   6  -4  -9   22.20    7.20
   6  -4  -9   15.20    7.50
   6  -4  -9   27.40   11.90
  -6   3   9   26.30    7.70
   6  -3  -9   13.50    5.40
   6  -3  -9   14.10    6.80
   6  -3  -9   29.00   10.80
  -6   2   9    3.60    4.00
   6  -2  -9    0.70    5.90
   6  -2  -9   -2.70    4.30
   6  -2  -9   -0.60    3.00
  -6   1   9   90.79    9.90
   6  -1  -9   97.59   12.60
   6  -1  -9   88.39    6.90
   6  -1  -9   93.89    9.80
  -6   0   9    4.70    3.60
   6   0  -9    4.30    4.80
   6   0  -9   -1.10    4.00
  -6  -1   9   94.39    9.40
   6   1  -9   81.49    7.70
   6   1  -9   76.59   11.70
  -6  -2   9    7.10    3.50
   6   2  -9    0.50    2.70
   6   2  -9    5.30    6.70
  -6  -3   9   26.40    4.00
  -6  -3   9   24.30   10.30
  -6  -4   9   40.00   12.90
  -6  -5   9   14.40    9.80
  -6  -6   9   73.09   19.80
  -6  -7   9   11.40    8.10
  -7   7   9   17.70    5.90
   7  -7  -9   16.60   12.60
   7  -7  -9    7.90    8.20
  -7   6   9   10.30    4.80
   7  -6  -9   -6.90    6.60
   7  -6  -9    3.30    6.20
   7  -6  -9    6.50   10.40
  -7   5   9   46.80    8.00
   7  -5  -9   56.99   12.40
   7  -5  -9   43.10   10.20
   7  -5  -9   42.70   11.30
  -7   4   9    4.00    4.10
   7  -4  -9    0.70    6.00
   7  -4  -9    6.60    9.00
   7  -4  -9    3.30    4.80
  -7   3   9   35.70    9.40
   7  -3  -9   50.59   10.50
   7  -3  -9   39.80    8.40
   7  -3  -9   33.50    9.00
  -7   2   9   10.90    5.70
   7  -2  -9   11.50    6.20
   7  -2  -9   19.90    9.60
   7  -2  -9    5.90    4.20
  -7   1   9   10.10    4.50
   7  -1  -9    9.40    7.00
  -7   0   9    5.00    3.60
   7   0  -9   -0.40    4.20
   7   0  -9    4.30    5.30
  -7  -1   9    8.90    4.60
   7   1  -9   -1.50    3.70
   7   1  -9   10.60    6.50
  -7  -2   9   22.90    5.50
   7   2  -9   17.90    8.30
  -7  -3   9   65.19    6.50
  -7  -3   9   55.19   15.00
  -7  -4   9    9.10    8.30
  -7  -5   9   70.59   18.50
  -7  -6   9    9.80    7.40
  -7  -7   9   17.20   10.40
  -8   6   9   29.20    6.10
   8  -6  -9   -1.50    6.00
   8  -6  -9   14.00   10.60
  -8   5   9   43.20   10.10
   8  -5  -9   54.89   16.40
   8  -5  -9   30.80    9.50
   8  -5  -9   46.80   12.50
  -8   4   9   11.10    5.20
   8  -4  -9   -1.80    6.10
   8  -4  -9    1.30    4.80
   8  -4  -9    6.00    7.60
  -8   3   9   94.79   11.20
   8  -3  -9   75.79   11.30
   8  -3  -9   87.69   14.10
  -8   2   9    8.20    4.80
   8  -2  -9    4.90    5.60
   8  -2  -9   10.00    8.50
  -8   1   9   69.79    9.10
   8  -1  -9   57.89   10.00
   8  -1  -9   67.89   11.80
  -8   0   9    7.40    3.50
   8   0  -9    4.80    5.90
   8   0  -9    0.00    4.20
  -8  -1   9   73.79    8.20
   8   1  -9   58.39    8.10
   8   1  -9   63.69   11.60
  -8  -2   9   17.70    4.80
   8   2  -9   11.50    8.20
  -8  -3   9  103.89    9.00
   8   3  -9  101.99   14.50
  -8  -4   9   16.00    9.40
  -8  -5   9   54.09   11.40
  -8  -6   9   29.70   11.70
  -9   5   9   31.40    8.00
   9  -5  -9   28.90   13.30
  -9   4   9   16.20    5.90
   9  -4  -9   16.80   10.30
   9  -4  -9    0.00    6.80
  -9   3   9   26.60    8.10
   9  -3  -9   31.80   11.90
   9  -3  -9   10.60    7.60
  -9   2   9   11.20    4.90
   9  -2  -9    1.90    6.00
   9  -2  -9   17.80    8.60
  -9   1   9   23.80    5.70
   9  -1  -9   13.70    7.60
   9   0  -9   13.50    7.90
  -9  -1   9   37.90    5.50
  -9  -2   9   21.20    5.50
   9   2  -9   27.00    9.10
   9   3  -9   30.50   13.10
  -9  -5   9   57.79   10.20
  10  -5  -9   19.90   12.00
  10  -4  -9   28.90   11.10
 -10   3   9   20.90    5.20
  10  -3  -9   25.10    9.60
 -10   2   9   18.30    5.60
  10  -2  -9   26.60    9.30
 -10   1   9   33.70    7.80
  10  -1  -9   32.00   11.30
  10  -1  -9   16.90    7.20
 -10   0   9   21.10    6.30
  10   0  -9   39.50    8.30
 -10  -1   9   34.10    5.40
  10   1  -9   46.40   12.30
 -10  -2   9   33.70    5.20
  10   2  -9   37.60   11.00
  10   3  -9   43.60   12.60
  10   4  -9   56.49    9.80
  11  -3  -9   41.30    8.90
  11  -2  -9   33.70   11.90
  11  -2  -9    7.20    7.40
 -11   1   9   76.19    8.50
  11  -1  -9   45.30   13.90
 -11   0   9   37.60    6.20
  11   0  -9   26.40   10.30
 -11  -1   9   61.89    7.30
  11   1  -9   47.70   13.60
  11   2  -9   51.79    8.80
  11   3  -9   48.70    9.40
  12   0  -9   61.39   10.00
  11   1  10   25.40    8.00
  11   1  10    5.10    4.90
  11   0  10    9.90    6.40
  11  -1  10    3.40    5.50
  11  -2  10    1.20    5.20
  10   4  10   14.90    7.60
 -10  -4 -10    1.00    4.90
  10   3  10   12.20    7.30
 -10  -3 -10    0.90    4.70
  10   2  10   15.20    7.20
  10   1  10   14.50    6.10
  10   0  10    9.70    6.20
  10   0  10   22.10    7.00
  10  -1  10    3.70    5.40
  10  -1  10   26.40    7.50
  10  -2  10    6.20    6.30
  10  -2  10   37.90    6.50
  10  -4  10   -1.90    5.70
   9   5  10    7.40    8.60
  -9  -5 -10    5.10    5.80
   9   4  10   18.60    8.80
  -9  -4 -10    8.10    6.20
   9   3  10    7.00    6.90
  -9  -3 -10    3.60    5.20
   9   2  10   18.60    7.30
  -9  -2 -10   13.70    7.00
   9   1  10   11.40    6.10
   9   0  10   29.20    8.70
   9   0  10   21.00    7.60
   9  -1  10   -1.00    4.20
   9  -1  10   18.30    5.10
   9  -2  10   15.50    7.70
   9  -2  10   33.90    8.10
   9  -3  10    2.50    5.90
   9  -3  10   34.10    5.60
   9  -4  10   35.10    5.60
  -8  -6 -10    1.20    5.40
   8   5  10   22.90   10.50
  -8  -5 -10   24.80    9.40
   8   4  10    6.80    7.00
  -8  -4 -10    2.60    4.60
   8   3  10    9.60    6.80
  -8  -3 -10    1.60    4.30
   8   2  10   29.70    9.80
  -8  -2 -10   12.10    6.60
   8   1  10    7.50    5.80
   8   0  10   54.39    9.30
   8  -1  10    2.50    4.70
   8  -1  10   15.40    6.60
   8  -2  10    5.50    5.80
   8  -2  10   28.40    7.70
   8  -3  10    1.20    5.30
   8  -3  10   21.40    5.50
   8  -4  10   41.20    6.20
   8  -4  10   24.50    5.80
   8  -5  10   74.29    8.80
   8  -5  10   62.49    7.00
  -7  -7 -10    6.00    6.20
   7   6  10  -10.20    7.50
  -7  -6 -10    4.00    5.90
   7   5  10    1.90    7.80
  -7  -5 -10    2.50    5.40
   7   4  10    4.10    7.30
  -7  -4 -10   -0.40    3.80
   7   3  10   53.69   12.90
  -7  -3 -10   27.90    8.50
   7   2  10   13.90    7.10
  -7  -2 -10    6.00    5.00
   7   1  10   28.80    9.60
  -7  -1 -10   14.20    6.20
   7   0  10   38.30   10.20
   7  -1  10   23.50    7.70
   7  -1  10   21.30    7.50
   7  -2  10   14.10    6.20
   7  -2  10    8.60    5.90
   7  -3  10   31.10    9.60
   7  -3  10   45.00    7.40
   7  -4  10    4.50    6.40
   7  -5  10   53.89    7.40
   7  -5  10   41.40    6.30
   7  -6  10   48.40    7.80
  -6  -7 -10    3.70    5.70
   6   6  10   20.50   10.30
  -6  -6 -10   19.30    8.60
   6   5  10   28.60   10.00
  -6  -5 -10   10.90    6.60
   6   4  10   77.39   12.30
  -6  -4 -10   64.29   10.90
   6   3  10   81.99   11.40
  -6  -3 -10   75.29   10.90
   6   2  10    9.30    7.30
  -6  -2 -10   10.50    5.50
   6   1  10   54.49   12.00
  -6  -1 -10   41.50    9.20
   6   0  10   29.10    9.10
   6  -1  10   53.89   11.20
   6  -1  10   35.10    8.70
   6  -2  10   12.40    6.30
   6  -2  10    8.40    5.70
   6  -3  10   77.49   11.40
   6  -3  10   77.79    9.60
   6  -4  10   87.19   13.20
   6  -4  10  102.29   10.40
   6  -5  10   45.10    6.90
   6  -5  10   39.00    5.90
   6  -6  10   21.20    9.70
   6  -7  10   -3.20    7.00
   5   6  10   17.90    4.10
   5   6  10   -1.80    7.30
  -5  -6 -10   12.10    6.60
   5   5  10   13.20    3.70
  -5  -5 -10    5.90    5.50
   5   4  10   -0.90    6.80
  -5  -4 -10   -1.40    3.50
   5   3  10    5.00    6.90
  -5  -3 -10    2.40    4.00
   5   2  10   19.90    8.50
  -5  -2 -10   17.60    6.30
   5   1  10    3.00    6.60
  -5  -1 -10    5.80    4.30
   5   0  10   60.39    9.80
   5  -1  10    6.20    6.40
   5  -1  10    4.30    4.40
   5  -2  10   18.00    7.20
   5  -2  10   18.60    6.80
   5  -3  10   10.40    5.60
   5  -3  10    3.80    4.80
   5  -4  10    2.30    4.80
   5  -4  10   11.20    4.70
   5  -5  10   18.50    5.20
   5  -5  10    5.40    6.20
   5  -5  10   25.40    5.80
   5  -6  10   42.30    6.80
   5  -7  10    6.50    7.70
  -4  -8 -10   28.00   10.00
   4   7  10    1.70    7.10
  -4  -7 -10   11.20    7.60
   4   6  10   24.70    9.90
  -4  -6 -10   23.70    8.90
   4   5  10    3.50    7.00
  -4  -5 -10    4.50    5.20
  -4  -5 -10   21.20    7.60
   4   4  10   57.69   10.40
  -4  -4 -10   80.89    8.50
  -4  -4 -10   60.19   10.10
   4   3  10    6.50    7.30
  -4  -3 -10    1.20    3.60
  -4  -3 -10   11.20    4.20
   4   2  10   46.10   11.10
  -4  -2 -10   53.79    4.90
  -4  -2 -10   36.20    8.10
   4   1  10    4.50    6.10
  -4  -1 -10    0.30    2.70
   4   0  10    7.70    6.60
  -4   0 -10    9.60    4.50
   4  -1  10    3.50    5.30
   4  -1  10    0.80    3.20
   4  -2  10   49.90    8.30
   4  -2  10   43.60    8.00
   4  -3  10    3.40    4.60
   4  -3  10    7.30    5.20
   4  -4  10   66.09    8.80
   4  -4  10   56.79   10.00
   4  -4  10   76.19    7.70
   4  -5  10   19.70    5.20
   4  -5  10    2.70    5.30
   4  -5  10   10.80    5.40
   4  -5  10   11.00    4.60
   4  -6  10   35.30    9.20
   4  -6  10   28.10    9.80
   4  -7  10    7.30    7.70
   4  -8  10   -1.30    7.00
  -3  -8 -10    5.00    6.30
  -3  -8 -10   38.00   11.40
   3   7  10    5.50    6.10
  -3  -7 -10   33.50    9.90
  -3  -7 -10    3.20    5.50
   3   6  10   -1.70    6.00
  -3  -6 -10    0.70    4.40
  -3  -6 -10   23.10    8.30
   3   5  10    8.90    7.50
  -3  -5 -10   23.30    8.50
  -3  -5 -10    8.60    6.10
   3   4  10   -1.80    5.90
  -3  -4 -10    5.90    4.40
  -3  -4 -10    1.90    3.90
   3   3  10   38.10   10.50
  -3  -3 -10   19.50    6.60
  -3  -3 -10   29.60    7.30
   3   2  10    5.60    6.80
  -3  -2 -10   -0.60    2.80
  -3  -2 -10    6.60    3.00
   3   1  10   22.90    8.10
  -3  -1 -10   22.80    2.70
   3   0  10    5.10    5.40
  -3   0 -10    7.20    4.00
   3  -1  10   13.80    6.80
   3  -2  10   -0.50    3.10
   3  -2  10   -1.90    4.80
  -3   2 -10    5.10    1.60
   3  -3  10   25.90    4.50
   3  -3  10   25.80    8.20
   3  -3  10   21.30    6.70
  -3   3 -10   24.40    3.10
   3  -4  10    2.90    4.40
   3  -4  10    3.10    3.90
   3  -4  10    0.80    4.20
  -3   4 -10    4.30    2.60
   3  -5  10   21.60    5.00
   3  -5  10   15.80    6.00
   3  -5  10   17.50    6.30
   3  -5  10    6.30    5.60
  -3   5 -10   20.30    4.80
   3  -6  10    9.40    5.10
   3  -6  10   -0.10    5.30
   3  -7  10   11.00    5.50
   3  -7  10    5.50    7.00
   3  -8  10   16.70    7.20
   3  -8  10   -0.30    6.70
  -2  -8 -10   39.40   14.50
   2   7  10    3.50    5.90
  -2  -7 -10   25.30    9.40
  -2  -7 -10    3.00    5.10
   2   6  10   32.60   10.20
  -2  -6 -10   47.00    9.40
  -2  -6 -10   25.80    8.60
   2   5  10   15.50    7.90
  -2  -5 -10   26.80    9.40
  -2  -5 -10   18.80    7.30
   2   4  10  158.78   14.40
  -2  -4 -10  153.88   14.60
  -2  -4 -10  153.78   13.40
   2   3  10   65.49   12.70
  -2  -3 -10   46.80    8.10
  -2  -3 -10   48.80    7.60
   2   2  10   93.59   11.30
  -2  -2 -10   85.69    7.90
  -2  -2 -10   87.09    9.50
   2   1  10   38.00    9.30
  -2  -1 -10   31.60    4.50
  -2  -1 -10   30.30    3.00
  -2  -1 -10   31.20    5.60
   2   0  10   10.30    6.50
  -2   0 -10   30.40    2.40
  -2   0 -10   21.80    3.00
   2  -1  10   41.90    9.10
  -2   1 -10   40.40    3.60
  -2   1 -10   45.00    3.80
   2  -2  10   91.59    9.70
   2  -2  10   89.49    6.90
   2  -2  10   98.99    9.50
   2  -3  10   45.00    8.10
   2  -3  10   43.10    6.00
   2  -3  10   46.50    7.60
   2  -4  10  165.08   10.20
   2  -4  10  162.48   12.10
   2  -4  10  165.48   13.00
   2  -4  10  170.98   14.40
   2  -5  10   32.00    5.20
   2  -5  10   34.70    8.80
   2  -5  10   27.10    6.50
   2  -5  10   15.80    6.70
  -2   5 -10   16.40    2.30
   2  -6  10   39.50    7.80
   2  -6  10   33.40    9.50
  -2   6 -10   37.20    5.30
   2  -7  10   10.90    6.40
   2  -7  10   -0.40    5.40
  -2   7 -10   26.70    5.10
   2  -8  10   -3.90    5.90
   2  -8  10   17.70    6.90
  -1  -8 -10   40.40   12.30
   1   7  10   54.79   11.30
  -1  -7 -10   55.79   10.50
  -1  -7 -10   47.20   12.10
   1   6  10    3.50    5.70
  -1  -6 -10    6.60    7.20
  -1  -6 -10    3.20    4.70
   1   5  10   31.20    9.10
  -1  -5 -10   31.10    9.00
  -1  -5 -10   44.80    8.40
   1   4  10   14.50    7.70
  -1  -4 -10   17.10    7.30
  -1  -4 -10   12.20    5.70
   1   3  10   21.10    8.50
  -1  -3 -10   22.70    7.30
  -1  -3 -10   10.10    5.00
   1   2  10   20.50    7.80
  -1  -2 -10   24.80    3.50
  -1  -2 -10   19.30    5.50
  -1  -2 -10   33.90    7.50
   1   1  10   20.80    7.40
  -1  -1 -10   36.30    5.10
  -1  -1 -10   27.10    5.80
   1   0  10   66.29    9.40
  -1   0 -10   63.19    6.60
  -1   0 -10   72.19    6.10
   1  -1  10   29.40    8.10
  -1   1 -10   34.10    4.20
   1  -2  10   36.00    8.40
   1  -2  10   20.60    4.30
   1  -3  10   12.40    4.80
   1  -3  10   21.70    6.50
   1  -3  10   18.10    6.40
   1  -4  10   15.00    6.40
   1  -4  10   15.60    6.10
   1  -4  10   13.00    3.50
   1  -4  10    9.60    4.80
   1  -5  10   41.20   10.60
   1  -5  10   35.40    8.50
   1  -5  10   29.70    6.90
   1  -6  10   10.90    5.50
   1  -6  10   -1.00    4.70
   1  -7  10   30.00    9.60
   1  -7  10   42.10    8.80
  -1   7 -10   48.80    6.00
   1  -8  10   -0.40    6.10
   1  -8  10   11.00    6.90
  -1   8 -10   22.70    5.50
   0  -8 -10   -0.40    5.60
   0  -8 -10   14.00   11.70
   0   7  10    3.10    5.10
   0  -7 -10   22.50   11.20
   0  -7 -10    3.30    5.50
   0   6  10   68.49    9.80
   0  -6 -10   75.69   11.90
   0  -6 -10   69.39   11.20
   0   5  10   -0.20    4.90
   0  -5 -10   -0.30    3.60
   0  -5 -10    3.70    7.70
   0   4  10  199.58   15.50
   0  -4 -10  203.58   16.60
   0  -4 -10  203.28   15.70
   0   3  10   -0.30    5.30
   0  -3 -10   10.70    5.60
   0  -3 -10   -0.10    3.20
   0   2  10    8.00    6.30
   0  -2 -10    6.40    4.60
   0  -2 -10    4.30    3.30
   0   1  10    1.30    5.10
   0  -1 -10   -0.70    1.80
   0  -1 -10    5.80    3.50
   0   0  10  504.05   23.30
   0   0 -10  519.95   20.00
   0   0 -10  466.55   22.10
   0  -1  10   -1.50    1.90
   0  -1  10   -3.40    4.50
   0   1 -10    1.80    2.50
   0  -2  10    7.60    4.10
   0  -2  10   10.30    6.00
   0  -2  10    4.50    3.00
   0  -3  10   -1.70    4.50
   0  -3  10    0.40    3.60
   0  -3  10   -1.10    2.70
   0  -4  10  204.88   15.90
   0  -4  10  201.48   12.40
   0  -4  10  203.88    8.80
   0  -4  10  202.18   13.80
   0  -5  10    3.00    5.20
   0  -5  10   -1.50    2.90
   0  -6  10   82.69   11.80
   0  -6  10   70.69   10.40
   0  -7  10    1.90    5.50
   0  -7  10   14.50    6.80
   0  -8  10   10.30    6.60
   0  -8  10   -2.90    5.20
   1  -8 -10    2.70    6.30
   1  -8 -10   21.30   12.20
  -1   7  10   44.10   10.60
   1  -7 -10   65.09   13.20
   1  -7 -10   41.30   11.20
  -1   6  10   -2.30    4.30
   1  -6 -10    3.80    5.30
   1  -6 -10   14.80    8.80
  -1   5  10   40.00    9.70
   1  -5 -10   26.40    7.90
   1  -5 -10   51.69   13.70
  -1   4  10   13.60    7.00
   1  -4 -10   13.80    5.80
   1  -4 -10   19.60    9.50
  -1   3  10   22.20    7.80
   1  -3 -10   11.40    4.90
   1  -3 -10   23.10    8.30
  -1   2  10   30.50    8.40
   1  -2 -10   31.40    8.20
   1  -2 -10   24.30    5.60
  -1   1  10   34.80    8.60
   1  -1 -10   25.30    5.40
   1  -1 -10   26.20    4.50
  -1   0  10   61.99    8.30
   1   0 -10   60.49    5.40
   1   0 -10   54.39    6.90
  -1  -1  10   33.50    7.80
  -1  -1  10   32.60    5.30
  -1  -1  10   23.80    3.80
   1   1 -10   24.80    5.30
  -1  -2  10   34.50    8.10
  -1  -2  10   23.50    4.30
  -1  -2  10   25.00    3.90
  -1  -2  10   32.40    7.60
  -1  -3  10   12.70    5.50
  -1  -3  10   18.10    7.10
  -1  -3  10   15.10    4.30
  -1  -4  10   13.90    7.30
  -1  -4  10    9.60    4.80
  -1  -4  10    9.80    4.60
  -1  -5  10   40.40   10.80
  -1  -5  10   25.40    6.80
  -1  -6  10    8.60    5.90
  -1  -6  10    1.90    4.40
  -1  -7  10   57.69   10.50
  -1  -7  10   43.20   10.10
  -1  -8  10   19.60    9.00
  -2   8  10   14.00    5.40
   2  -8 -10   26.60   12.70
   2  -8 -10    0.00    5.70
  -2   7  10    3.90    5.10
   2  -7 -10   -0.60    4.80
   2  -7 -10   23.80   12.00
  -2   6  10   33.30    9.20
   2  -6 -10   22.90    8.30
   2  -6 -10   56.89   16.00
  -2   5  10   20.50    7.40
   2  -5 -10   21.70   10.10
   2  -5 -10   18.90    6.90
  -2   4  10  143.09   13.20
   2  -4 -10  160.98   15.50
   2  -4 -10  157.28   13.60
  -2   3  10   57.89   11.40
   2  -3 -10   44.40    7.00
   2  -3 -10   54.79    9.20
  -2   2  10   88.19    9.80
   2  -2 -10   88.49   10.80
   2  -2 -10   92.39    8.30
  -2   1  10   39.70    8.80
   2  -1 -10   25.50    4.20
   2  -1 -10   36.80    8.90
  -2   0  10   10.70    5.60
   2   0 -10   18.10    6.40
   2   0 -10   11.10    2.50
  -2  -1  10   33.00    3.10
  -2  -1  10   40.70    8.40
  -2  -1  10   33.80    4.90
   2   1 -10   33.40    6.50
  -2  -2  10   89.89    8.70
  -2  -2  10   92.39    5.50
  -2  -2  10   91.39    5.10
  -2  -2  10   89.29   10.50
  -2  -3  10   49.50    8.90
  -2  -3  10   49.40    6.10
  -2  -3  10   42.30    5.40
  -2  -4  10  157.18   10.70
  -2  -4  10  160.18    9.20
  -2  -4  10  164.08   15.70
  -2  -5  10   18.10    5.70
  -2  -5  10   26.00    9.70
  -2  -6  10   29.30    7.50
  -2  -6  10   44.40    9.60
  -2  -7  10   15.60    8.60
  -2  -8  10   23.40    9.60
  -3   8  10   17.90    5.90
   3  -8 -10   29.90   13.20
   3  -8 -10    0.80    6.20
  -3   7  10   10.30    5.90
   3  -7 -10   16.40   11.50
   3  -7 -10    2.50    5.50
  -3   6  10    5.30    4.80
   3  -6 -10    0.50    5.00
   3  -6 -10    6.50    8.00
  -3   5  10   10.80    6.10
   3  -5 -10   16.50    6.80
   3  -5 -10   26.90   11.30
  -3   4  10    4.50    4.60
   3  -4 -10    2.10    3.80
   3  -4 -10   -2.50    6.40
  -3   3  10   23.40    7.90
   3  -3 -10   29.10    9.90
   3  -3 -10   28.10    6.70
  -3   2  10    0.30    4.60
   3  -2 -10   -1.60    2.40
   3  -2 -10    3.40    5.70
  -3   1  10   16.50    6.50
   3  -1 -10   20.70    6.90
   3  -1 -10   14.00    3.40
  -3   0  10   11.00    5.50
   3   0 -10   14.90    5.90
  -3  -1  10   18.00    5.90
  -3  -1  10   16.60    3.40
   3   1 -10   11.60    5.90
  -3  -2  10   -0.70    3.50
  -3  -2  10    0.80    4.00
  -3  -3  10   27.10    4.80
  -3  -3  10   35.30   10.50
  -3  -4  10    8.30    2.60
  -3  -4  10    1.40    4.90
  -3  -5  10   10.60    8.40
  -3  -6  10    2.30    6.30
  -3  -7  10   12.60    9.40
  -3  -8  10   13.60    8.20
  -4   8  10   17.30    6.10
   4  -8 -10   47.70   15.00
   4  -8 -10    5.30    7.10
  -4   7  10   20.80    6.90
   4  -7 -10   24.30   13.80
   4  -7 -10   11.60    7.50
  -4   6  10   32.00    9.20
   4  -6 -10   26.20    8.90
   4  -6 -10   58.89   16.20
  -4   5  10    4.50    5.60
   4  -5 -10    2.60    4.50
   4  -5 -10    9.30    6.90
   4  -5 -10    9.40    8.70
  -4   4  10   51.99    8.90
   4  -4 -10   55.79   10.60
   4  -4 -10   65.79    9.40
   4  -4 -10   67.89   11.80
  -4   3  10    1.90    4.30
   4  -3 -10    1.70    5.10
   4  -3 -10   -0.10    3.30
   4  -3 -10    3.30    6.40
  -4   2  10   56.69   11.00
   4  -2 -10   38.00    7.90
   4  -2 -10   48.70    9.10
   4  -2 -10   41.30    6.10
  -4   1  10   -0.30    4.00
   4  -1 -10    5.00    4.40
   4  -1 -10    0.90    1.90
   4  -1 -10   -1.60    3.80
  -4   0  10   21.40    6.70
   4   0 -10   21.10    7.70
  -4  -1  10    1.80    3.60
   4   1 -10    2.90    4.10
  -4  -2  10   49.30    6.30
  -4  -3  10   11.40    3.60
  -4  -3  10    4.10    5.90
  -4  -4  10   70.89   11.50
  -4  -5  10   18.50    9.70
  -4  -6  10   47.10   14.90
  -4  -7  10   19.50   11.00
  -4  -8  10   16.10    9.30
  -5   7  10   23.80    7.30
   5  -7 -10   12.40    7.90
   5  -7 -10   45.80   15.40
  -5   6  10    7.10    5.20
   5  -6 -10    0.00    6.40
   5  -6 -10    0.20    5.20
   5  -6 -10    9.80   10.80
  -5   5  10    8.90    4.90
   5  -5 -10    7.30    6.80
   5  -5 -10    4.50    5.40
   5  -5 -10   13.20    8.90
  -5   4  10   -1.90    4.30
   5  -4 -10   -3.20    4.90
   5  -4 -10    0.90    7.00
   5  -4 -10   -0.80    3.90
  -5   3  10    1.20    4.40
   5  -3 -10    4.60    4.00
   5  -3 -10    7.10    7.10
   5  -3 -10    4.20    5.30
  -5   2  10   20.00    7.50
   5  -2 -10   17.10    4.60
   5  -2 -10   14.70    6.40
   5  -2 -10   25.40   10.00
  -5   1  10    4.30    4.70
   5  -1 -10   14.80    7.70
   5  -1 -10    7.20    5.20
   5  -1 -10    6.00    2.50
  -5   0  10   61.29    7.90
   5   0 -10   63.99    9.70
   5   0 -10   56.79    7.40
  -5  -1  10    6.60    4.60
   5   1 -10    9.70    6.00
  -5  -2  10   24.20    6.40
   5   2 -10   29.30   10.00
  -5  -3  10   17.90    8.20
  -5  -3  10   12.40    4.00
  -5  -4  10    0.60    6.30
  -5  -5  10   22.30    9.80
  -5  -6  10    7.30    8.00
  -5  -7  10   31.30   12.40
   6  -7 -10   28.00   12.30
   6  -7 -10    5.80    6.80
  -6   6  10   39.70    9.90
   6  -6 -10   13.90    8.60
   6  -6 -10   15.20    8.00
   6  -6 -10   41.10   15.10
  -6   5  10   15.40    6.70
   6  -5 -10    9.60    6.70
   6  -5 -10   46.10   14.30
   6  -5 -10   16.20    8.50
  -6   4  10   81.89   10.60
   6  -4 -10   80.99   10.60
   6  -4 -10   87.89   13.80
   6  -4 -10   71.39   12.50
  -6   3  10   76.49   10.10
   6  -3 -10   79.19   12.30
   6  -3 -10   70.09   10.30
   6  -3 -10   81.49    9.30
  -6   2  10   14.80    6.10
   6  -2 -10    3.70    5.20
   6  -2 -10    9.90    4.00
   6  -2 -10   15.00    8.10
  -6   1  10   42.10    7.20
   6  -1 -10   44.30    8.40
   6  -1 -10   57.39    9.80
  -6   0  10   24.10    6.90
   6   0 -10   17.60    5.40
   6   0 -10   32.10   10.30
  -6  -1  10   47.50    7.00
   6   1 -10   50.59    9.50
   6   1 -10   46.20    6.70
  -6  -2  10   13.20    4.70
   6   2 -10   16.80    8.50
  -6  -3  10   98.79   14.00
  -6  -3  10   87.29    7.80
  -6  -4  10   94.99   14.50
  -6  -5  10   25.90   12.60
  -6  -6  10   52.79   11.40
  -6  -7  10   32.00   11.70
   7  -7 -10   23.90   13.70
  -7   6  10   17.80    6.10
   7  -6 -10   18.80   12.20
   7  -6 -10    1.70    6.20
  -7   5  10   11.30    6.00
   7  -5 -10   38.90   12.70
   7  -5 -10   -4.00    6.50
   7  -5 -10    3.00    5.40
  -7   4  10    4.10    4.80
   7  -4 -10    1.70    4.40
   7  -4 -10   26.60   10.80
   7  -4 -10   -0.40    6.40
  -7   3  10   37.30    9.40
   7  -3 -10   31.00    9.00
   7  -3 -10   60.39   15.70
  -7   2  10   12.20    6.40
   7  -2 -10    8.70    6.20
   7  -2 -10   17.50    8.90
  -7   1  10   22.50    6.90
   7  -1 -10   33.20   10.50
   7  -1 -10   18.00    6.70
  -7   0  10   44.60    9.50
   7   0 -10   60.89   15.60
   7   0 -10   28.20    6.90
  -7  -1  10   30.80    7.60
   7   1 -10   18.50    5.50
   7   1 -10   43.30   12.80
  -7  -2  10   21.00    5.80
   7   2 -10   26.50   10.70
  -7  -3  10   56.59    6.50
  -7  -4  10   15.10    9.40
  -7  -5  10   24.60   12.00
  -7  -6  10   27.60   12.80
  -7  -7  10   32.40   12.20
   8  -6 -10   26.40   13.00
  -8   5  10   40.10   10.30
   8  -5 -10   14.50    9.30
   8  -5 -10   50.29   16.10
  -8   4  10   15.20    5.90
   8  -4 -10   -0.60    6.70
   8  -4 -10   23.50   11.30
  -8   3  10   21.40    5.70
   8  -3 -10    7.40    6.60
   8  -3 -10   15.20    9.10
  -8   2  10   29.80    8.10
   8  -2 -10   29.70   12.00
   8  -2 -10   10.40    6.60
  -8   1  10   17.00    5.70
   8  -1 -10    7.30    7.00
   8  -1 -10    1.80    5.30
  -8   0  10   54.69    8.10
   8   0 -10   54.79   10.80
   8   0 -10   45.20    8.40
  -8  -1  10   11.70    5.00
   8   1 -10   21.20    9.70
  -8  -2  10   31.50    5.30
   8   2 -10   30.20   11.40
   8   3 -10   36.50    7.90
  -8  -4  10    6.20    5.70
  -8  -5  10   67.49   17.70
  -8  -6  10   14.60    9.00
   9  -5 -10   26.90   11.30
  -9   4  10   24.70    7.00
   9  -4 -10    9.90    8.30
   9  -4 -10   24.30   11.70
  -9   3  10   15.50    5.10
   9  -3 -10   15.30    9.70
   9  -3 -10   -2.40    6.20
  -9   2  10   29.40    7.30
   9  -2 -10   12.20    6.90
   9  -2 -10   31.00   11.70
  -9   1  10   12.40    4.40
   9  -1 -10   20.30    9.70
   9  -1 -10   -1.10    5.30
  -9   0  10   36.40    6.50
   9   0 -10   49.20   13.90
  -9  -1  10   20.70    5.50
   9   1 -10   19.90    8.80
  -9  -2  10   49.10    6.50
   9   2 -10   41.10   13.20
   9   3 -10   25.70   10.20
   9   4 -10   38.70   12.00
  -9  -5  10   50.09   14.30
  10  -4 -10   32.00   10.60
 -10   3  10   20.50    5.30
  10  -3 -10   24.80   11.20
 -10   2  10   17.00    5.60
  10  -2 -10   29.60   11.30
  10  -2 -10    0.10    6.70
 -10   1  10   38.00    6.00
  10  -1 -10   30.00   10.00
 -10   0  10   51.59    7.20
  10   0 -10   46.40   13.40
 -10  -1  10   54.69    6.50
 -10  -2  10   66.89    6.60
  10   4 -10   52.99    9.60
  11  -3 -10   23.80    9.50
  11  -2 -10   30.60   10.90
  11  -2 -10    3.30    7.60
 -11   1  10   39.90    6.40
  11  -1 -10   47.20    9.70
 -11   0  10   58.49    7.70
  11   0 -10   74.99   11.40
 -11  -1  10   45.90    6.50
  11   1 -10   57.99   10.10
  11   2 -10   53.79    8.80
  11   1  11    3.30    4.40
  11   0  11    4.50    5.30
  11  -1  11    4.30    5.80
  11  -2  11    7.90    6.70
  10   3  11   18.80    8.50
  10   2  11   13.80    7.00
  10   1  11   23.40    7.80
  10   0  11    1.40    4.40
  10   0  11   17.40    7.20
  10  -1  11   14.60    5.90
  10  -1  11    6.50    6.10
  10  -2  11   35.40    6.10
  10  -2  11    3.90    6.30
  10  -3  11    0.40    5.60
   9   5  11    0.90    9.10
  -9  -5 -11    3.70    5.50
   9   4  11   10.80    8.10
  -9  -4 -11    2.20    5.20
   9   3  11   29.30   10.80
   9   2  11    9.00    7.10
  -9  -2 -11    2.00    4.80
   9   1  11   67.79   10.80
   9   0  11   13.30    5.70
   9   0  11   -0.50    3.50
   9  -1  11   69.19    9.90
   9  -1  11   49.10   11.60
   9  -2  11    2.00    5.50
   9  -2  11   24.00    6.80
   9  -3  11   43.30    6.90
   9  -3  11    9.10    7.60
   9  -4  11   66.19    7.30
   9  -4  11   56.49    6.80
  -8  -6 -11   22.90    9.70
   8   5  11   18.30   10.50
  -8  -5 -11   14.60    7.80
   8   4  11    6.10    7.40
  -8  -4 -11   -0.80    4.20
   8   3  11   30.90   10.60
  -8  -3 -11   17.00    7.80
   8   2  11   24.90    9.60
  -8  -2 -11   14.00    6.80
   8   1  11   12.70    7.40
   8   0  11   16.50    6.90
   8  -1  11   15.80    5.90
   8  -1  11    3.70    4.80
   8  -2  11   20.70    6.90
   8  -2  11   12.10    7.00
   8  -3  11   14.30    7.90
   8  -5  11   68.89    7.80
   8  -5  11   91.49    9.50
   8  -6  11   11.20    9.50
   7   6  11   -3.90    8.30
  -7  -6 -11    1.70    5.40
   7   5  11    6.60    8.70
  -7  -5 -11    2.20    5.40
   7   4  11   12.00    8.60
  -7  -4 -11    1.80    4.10
   7   3  11   11.70    8.00
  -7  -3 -11    2.60    4.30
   7   2  11    2.30    6.40
  -7  -2 -11   -0.20    3.40
   7   1  11    9.80    7.20
  -7  -1 -11    4.70    4.50
   7   0  11   11.30    6.60
   7  -1  11    8.80    5.90
   7  -1  11   10.20    6.40
   7  -2  11    3.30    5.00
   7  -2  11   11.50    6.10
   7  -3  11    2.20    5.60
   7  -3  11   16.10    6.10
   7  -4  11   35.60    5.90
   7  -5  11   44.30    6.50
  -6  -7 -11    1.50    5.80
   6   6  11   29.30   11.80
  -6  -6 -11   24.50    9.40
   6   5  11    1.00    7.70
  -6  -5 -11   12.70    7.00
   6   4  11    0.10    7.40
  -6  -4 -11    1.80    4.40
   6   3  11    7.20    7.50
  -6  -3 -11    1.20    3.90
   6   2  11   31.90   10.30
  -6  -2 -11   18.50    6.80
   6   1  11   37.30   10.60
  -6  -1 -11   15.90    6.30
   6   0  11   -3.70    5.50
   6  -1  11   25.20    8.00
   6  -1  11   30.60    9.10
   6  -2  11   29.80    8.70
   6  -2  11   25.00    8.40
   6  -3  11   11.00    5.20
   6  -3  11    2.60    4.80
   6  -4  11   22.60    5.80
   6  -4  11    1.60    5.30
   6  -5  11   57.69    6.90
   6  -5  11   42.20    6.40
   6  -6  11   38.00   12.50
   6  -7  11    0.60    7.80
  -5  -7 -11    4.00    6.30
   5   6  11   -7.30    6.80
  -5  -6 -11    2.90    5.60
   5   5  11    9.40    9.70
  -5  -5 -11   14.50    7.60
   5   4  11    0.50    7.30
  -5  -4 -11    5.20    5.20
   5   3  11   53.49   13.40
  -5  -3 -11   33.00    9.10
   5   2  11    0.90    6.60
  -5  -2 -11    1.60    3.60
   5   1  11   22.60    8.90
  -5  -1 -11   12.50    5.30
   5   0  11    1.70    6.20
   5  -1  11   23.00    7.00
   5  -1  11   27.00    8.80
   5  -2  11   11.10    6.10
   5  -2  11    0.50    3.80
   5  -3  11   33.70    9.30
   5  -3  11   38.40    9.40
   5  -4  11    7.30    5.10
   5  -4  11    2.00    5.00
   5  -5  11   33.60    6.00
   5  -5  11   47.70    6.30
   5  -6  11    0.60    6.30
   5  -7  11   -4.50    6.30
  -4  -7 -11    5.40    6.60
  -4  -7 -11   39.70    8.30
   4   6  11    6.80    7.60
  -4  -6 -11   19.00    7.90
  -4  -6 -11    8.10    6.00
   4   5  11   -4.70    6.80
  -4  -5 -11    4.50    5.20
   4   4  11   18.70    9.60
  -4  -4 -11   19.90    7.40
   4   3  11   -3.00    6.50
  -4  -3 -11    1.80    3.60
  -4  -3 -11    8.50    4.00
   4   2  11   26.00    9.80
  -4  -2 -11   16.20    5.90
   4   1  11   19.50    8.70
  -4  -1 -11   10.00    4.80
   4   0  11    3.70    6.40
   4  -1  11   17.70    7.70
   4  -1  11   16.60    6.00
   4  -2  11   22.40    7.00
   4  -2  11   36.70    9.70
   4  -3  11   -0.20    3.80
   4  -3  11    0.40    4.90
   4  -4  11   20.30    7.80
   4  -4  11   34.40    8.90
   4  -5  11    0.10    4.80
   4  -5  11   11.30    5.40
   4  -6  11    1.50    5.50
   4  -7  11    0.20    6.30
  -3  -8 -11    3.50    5.80
  -3  -8 -11   20.90   10.50
   3   7  11   -2.90    6.00
  -3  -7 -11   32.90   10.10
  -3  -7 -11    1.20    5.20
   3   6  11    7.20    7.30
  -3  -6 -11   31.10    9.60
  -3  -6 -11   18.70    8.30
   3   5  11   -2.30    6.30
  -3  -5 -11   -0.50    3.90
  -3  -5 -11   12.20    6.00
   3   4  11   -1.20    5.80
  -3  -4 -11   13.20    5.40
  -3  -4 -11    5.30    4.80
   3   3  11   -2.60    6.50
  -3  -3 -11   -1.20    3.00
  -3  -3 -11    6.10    4.20
   3   2  11    7.30    7.60
  -3  -2 -11    6.80    3.60
  -3  -2 -11    2.90    3.80
   3   1  11    2.90    6.80
  -3  -1 -11    3.80    3.50
   3   0  11   -1.40    5.70
  -3   0 -11   -0.70    2.50
   3  -1  11    1.90    5.70
   3  -2  11    1.30    5.70
   3  -2  11    2.50    3.80
  -3   2 -11    5.20    1.70
   3  -3  11    2.10    4.00
   3  -3  11    4.90    2.80
   3  -3  11    3.80    5.60
  -3   3 -11    7.70    2.30
   3  -4  11    0.80    4.90
   3  -4  11    9.60    4.20
   3  -4  11    4.60    5.00
  -3   4 -11    8.40    2.90
   3  -5  11   13.30    3.90
   3  -5  11    5.60    5.00
   3  -5  11   -1.10    4.10
   3  -5  11    6.70    4.90
   3  -6  11   28.20    8.00
   3  -6  11    9.80    6.90
   3  -7  11   -0.60    5.80
   3  -8  11   -4.70    6.20
   2   7  11   11.30    6.90
  -2  -7 -11    9.60    7.00
  -2  -7 -11   30.00   11.40
   2   6  11   42.70   11.40
  -2  -6 -11   49.99   13.60
  -2  -6 -11   36.10   10.20
   2   5  11   27.70    9.40
  -2  -5 -11   42.20   11.00
  -2  -5 -11   29.20    9.10
   2   4  11   -1.50    6.00
  -2  -4 -11    1.50    4.20
  -2  -4 -11   11.50    6.50
   2   3  11   60.89   10.60
  -2  -3 -11   62.39    9.30
  -2  -3 -11   63.39    8.00
   2   2  11   29.00    9.80
  -2  -2 -11   26.30    6.90
  -2  -2 -11   30.10    5.90
   2   1  11  203.08   15.80
  -2  -1 -11  200.98    7.40
  -2  -1 -11  181.48   13.10
  -2  -1 -11  202.08   10.90
   2   0  11    2.60    6.00
   2  -1  11  221.18   15.70
  -2   1 -11  200.28    9.80
   2  -2  11   38.80    9.20
   2  -2  11   26.80    6.60
   2  -3  11   67.19    7.30
   2  -3  11   72.19    9.60
   2  -3  11   58.49    8.50
   2  -4  11    9.70    4.60
   2  -4  11    2.60    4.20
   2  -4  11    4.20    5.10
   2  -5  11   19.60    7.60
   2  -5  11   34.40    9.00
   2  -5  11   35.50    8.00
  -2   5 -11   30.40    4.20
   2  -6  11   37.40    7.60
   2  -6  11   23.50    8.30
  -2   6 -11   41.40    5.30
   2  -7  11   28.60    8.80
   2  -7  11    9.30    7.60
   2  -8  11    1.80    7.00
   2  -8  11   28.40    8.80
  -1  -8 -11   42.90   14.70
  -1  -8 -11    9.70    7.40
   1   7  11    1.90    4.80
  -1  -7 -11    2.50    5.40
  -1  -7 -11    9.40    9.70
   1   6  11   30.40    9.40
  -1  -6 -11   51.49   10.40
  -1  -6 -11   32.90    9.60
   1   5  11    5.50    6.90
  -1  -5 -11    5.20    4.90
  -1  -5 -11   18.40    8.70
   1   4  11   51.59   11.80
  -1  -4 -11   45.10    8.50
  -1  -4 -11   37.50    9.00
   1   3  11   25.70    9.30
  -1  -3 -11   16.70    6.30
  -1  -3 -11   29.10    8.70
   1   2  11   16.70    8.30
  -1  -2 -11   13.10    5.10
  -1  -2 -11   22.90    6.60
  -1  -2 -11   18.20    4.00
   1   1  11   31.30    9.00
  -1  -1 -11   32.20    6.50
  -1  -1 -11   34.10    5.60
   1   0  11   -2.70    5.30
  -1   0 -11   -0.20    2.20
  -1   0 -11    3.10    2.70
   1  -1  11   42.40    9.50
  -1   1 -11   40.00    4.70
   1  -2  11   18.20    5.00
   1  -2  11   14.40    7.40
   1  -3  11   28.80    8.00
   1  -3  11   33.70    7.90
   1  -4  11   40.60    7.60
   1  -4  11   48.20    9.10
   1  -4  11   62.59    5.50
   1  -4  11   49.40    8.00
   1  -5  11   10.50    6.20
   1  -5  11    5.70    5.10
   1  -6  11   33.80    9.40
   1  -6  11   47.20    8.70
   1  -7  11    8.60    5.40
  -1   7 -11   25.30    5.10
   1  -8  11    3.70    6.90
   1  -8  11   27.50    9.80
   0  -8 -11   36.60   11.70
   0   7  11    3.50    4.90
   0  -7 -11   32.60   11.40
   0  -7 -11    4.20    5.70
   0   6  11    2.10    5.10
   0  -6 -11    1.30    4.60
   0  -6 -11    7.60    8.70
   0   5  11    0.00    5.60
   0  -5 -11    0.50    4.10
   0  -5 -11   11.60    7.80
   0   4  11  119.09   12.70
   0  -4 -11  129.19   13.00
   0  -4 -11  118.69   13.10
   0   3  11    0.50    5.40
   0  -3 -11    5.90    5.00
   0  -3 -11   -1.10    3.20
   0   2  11  339.37   20.50
   0  -2 -11  357.46   18.70
   0  -2 -11  325.67   19.20
   0   1  11   -0.80    4.50
   0  -1 -11    0.00    2.20
   0  -1 -11    3.40    3.40
   0   0  11    3.30    5.30
   0   0 -11    2.90    2.80
   0   0 -11   -0.20    1.80
   0  -1  11   -0.10    2.30
   0  -1  11    0.50    5.40
   0   1 -11    2.60    2.90
   0  -2  11  339.17   18.90
   0  -2  11  360.86   16.70
   0  -2  11  365.36   19.00
   0  -3  11    1.30    5.20
   0  -3  11    1.10    3.70
   0  -3  11    0.90    3.30
   0  -4  11  126.49   11.20
   0  -4  11  126.29   10.50
   0  -4  11  125.59   12.90
   0  -5  11    8.30    5.80
   0  -5  11    1.00    3.90
   0  -6  11   -4.90    3.80
   0  -6  11   14.20    6.20
   0  -7  11   15.90    6.50
   0  -7  11   -1.60    5.10
   0  -8  11   11.80    7.40
  -1   8  11   19.50    6.60
   1  -8 -11   10.80    7.50
   1  -8 -11   25.70   13.60
  -1   7  11    2.50    5.20
   1  -7 -11   23.60   11.00
   1  -7 -11    2.10    5.20
  -1   6  11   37.50   10.20
   1  -6 -11   54.79   11.50
   1  -6 -11   39.70   10.40
  -1   5  11    7.30    6.00
   1  -5 -11    5.20    5.20
   1  -5 -11   17.00    9.00
  -1   4  11   49.90   11.20
   1  -4 -11   48.10    8.90
   1  -4 -11   42.10    9.30
  -1   3  11   29.00    9.10
   1  -3 -11   36.50   10.10
   1  -3 -11   21.10    6.20
  -1   2  11   13.60    7.00
   1  -2 -11   22.40    7.60
   1  -2 -11   16.30    5.00
  -1   1  11   34.50    8.80
   1  -1 -11   28.90    5.40
   1  -1 -11   30.20    6.30
  -1   0  11    0.70    5.00
   1   0 -11   -0.10    1.80
   1   0 -11    4.00    3.60
  -1  -1  11   37.10    8.60
  -1  -1  11   29.90    5.20
  -1  -1  11   28.70    4.40
   1   1 -11   29.00    5.50
  -1  -2  11   13.30    3.60
  -1  -2  11   13.40    3.80
  -1  -2  11   16.90    6.50
  -1  -2  11   13.10    5.80
  -1  -3  11   25.00    5.20
  -1  -3  11   31.10    7.50
  -1  -3  11   35.20    9.10
  -1  -4  11   43.90    9.00
  -1  -4  11   48.70    6.50
  -1  -4  11   40.60    7.20
  -1  -5  11    4.00    5.40
  -1  -5  11    5.80    4.70
  -1  -6  11   39.20    9.00
  -1  -6  11   50.29   10.10
  -1  -7  11   13.00    7.30
  -1  -8  11   16.20    9.40
  -2   8  11   22.50    7.10
   2  -8 -11   50.59   16.30
   2  -8 -11   14.40    8.30
  -2   7  11   15.30    6.50
   2  -7 -11   28.20   13.60
   2  -7 -11   12.30    7.20
  -2   6  11   37.80    9.50
   2  -6 -11   56.99   17.20
   2  -6 -11   24.30    8.40
  -2   5  11   20.60    7.80
   2  -5 -11   23.00    7.60
   2  -5 -11   43.70   14.20
  -2   4  11    1.80    4.80
   2  -4 -11    5.10    6.50
   2  -4 -11    2.60    4.10
  -2   3  11   62.99    9.50
   2  -3 -11   70.49   10.30
   2  -3 -11   60.19    8.40
  -2   2  11   25.90    7.90
   2  -2 -11   30.00    6.10
   2  -2 -11   32.20    6.70
  -2   1  11  192.58   14.60
   2  -1 -11  211.58   11.20
   2  -1 -11  193.38   14.80
  -2   0  11    0.50    4.90
   2   0 -11    1.20    3.70
   2   0 -11   -1.10    1.30
  -2  -1  11  200.38   13.90
  -2  -1  11  211.28   10.40
  -2  -1  11  213.28    8.50
   2   1 -11  181.58   14.60
  -2  -2  11   34.00    8.90
  -2  -2  11   23.70    3.70
  -2  -2  11   29.90    3.90
  -2  -2  11   39.30    8.20
  -2  -3  11   66.19    6.20
  -2  -3  11   61.59    7.70
  -2  -3  11   64.99    9.50
  -2  -4  11    9.70    3.70
  -2  -4  11    8.60    6.10
  -2  -5  11   28.50   10.40
  -2  -6  11   52.29   14.70
  -2  -7  11   44.50    9.40
  -2  -8  11   38.10   12.40
  -3   8  11   20.10    6.60
   3  -8 -11   26.10   12.90
  -3   7  11   10.70    5.10
   3  -7 -11   14.00   10.80
   3  -7 -11    4.40    5.90
  -3   6  11   27.00    8.60
   3  -6 -11   14.90    7.40
   3  -6 -11   36.90   13.00
  -3   5  11   -0.90    5.10
   3  -5 -11    0.50    3.90
   3  -5 -11    1.80    7.60
  -3   4  11    3.50    5.00
   3  -4 -11    3.70    7.10
   3  -4 -11    2.50    4.10
  -3   3  11    1.40    4.70
   3  -3 -11   -0.80    3.10
   3  -3 -11   10.20    7.00
  -3   2  11    4.90    5.60
   3  -2 -11    4.70    3.40
   3  -2 -11   11.50    6.30
  -3   1  11    4.20    5.40
   3  -1 -11    2.50    2.20
   3  -1 -11    8.20    5.90
  -3   0  11   -1.10    4.50
   3   0 -11    5.00    4.50
  -3  -1  11    6.10    5.10
  -3  -1  11    7.90    2.90
   3   1 -11    2.00    4.20
  -3  -2  11    5.10    4.70
  -3  -3  11    2.80    5.30
  -3  -3  11    4.80    3.50
  -3  -4  11    4.30    5.60
  -3  -5  11    3.80    5.60
  -3  -6  11   26.60   10.60
  -3  -7  11   12.20    9.60
  -3  -8  11   31.40   11.00
  -4   8  11   20.20    6.60
  -4   7  11   12.30    5.60
   4  -7 -11   30.70   14.50
   4  -7 -11   -1.50    5.40
  -4   6  11    4.00    5.60
   4  -6 -11   10.20   11.70
   4  -6 -11    6.50    5.60
  -4   5  11    4.40    4.90
   4  -5 -11    2.60    4.50
   4  -5 -11    9.10    8.30
  -4   4  11   30.50    9.30
   4  -4 -11   43.00   13.20
   4  -4 -11   21.90    6.90
  -4   3  11    1.70    4.80
   4  -3 -11    1.40    3.20
   4  -3 -11    7.40    7.00
  -4   2  11   27.40    8.40
   4  -2 -11   36.10   11.00
   4  -2 -11   28.80    5.80
  -4   1  11   19.00    7.40
   4  -1 -11   17.10    3.40
   4  -1 -11   24.40    8.40
  -4   0  11    6.80    4.70
   4   0 -11    4.40    5.40
  -4  -1  11   26.00    7.40
   4   1 -11   20.30    8.20
  -4  -2  11   38.00    7.80
   4   2 -11   29.90    9.80
  -4  -3  11   10.50    3.70
  -4  -3  11    1.30    4.40
  -4  -4  11   37.50   12.00
  -4  -5  11   12.40    7.30
  -4  -6  11   20.60    9.50
  -4  -7  11   25.60   11.60
  -5   7  11   16.10    5.90
   5  -7 -11    3.60    6.40
   5  -7 -11   23.60   11.20
  -5   6  11    9.70    5.80
   5  -6 -11   14.80    9.40
   5  -6 -11    4.20    5.60
  -5   5  11   16.70    6.90
   5  -5 -11   13.30    6.80
   5  -5 -11   12.70    8.10
   5  -5 -11   37.40   12.80
  -5   4  11    7.20    4.30
   5  -4 -11    1.20    6.20
   5  -4 -11    9.10    8.30
   5  -4 -11    0.60    4.00
  -5   3  11   44.80   10.50
   5  -3 -11   22.10    7.70
   5  -3 -11   36.10    7.40
   5  -3 -11   60.99   15.00
  -5   2  11   11.80    5.10
   5  -2 -11    2.60    5.10
   5  -2 -11    3.90    2.90
   5  -2 -11    8.00    6.30
  -5   1  11   32.30    8.50
   5  -1 -11   36.70   11.30
   5  -1 -11   23.70    6.50
  -5   0  11   -0.90    3.80
   5   0 -11    3.60    5.50
  -5  -1  11   24.70    6.80
   5   1 -11   23.60    8.90
  -5  -2  11    9.50    4.20
   5   2 -11   12.60    7.10
  -5  -3  11   49.90    5.80
  -5  -3  11   43.70   13.40
  -5  -4  11   -0.20    5.60
  -5  -5  11   28.30   12.60
  -5  -6  11   12.30    8.70
  -5  -7  11    7.90    8.00
  -6   7  11    4.60    5.30
   6  -7 -11    4.10    6.80
   6  -7 -11   29.50   13.60
  -6   6  11   53.49    9.00
   6  -6 -11   35.60   10.30
   6  -6 -11   63.09   12.20
  -6   5  11   14.80    6.70
   6  -5 -11   10.10    6.40
   6  -5 -11    6.10    7.70
   6  -5 -11   17.70   12.10
  -6   4  11    6.90    5.90
   6  -4 -11   15.40    8.00
   6  -4 -11   -2.70    6.00
   6  -4 -11    1.20    3.90
  -6   3  11    3.20    4.40
   6  -3 -11   -1.70    5.50
   6  -3 -11    3.20    3.80
   6  -3 -11   11.30    8.60
  -6   2  11   30.70    8.70
   6  -2 -11   36.40   11.70
   6  -2 -11   26.50    7.40
  -6   1  11   27.00    7.90
   6  -1 -11   23.30    6.60
   6  -1 -11   34.70   12.10
  -6   0  11    3.80    3.90
   6   0 -11   -0.20    4.30
   6   0 -11    6.50    6.00
  -6  -1  11   34.80    7.70
   6   1 -11   38.70   12.00
  -6  -2  11   34.40    7.90
   6   2 -11   33.20   10.60
  -6  -3  11   25.30    4.00
  -6  -4  11    6.30    8.00
  -6  -5  11   17.90   10.50
  -6  -6  11   57.79   11.70
  -6  -7  11   44.10   11.90
  -7   6  11   11.30    5.20
   7  -6 -11   -2.00    5.00
   7  -6 -11   33.50   12.80
  -7   5  11   13.30    5.80
   7  -5 -11   -4.00    7.00
   7  -5 -11   28.50   12.80
  -7   4  11    9.80    5.30
   7  -4 -11   29.50   10.20
   7  -4 -11    2.70    6.50
  -7   3  11    4.90    4.80
   7  -3 -11    4.50    6.20
   7  -3 -11   24.60   11.00
  -7   2  11    8.40    5.30
   7  -2 -11    1.90    5.30
   7  -2 -11   13.90    8.70
  -7   1  11   16.70    6.30
   7  -1 -11    4.30    5.20
   7  -1 -11   19.80    8.90
  -7   0  11   13.50    5.60
   7   0 -11    7.00    6.50
   7   0 -11   -1.20    3.80
  -7  -1  11   17.10    5.40
   7   1 -11   22.80    9.60
  -7  -2  11   14.60    5.10
   7   2 -11   17.90    8.30
   7   3 -11   27.70    9.40
  -7  -4  11   15.00   10.30
  -7  -5  11   16.70   10.40
  -7  -6  11   14.40    8.40
   8  -6 -11   36.90   15.70
  -8   5  11   21.80    7.10
   8  -5 -11   37.10   13.50
  -8   4  11   14.10    5.90
   8  -4 -11   32.90   10.80
   8  -4 -11   -2.50    6.60
  -8   3  11   37.30    9.00
   8  -3 -11   38.30   12.20
  -8   2  11   32.50    8.70
   8  -2 -11   41.10   12.60
  -8   1  11   13.10    5.60
   8  -1 -11   26.10   10.80
   8  -1 -11    4.70    5.50
  -8   0  11   14.70    5.60
   8   0 -11    1.70    4.80
   8   0 -11   17.20    8.00
  -8  -1  11   24.60    6.40
  -8  -2  11   27.60    4.90
   8   2 -11   42.00   12.30
   8   3 -11   58.79   15.40
  -8  -5  11   46.20   14.50
  -8  -6  11   47.00   13.80
   9  -5 -11   18.50   11.60
  -9   4  11   17.60    6.50
   9  -4 -11   23.00   10.90
   9  -4 -11    0.70    7.20
  -9   3  11   23.70    6.50
   9  -3 -11   12.10    7.80
   9  -3 -11   31.30   13.10
   9  -2 -11   -2.00    5.90
   9  -2 -11   15.20    9.20
  -9   1  11   71.19    9.40
   9  -1 -11   42.70    9.80
   9  -1 -11   57.59   11.30
  -9   0  11   18.30    5.80
   9   0 -11   25.90    9.50
  -9  -1  11   73.29    8.80
   9   1 -11   73.09   11.90
  -9  -2  11   40.20    5.80
   9   2 -11   41.00    8.00
   9   3 -11   77.99   11.20
   9   4 -11   20.30    8.30
  10  -3 -11   -5.40    7.10
  10  -3 -11   32.00   11.80
 -10   2  11   27.00    7.00
  10  -2 -11   32.30   11.20
 -10   1  11   36.70    5.90
  10  -1 -11   28.80    9.40
 -10   0  11   41.40    6.50
 -10  -1  11   62.69    7.50
  10   1 -11   43.00   11.80
  10   2 -11   46.90    8.40
  10   3 -11   21.20    8.60
  10   4 -11   72.39   11.10
  11  -2 -11   56.49    9.50
  11  -1 -11   55.39    9.20
  11   0 -11   44.40    7.90
 -11  -1  11   70.89    7.90
  11   1 -11   60.29    9.10
  11   2 -11   73.99   10.30
 -10  -3 -12    1.50    5.20
  10   1  12   21.50    8.50
  10   0  12   11.10    7.10
  10   0  12    3.50    4.90
  10  -1  12    1.50    5.00
  10  -2  12    5.80    6.30
  10  -3  12    5.70    7.10
   9   4  12    3.80    8.80
  -9  -4 -12    1.30    4.60
   9   3  12   47.50   12.80
  -9  -3 -12   27.80   10.10
   9   2  12   20.40    9.10
   9   1  12   27.10   10.00
   9   0  12   11.90    6.60
   9   0  12   20.90    8.20
   9  -1  12   13.60    7.30
   9  -1  12   32.90    7.90
   9  -2  12   32.00    8.50
   9  -2  12    4.60    6.30
   9  -3  12   64.29    8.40
   8   5  12    1.40    9.40
  -8  -5 -12    2.30    5.30
   8   4  12    5.00    9.30
  -8  -4 -12    0.30    5.00
   8   3  12   24.60   10.00
  -8  -3 -12   13.70    7.00
   8   2  12    7.70    7.50
  -8  -2 -12    2.00    4.50
   8   1  12   11.60    6.80
   8   0  12   38.50   10.90
   8  -1  12    9.60    6.20
   8  -1  12   14.60    6.40
   8  -2  12    3.10    5.30
   8  -2  12   20.80    5.80
   8  -3  12   34.00    8.20
   8  -4  12    2.80    6.80
   8  -4  12   38.00    6.60
   8  -5  12   42.80    6.30
   7   6  12   -2.10    9.80
  -7  -6 -12    0.60    5.40
   7   5  12   -0.90    8.60
  -7  -5 -12    4.40    5.40
   7   4  12    2.90    9.40
  -7  -4 -12    2.10    5.10
   7   3  12   24.30   10.10
  -7  -3 -12   12.40    6.70
   7   2  12    4.50    7.00
  -7  -2 -12   -0.90    3.30
   7   1  12    7.40    7.90
   7   0  12   10.80    6.60
   7  -1  12   20.10    8.30
   7  -1  12    7.20    5.20
   7  -2  12   -0.50    4.30
   7  -2  12    9.30    5.70
   7  -3  12   19.20    8.60
   7  -3  12   21.30    7.30
   7  -4  12   21.90    6.50
   7  -4  12    4.90    6.50
   7  -5  12   20.10    5.80
   7  -6  12   -4.70    6.30
   6   6  12   -5.90    9.00
  -6  -6 -12    5.00    6.20
   6   5  12    7.60    9.50
  -6  -5 -12   10.10    6.70
   6   4  12   -1.30    7.70
  -6  -4 -12    2.80    4.80
   6   3  12    6.80    8.30
  -6  -3 -12    6.90    5.30
   6   2  12   13.90    8.70
  -6  -2 -12    6.20    4.80
   6   1  12   11.40    7.70
  -6  -1 -12    1.80    3.90
   6   0  12   13.10    7.00
   6  -1  12    4.10    4.50
   6  -1  12    9.90    6.60
   6  -2  12    4.10    4.90
   6  -2  12   13.00    6.50
   6  -3  12   25.40    7.40
   6  -3  12    9.50    6.40
   6  -4  12    4.00    6.10
   6  -4  12   20.50    5.50
   6  -5  12   60.09    7.00
   6  -5  12   43.50    7.20
   6  -6  12   -1.90    6.10
  -5  -7 -12    0.60    5.30
   5   6  12   -5.20    8.00
  -5  -6 -12    2.50    5.20
   5   5  12    7.00    9.10
  -5  -5 -12    5.80    5.40
   5   4  12    0.70    7.20
  -5  -4 -12    0.30    3.90
   5   3  12   15.70    9.20
  -5  -3 -12    9.90    5.60
   5   2  12    4.60    7.50
  -5  -2 -12    3.30    4.10
   5   1  12    9.40    6.90
  -5  -1 -12    2.70    3.90
   5   0  12   35.50   10.60
   5  -1  12    4.10    6.60
   5  -1  12    4.80    4.40
   5  -2  12   14.00    6.50
   5  -2  12    3.40    4.50
   5  -3  12   25.40    8.40
   5  -3  12   14.00    7.10
   5  -4  12    2.40    5.30
   5  -4  12   14.40    5.60
   5  -5  12   24.70    7.20
   5  -6  12   -0.50    6.40
   5  -7  12   -2.40    6.50
   4   7  12  -11.40    6.50
  -4  -7 -12    3.70    5.60
   4   6  12   -7.60    7.70
  -4  -6 -12    4.10    5.70
   4   5  12    3.20    8.00
  -4  -5 -12    4.60    5.50
   4   4  12   -0.40    7.80
  -4  -4 -12    4.00    4.70
   4   3  12   34.20   11.40
  -4  -3 -12   20.50    7.20
   4   2  12   53.09   13.00
  -4  -2 -12   44.00    9.70
   4   1  12   26.80    9.50
  -4  -1 -12   16.70    5.70
   4   0  12   76.29   11.10
   4  -1  12   23.50    8.60
   4  -1  12   17.60    6.20
   4  -2  12   42.00    9.50
   4  -2  12   45.40   10.50
   4  -3  12   40.90    9.90
   4  -3  12   36.30    9.10
   4  -4  12   12.40    6.20
   4  -4  12    4.10    5.40
   4  -5  12   11.20    6.30
   4  -5  12    6.00    6.30
   4  -6  12   -4.10    5.00
   4  -7  12   -2.60    6.10
   3   7  12    9.40    7.40
  -3  -7 -12    6.40    6.50
  -3  -7 -12   24.60   10.50
   3   6  12    2.10    6.80
  -3  -6 -12   -0.50    4.60
   3   5  12    7.10    7.60
  -3  -5 -12    4.80    5.10
   3   4  12   22.80   10.20
  -3  -4 -12   24.40    7.70
  -3  -4 -12   19.10    7.30
   3   3  12    2.10    7.20
  -3  -3 -12   10.50    4.40
  -3  -3 -12    1.40    3.90
   3   2  12    5.90    7.40
  -3  -2 -12    1.70    3.50
  -3  -2 -12    7.30    3.90
   3   1  12    5.70    6.90
  -3  -1 -12    1.20    3.30
   3   0  12    7.60    7.70
  -3   0 -12    5.80    3.90
   3  -1  12   10.30    7.40
   3  -1  12    5.00    4.10
   3  -2  12    4.60    6.90
   3  -2  12    4.40    4.00
   3  -3  12    6.00    5.00
   3  -3  12    2.60    5.50
   3  -4  12   13.90    6.80
   3  -4  12   26.40    8.10
   3  -5  12    5.40    5.80
   3  -5  12    2.00    5.40
   3  -6  12   -0.20    5.50
   3  -7  12   -1.70    5.90
  -2  -8 -12    3.30    6.00
   2   7  12    6.70    6.70
  -2  -7 -12   44.80   13.40
  -2  -7 -12   15.70    8.20
   2   6  12    0.50    6.70
  -2  -6 -12   18.10    8.80
  -2  -6 -12    4.40    5.20
   2   5  12    9.30    7.70
  -2  -5 -12   22.20    8.60
  -2  -5 -12    8.60    5.90
   2   4  12    9.10    8.30
  -2  -4 -12   12.10    6.20
  -2  -4 -12   21.50    7.40
   2   3  12    6.10    7.50
  -2  -3 -12    6.10    4.90
  -2  -3 -12   16.10    6.20
   2   2  12   25.60    9.80
  -2  -2 -12   20.40    6.40
  -2  -2 -12   25.30    5.40
   2   1  12   11.00    8.00
  -2  -1 -12   13.70    5.10
  -2  -1 -12   23.30    4.50
  -2  -1 -12   26.30    3.00
   2   0  12   14.30    8.30
  -2   0 -12   11.20    4.60
   2  -1  12   12.30    4.80
   2  -1  12   18.60    8.30
   2  -2  12   21.30    8.60
  -2   2 -12   30.60    4.00
   2  -3  12   12.40    4.20
   2  -3  12    7.80    6.50
   2  -3  12    4.60    4.60
   2  -4  12    6.60    6.70
   2  -4  12   21.30    6.70
   2  -4  12    9.40    5.70
   2  -5  12    6.40    5.40
   2  -5  12   13.10    6.30
  -2   5 -12   11.90    3.90
   2  -6  12    0.90    5.40
   2  -6  12   11.70    5.90
   2  -7  12    9.30    7.90
   2  -7  12   29.60    9.60
   2  -8  12   -2.60    6.50
  -1  -8 -12   51.79   11.00
   1   7  12    4.40    6.40
  -1  -7 -12    1.90    5.40
   1   6  12    3.60    6.70
  -1  -6 -12   24.80   10.60
  -1  -6 -12    8.60    6.10
   1   5  12    9.20    7.30
  -1  -5 -12   26.20    9.50
  -1  -5 -12   13.70    6.80
   1   4  12   66.99   10.90
  -1  -4 -12   83.59   11.20
  -1  -4 -12   86.19   10.80
   1   3  12   78.89   11.40
  -1  -3 -12   79.39    9.70
  -1  -3 -12   88.19   11.00
   1   2  12  197.58   16.70
  -1  -2 -12  193.18   13.70
  -1  -2 -12  203.78   14.60
   1   1  12   48.70   11.70
  -1  -1 -12   34.40    6.30
  -1  -1 -12   38.90    6.00
   1   0  12  225.58   16.40
  -1   0 -12  208.38   13.30
  -1   0 -12  207.18   12.20
   1  -1  12   42.90   10.40
  -1   1 -12   39.90    5.10
   1  -2  12  171.68   12.40
   1  -2  12  199.48   14.90
  -1   2 -12  188.38   12.10
   1  -3  12   85.09   10.20
   1  -3  12   86.19    9.00
   1  -4  12   82.59   10.00
   1  -4  12   92.09   10.40
   1  -5  12   17.30    7.10
   1  -5  12    7.70    5.60
   1  -6  12   19.60    7.10
   1  -6  12    5.10    5.80
   1  -7  12   -1.70    5.40
   1  -7  12   16.90    5.90
   1  -8  12   16.60    7.70
   0  -8 -12    3.60    6.00
   0  -8 -12   32.60   13.00
   0   7  12   -0.20    5.50
   0  -7 -12   32.00   11.80
   0  -7 -12    1.70    5.00
   0   6  12    7.50    7.40
   0  -6 -12   30.30   12.10
   0  -6 -12   12.30    6.90
   0   5  12   -0.80    5.60
   0  -5 -12   11.80    7.90
   0  -5 -12    0.90    3.80
   0   4  12   27.10    9.60
   0  -4 -12   23.60    7.40
   0  -4 -12   41.30   11.30
   0   3  12   -1.80    5.70
   0  -3 -12    8.30    6.20
   0  -3 -12   -0.30    3.50
   0   2  12   66.99   13.10
   0  -2 -12   60.69    8.30
   0  -2 -12   68.49    8.90
   0   1  12    1.50    6.50
   0  -1 -12    3.40    4.00
   0  -1 -12    0.20    2.50
   0   0  12   95.39   11.10
   0   0 -12   83.49    7.90
   0   0 -12   84.69    8.30
   0  -1  12   -0.50    6.00
   0  -1  12   -0.20    2.60
   0   1 -12    5.00    3.50
   0  -2  12   61.79    7.30
   0  -2  12   67.09    9.30
   0  -3  12   -2.00    3.20
   0  -3  12    1.10    3.90
   0  -3  12   -0.40    5.00
   0  -4  12   29.80    7.60
   0  -4  12   38.00    7.40
   0  -4  12   22.90    6.60
   0  -5  12   -2.40    3.80
   0  -5  12    6.60    6.00
   0  -6  12    4.10    4.90
   0  -6  12   28.30    9.40
   0  -7  12   14.40    7.10
   0  -8  12   22.20    9.00
   1  -8 -12   20.40   13.20
   1  -8 -12    0.40    5.10
  -1   7  12    8.50    5.80
   1  -7 -12   20.80   11.30
   1  -7 -12    4.40    6.20
  -1   6  12   10.20    6.90
   1  -6 -12   33.50   11.50
   1  -6 -12    2.90    5.20
  -1   5  12   10.70    7.10
   1  -5 -12   21.50   10.10
   1  -5 -12    9.30    5.80
  -1   4  12   70.39   10.60
   1  -4 -12   90.49   11.50
   1  -4 -12   78.89   10.10
  -1   3  12   74.49   10.80
   1  -3 -12   87.59   11.20
   1  -3 -12   84.29   10.00
  -1   2  12  197.78   15.80
   1  -2 -12  188.08   15.20
   1  -2 -12  207.38   13.70
  -1   1  12   48.40   10.80
   1  -1 -12   39.10    6.90
   1  -1 -12   34.80    5.40
  -1   0  12  216.68   15.70
   1   0 -12  208.28   14.50
   1   0 -12  217.18   11.70
  -1  -1  12   54.89   10.60
  -1  -1  12   37.80    5.10
   1   1 -12   40.40    6.70
  -1  -2  12  196.28   11.00
  -1  -2  12  202.68   14.30
  -1  -2  12  195.88   10.20
  -1  -3  12   86.19    9.80
  -1  -3  12   78.89   10.50
  -1  -3  12   82.99    7.90
  -1  -4  12   81.69    8.40
  -1  -4  12   85.59   11.00
  -1  -4  12   76.19    8.70
  -1  -5  12   15.00    8.10
  -1  -6  12   13.20    6.70
  -1  -7  12   11.30    7.70
  -1  -8  12   41.60    8.40
  -2   8  12   17.70    6.60
   2  -8 -12   23.20   13.00
  -2   7  12   29.80    9.10
   2  -7 -12   37.40   14.40
  -2   6  12   12.80    5.90
   2  -6 -12   25.70   12.30
   2  -6 -12    4.80    5.60
  -2   5  12    8.10    6.50
   2  -5 -12    8.10    5.70
   2  -5 -12   18.10    9.40
  -2   4  12    9.80    6.90
   2  -4 -12    3.60    4.50
   2  -4 -12   12.30    8.40
  -2   3  12    6.80    6.40
   2  -3 -12   11.50    6.60
   2  -3 -12    4.70    3.90
  -2   2  12   21.20    8.00
   2  -2 -12   21.30    5.50
   2  -2 -12   29.10    9.40
  -2   1  12   26.20    8.60
   2  -1 -12   24.20    7.90
   2  -1 -12   13.80    3.90
  -2   0  12   25.80    8.30
   2   0 -12   24.70    7.40
  -2  -1  12   16.60    7.20
  -2  -1  12   10.90    4.20
  -2  -1  12   16.90    3.00
   2   1 -12   31.70    8.70
  -2  -2  12   25.10    7.70
   2   2 -12   37.10    6.90
  -2  -3  12    9.80    6.80
  -2  -3  12    6.10    5.00
  -2  -4  12   13.90    5.20
  -2  -4  12   14.00    7.70
  -2  -5  12   14.70    8.20
  -2  -6  12   16.90    8.50
  -2  -7  12   33.90   12.10
  -2  -8  12   35.60   10.60
  -3   7  12   15.70    6.20
   3  -7 -12    3.10    6.00
   3  -7 -12   21.90   12.00
  -3   6  12    0.70    5.20
   3  -6 -12   -0.30    4.70
   3  -6 -12   18.20   10.60
  -3   5  12    6.20    5.50
   3  -5 -12    4.20    4.70
   3  -5 -12   13.40    9.90
  -3   4  12   14.70    7.80
   3  -4 -12   22.40    7.10
   3  -4 -12   28.10   10.70
  -3   3  12    0.40    5.30
   3  -3 -12   10.00    7.20
   3  -3 -12    2.80    3.60
  -3   2  12    3.60    5.40
   3  -2 -12    1.40    2.70
   3  -2 -12   12.40    6.00
  -3   1  12   -2.50    5.20
   3  -1 -12    9.40    6.40
   3  -1 -12    4.50    2.50
  -3   0  12    9.60    5.80
   3   0 -12   19.70    7.40
  -3  -1  12    7.20    5.70
   3   1 -12   12.00    5.70
  -3  -2  12   10.20    5.20
   3   2 -12    9.30    5.50
  -3  -3  12    3.50    4.30
  -3  -3  12    4.70    5.90
  -3  -4  12   24.50   10.40
  -3  -5  12    6.10    6.80
  -3  -6  12   14.20    7.70
  -3  -7  12   35.20   11.60
  -4   7  12   19.60    5.90
   4  -7 -12   29.30   12.60
  -4   6  12    6.50    4.90
   4  -6 -12   23.40   12.30
   4  -6 -12    3.40    5.50
  -4   5  12    5.20    5.40
   4  -5 -12    5.00    8.30
   4  -5 -12    4.20    4.90
  -4   4  12   12.50    5.80
   4  -4 -12    2.70    4.20
   4  -4 -12    9.10    9.00
  -4   3  12   38.70   10.30
   4  -3 -12   55.79   14.30
   4  -3 -12   30.50    6.80
  -4   2  12   49.00    8.10
   4  -2 -12   41.10    8.50
   4  -2 -12   35.70    5.70
  -4   1  12   27.00    8.10
   4  -1 -12   29.90    9.30
  -4   0  12   81.29    9.70
   4   0 -12   76.49   10.20
  -4  -1  12   20.90    7.70
   4   1 -12   32.60    9.90
  -4  -2  12   43.80    6.40
   4   2 -12   39.90    7.90
  -4  -3  12   44.30   12.50
  -4  -3  12   46.20    6.00
  -4  -4  12   11.80    7.80
  -4  -5  12   19.10    8.20
  -4  -6  12   11.30    7.90
  -4  -7  12   34.10   11.40
  -5   7  12    9.10    5.70
   5  -7 -12   39.70   14.90
   5  -7 -12    4.30    6.20
  -5   6  12    5.60    5.00
   5  -6 -12   -0.30    5.20
   5  -6 -12   18.70   10.40
  -5   5  12    9.40    6.20
   5  -5 -12   16.50   11.20
   5  -5 -12    6.10    5.20
  -5   4  12    8.60    5.90
   5  -4 -12   20.70   10.30
   5  -4 -12    4.80    4.40
  -5   3  12   19.50    7.40
   5  -3 -12   15.90    5.30
   5  -3 -12   21.30   10.60
  -5   2  12   10.90    5.90
   5  -2 -12   20.00    8.00
  -5   1  12   16.10    6.30
   5  -1 -12   15.40    7.60
  -5   0  12   39.70    7.00
   5   0 -12   37.20    8.10
   5   1 -12   23.00    8.10
  -5  -2  12   18.80    5.60
   5   2 -12   24.70    8.80
  -5  -3  12   32.60    4.90
  -5  -4  12    2.90    7.10
  -5  -5  12   15.00    8.30
  -5  -6  12   22.10    9.30
  -5  -7  12   23.50    9.20
  -6   6  12   22.80    6.90
   6  -6 -12   28.50   12.30
  -6   5  12   22.50    7.70
   6  -5 -12   38.60   13.40
   6  -5 -12   -2.50    6.90
   6  -5 -12   10.60    6.30
  -6   4  12    4.30    6.20
   6  -4 -12    6.70    6.80
   6  -4 -12   19.60    9.40
  -6   3  12   18.40    7.20
   6  -3 -12   23.10    9.70
   6  -3 -12    4.80    6.10
  -6   2  12    8.60    5.50
   6  -2 -12   14.10    8.30
   6  -2 -12    7.40    6.00
  -6   1  12    1.70    4.60
   6  -1 -12    3.90    4.90
   6  -1 -12   12.30    7.20
   6   0 -12   24.00    8.60
  -6  -1  12    9.30    4.80
   6   1 -12   13.60    6.00
  -6  -2  12   22.40    6.20
   6   2 -12   26.90   10.00
  -6  -3  12   33.80    4.90
   6   3 -12   39.10   11.40
  -6  -4  12   15.50    9.60
  -6  -5  12   18.90   11.80
  -6  -6  12   34.40   11.70
   7  -6 -12   22.80   12.50
  -7   5  12   15.70    6.00
   7  -5 -12   -4.50    7.00
  -7   4  12   11.00    5.70
   7  -4 -12    0.20    6.10
   7  -4 -12   29.40   11.40
  -7   3  12   18.50    6.10
   7  -3 -12   40.20   12.70
   7  -3 -12   11.20    7.10
  -7   2  12   11.40    5.50
   7  -2 -12   31.80    9.90
  -7   1  12   16.30    6.00
   7  -1 -12   29.80   10.20
   7  -1 -12   -0.10    5.40
  -7   0  12   10.70    4.60
   7   0 -12   18.90    7.70
  -7  -1  12   23.30    6.60
   7   1 -12   34.80   11.00
  -7  -2  12   29.00    5.10
   7   2 -12   20.90    8.80
   7   3 -12   40.00   11.40
  -7  -5  12   22.70    8.90
  -7  -6  12   22.40   10.80
   8  -5 -12   46.80   13.00
  -8   4  12   13.00    6.30
   8  -4 -12   -1.30    7.20
  -8   3  12   25.20    7.90
   8  -3 -12   13.80    8.00
  -8   2  12   16.80    6.30
   8  -2 -12   23.50    9.80
  -8   1  12   12.90    5.30
   8  -1 -12    4.10    6.00
  -8   0  12   42.70    6.90
   8   0 -12   52.29    9.10
  -8  -1  12   34.00    5.60
   8   1 -12   47.00    8.60
  -8  -2  12   45.50    5.60
   8   2 -12   29.90   10.00
   8   3 -12   46.10    8.90
   8   4 -12   80.59   10.90
  -8  -5  12   28.00   10.90
   9  -4 -12   31.10   10.90
  -9   3  12   45.70   11.10
   9  -3 -12   59.69   11.30
  -9   2  12   39.70    7.00
   9  -2 -12   51.29    9.40
  -9   1  12   35.40    6.30
   9  -1 -12   49.30   10.20
  -9   0  12   46.90    6.10
   9   0 -12   43.40    8.90
  -9  -1  12   53.89    7.20
   9   1 -12   46.50    8.80
  -9  -2  12   60.99    6.30
   9   2 -12   39.60   11.80
   9   3 -12   99.99   13.00
   9   4 -12   84.09   10.80
  10  -3 -12    2.00    8.30
  10  -3 -12   34.70   12.80
  10  -2 -12   19.60    9.90
 -10   1  12   37.30    6.50
  10  -1 -12   28.00    9.70
 -10   0  12   51.19    6.70
 -10  -1  12   56.49    7.20
  10   1 -12   40.20   11.80
  10   2 -12   64.79    9.80
  10   3 -12   57.09   10.70
  10   0  13    2.30    4.90
  10  -1  13   11.60    7.30
  10  -2  13    5.40    6.40
  -9  -4 -13    2.90    5.10
   9   3  13   14.20   10.20
  -9  -3 -13    4.50    5.90
   9   2  13   12.70    8.70
   9   1  13   62.69   14.70
   9   0  13   16.90    6.80
   9   0  13    0.30    4.60
   9  -1  13   53.79   13.10
   9  -1  13   54.99   12.70
   9  -2  13   11.60    7.50
   9  -2  13   26.90    8.30
   9  -3  13   30.20    7.90
   9  -3  13    9.50    7.60
   9  -4  13    9.70    8.30
   8   5  13   -2.60    9.30
  -8  -5 -13    4.60    6.00
   8   4  13    4.30    8.70
  -8  -4 -13    2.40    5.30
   8   3  13    6.20    8.20
  -8  -3 -13    2.20    4.70
   8   2  13   10.90    8.40
  -8  -2 -13    3.20    4.90
   8   1  13   26.60   10.40
   8   0  13    2.40    4.40
   8   0  13   18.20    7.80
   8  -1  13   18.40    7.60
   8  -1  13   38.00   10.30
   8  -2  13    1.20    5.30
   8  -2  13   25.80    8.20
   8  -3  13    0.80    5.90
   8  -3  13   17.30    6.60
   8  -4  13   24.30    6.10
   8  -4  13    3.50    7.00
   7   5  13   29.00   13.20
  -7  -5 -13   27.70   10.00
   7   4  13   -5.70    8.00
  -7  -4 -13    4.20    5.40
   7   3  13   51.39   14.30
  -7  -3 -13   46.40   11.90
   7   2  13   17.60    9.50
  -7  -2 -13    3.90    4.90
   7   1  13    9.90    7.70
   7   0  13    2.40    6.30
   7  -1  13    8.70    5.50
   7  -1  13   15.10    7.30
   7  -2  13   21.60    7.30
   7  -3  13   37.90   11.10
   7  -3  13   54.59   12.00
   7  -4  13    0.10    5.80
   7  -4  13   19.10    6.20
   7  -5  13  101.79    9.10
   7  -5  13   69.99    9.40
   6   6  13    0.00    9.30
  -6  -6 -13    2.00    5.40
   6   5  13   -7.30    8.90
  -6  -5 -13    2.80    5.30
   6   4  13   20.40   10.90
  -6  -4 -13    8.10    6.00
   6   3  13   -0.60    7.70
  -6  -3 -13    2.80    4.70
   6   2  13   38.90   12.50
  -6  -2 -13   22.30    7.80
   6   1  13   14.30    8.60
  -6  -1 -13   15.20    6.80
   6   0  13    8.00    7.30
   6  -1  13   24.40    8.80
   6  -1  13   16.20    6.70
   6  -2  13   52.59   12.60
   6  -2  13   28.80    8.80
   6  -3  13    9.70    6.30
   6  -3  13    0.10    4.80
   6  -4  13   26.10    8.30
   6  -4  13   14.20    8.10
   6  -6  13   -1.00    6.80
   5   6  13    7.90    9.10
  -5  -6 -13    7.00    6.50
   5   5  13    0.70    8.30
  -5  -5 -13    0.40    4.40
   5   4  13   -6.10    6.90
  -5  -4 -13    0.00    4.20
   5   3  13   19.80   10.90
  -5  -3 -13   13.30    6.50
   5   2  13   10.50    8.70
  -5  -2 -13    9.20    5.50
   5   1  13  117.69   14.20
  -5  -1 -13  106.29   12.10
   5   0  13    4.80    6.70
   5  -1  13  122.19   13.60
   5  -1  13  110.19   12.60
   5  -2  13   10.80    7.30
   5  -2  13    7.80    5.70
   5  -3  13   28.00    8.90
   5  -3  13   19.90    7.60
   5  -4  13    9.30    6.00
   5  -4  13   -1.30    4.90
   5  -5  13   10.20    5.90
   5  -5  13   -0.70    5.30
   5  -6  13    2.30    6.80
   4   7  13    0.20    7.80
  -4  -7 -13    5.10    6.30
   4   6  13   -1.00    8.20
  -4  -6 -13    1.10    5.00
   4   5  13    0.70    7.50
  -4  -5 -13    0.10    4.50
   4   4  13    0.40    8.10
  -4  -4 -13    2.60    4.50
   4   3  13    6.80    8.10
  -4  -3 -13   -0.70    3.80
   4   2  13    9.20    8.60
  -4  -2 -13   12.00    5.70
   4   1  13   32.90   10.70
  -4  -1 -13   20.20    6.50
   4   0  13   -0.90    6.40
   4  -1  13   27.70    9.90
   4  -1  13   21.00    6.50
   4  -2  13   11.40    7.30
   4  -2  13   14.10    6.40
   4  -3  13    1.50    4.90
   4  -3  13   12.70    6.60
   4  -4  13    9.60    6.30
   4  -4  13   -1.90    4.50
   4  -5  13    0.80    5.70
   4  -5  13    9.10    6.10
   4  -6  13   -4.30    5.30
   4  -7  13   -5.70    6.20
   3   7  13    2.80    7.00
  -3  -7 -13   -1.30    4.40
   3   6  13   -4.20    6.20
  -3  -6 -13    4.10    5.70
   3   5  13    3.80    8.00
  -3  -5 -13    7.00    6.00
   3   4  13   -4.00    7.50
  -3  -4 -13   -0.80    3.80
   3   3  13   15.80    9.00
  -3  -3 -13   15.50    6.50
   3   2  13    2.60    7.70
  -3  -2 -13    1.00    3.50
   3   1  13    7.80    7.60
  -3  -1 -13    2.90    3.50
   3   0  13    4.00    7.00
   3  -1  13    4.40    7.00
   3  -1  13    3.80    3.90
   3  -2  13    3.30    6.60
   3  -2  13    1.90    3.80
   3  -3  13   14.50    7.50
   3  -3  13   20.00    7.30
   3  -4  13   -1.10    4.60
   3  -4  13    1.10    6.00
   3  -5  13    1.90    5.70
   3  -6  13   -4.00    4.90
   3  -7  13   -3.20    5.90
   2   7  13    1.30    6.70
  -2  -7 -13   25.40    9.80
  -2  -7 -13    0.60    5.30
   2   6  13    3.50    6.60
  -2  -6 -13   19.50    9.00
  -2  -6 -13    5.30    5.80
   2   5  13    2.30    6.80
  -2  -5 -13    3.10    5.10
  -2  -5 -13   13.40    7.10
   2   4  13    8.90    8.30
  -2  -4 -13    4.90    5.30
  -2  -4 -13   12.20    6.50
   2   3  13   15.90    8.90
  -2  -3 -13   12.10    5.90
  -2  -3 -13   22.30    7.40
   2   2  13   35.90   11.50
  -2  -2 -13   33.30    6.10
  -2  -2 -13   30.50    7.60
   2   1  13  154.28   15.30
  -2  -1 -13  148.59   12.60
  -2  -1 -13  158.18   10.10
   2   0  13   -0.90    6.70
   2  -1  13  143.29   14.30
   2  -1  13  154.88   12.50
   2  -2  13   35.00   10.00
   2  -2  13   34.30    7.90
   2  -3  13    8.00    7.50
   2  -3  13   11.60    5.60
   2  -4  13   10.90    6.60
   2  -4  13    7.50    5.80
   2  -5  13    0.70    4.80
   2  -6  13   -2.20    5.20
   2  -7  13   -1.50    6.10
   1   7  13    8.00    6.90
  -1  -7 -13   27.00   10.80
  -1  -7 -13    2.90    5.30
   1   6  13    6.50    7.50
  -1  -6 -13    7.30    6.10
  -1  -6 -13   27.10   11.30
   1   5  13   16.30    9.20
  -1  -5 -13   12.60    6.90
  -1  -5 -13   34.00   10.00
   1   4  13   20.90    9.30
  -1  -4 -13   15.60    6.60
  -1  -4 -13   22.90    8.60
   1   3  13    8.30    7.60
  -1  -3 -13   11.80    5.60
  -1  -3 -13   22.90    7.90
   1   2  13   12.70    8.10
  -1  -2 -13    6.80    4.20
  -1  -2 -13   17.60    6.10
   1   1  13  253.77   18.80
  -1  -1 -13  265.47   15.30
  -1  -1 -13  241.38   15.50
  -1  -1 -13  279.67   10.40
   1   0  13    8.40    7.50
  -1   0 -13    1.10    3.00
  -1   0 -13    6.90    3.60
   1  -1  13  257.77   18.40
   1  -1  13  238.88   14.60
  -1   1 -13  253.67   13.80
   1  -2  13   -2.10    6.00
   1  -2  13    7.20    4.50
   1  -3  13   12.40    7.30
   1  -3  13   18.00    6.10
   1  -3  13    8.10    4.90
   1  -4  13   10.10    7.60
   1  -4  13    8.50    4.90
   1  -5  13   25.20    7.20
   1  -6  13    1.40    5.60
   1  -6  13   21.30    7.90
   1  -7  13   18.90    7.50
   0   7  13    6.20    5.10
   0  -7 -13   29.00   12.60
   0  -7 -13    4.30    5.70
   0   6  13    7.60    7.00
   0  -6 -13    7.20    6.20
   0   5  13    0.40    6.10
   0  -5 -13    1.90    4.30
   0  -5 -13    5.20    7.50
   0   4  13   23.00    9.00
   0  -4 -13   17.30    6.90
   0  -4 -13   39.20   11.20
   0   3  13   -0.10    5.80
   0  -3 -13   -0.30    3.20
   0  -3 -13   10.00    5.60
   0   2  13  114.69   12.80
   0  -2 -13  102.29   10.50
   0  -2 -13  103.99   10.70
   0   1  13    0.40    6.70
   0  -1 -13    5.90    4.60
   0  -1 -13    1.50    2.90
   0   0  13    2.50    6.60
   0   0 -13    6.20    4.10
   0  -1  13    1.60    2.90
   0  -1  13    0.30    6.00
   0   1 -13    9.40    3.90
   0  -2  13  114.09    9.70
   0  -2  13  110.89   12.00
   0   2 -13  108.39   10.20
   0  -3  13    4.90    4.20
   0  -3  13   -2.80    4.80
   0  -3  13   -2.00    3.30
   0  -4  13   24.20    7.80
   0  -4  13   19.60    6.20
   0  -4  13   25.00    8.70
   0  -5  13   -1.30    4.20
   0  -5  13   13.00    6.10
   0  -6  13   17.00    7.20
   0  -7  13   11.40    6.70
  -1   7  13    6.50    6.00
   1  -7 -13   13.80   10.90
   1  -7 -13    1.10    5.40
  -1   6  13   15.50    7.90
   1  -6 -13   36.60   12.90
   1  -6 -13    3.90    5.20
  -1   5  13    7.80    7.00
   1  -5 -13   21.60   10.00
   1  -5 -13   10.10    6.00
  -1   4  13   21.90    8.80
   1  -4 -13   31.10   10.30
   1  -4 -13   16.70    6.50
  -1   3  13   11.40    7.50
   1  -3 -13   12.20    5.50
   1  -3 -13   26.90    9.00
  -1   2  13   10.80    7.10
   1  -2 -13   12.10    4.80
   1  -2 -13   17.90    6.50
  -1   1  13  245.58   18.00
   1  -1 -13  259.87   14.30
   1  -1 -13  243.88   16.90
  -1   0  13    4.70    6.20
   1   0 -13   12.40    5.00
  -1  -1  13  283.97   13.50
  -1  -1  13  263.87   17.50
   1   1 -13  253.17   17.00
  -1  -2  13   10.10    6.70
  -1  -2  13    8.10    3.60
   1   2 -13   15.20    6.30
  -1  -3  13   13.10    6.30
  -1  -3  13   13.50    6.60
  -1  -4  13   30.10    9.00
  -1  -4  13   22.70    6.80
  -1  -5  13   21.60    8.50
  -1  -6  13   29.80   10.20
  -1  -7  13   14.20    7.50
  -2   7  13    7.50    5.10
   2  -7 -13   29.40   12.30
   2  -7 -13    6.40    6.50
  -2   6  13    1.50    5.40
   2  -6 -13   28.60   11.40
   2  -6 -13    2.00    5.10
  -2   5  13   -0.80    5.80
   2  -5 -13   -1.40    3.60
   2  -5 -13   13.20    8.80
  -2   4  13   12.80    7.20
   2  -4 -13    7.20    4.80
   2  -4 -13   22.10    9.60
  -2   3  13   16.20    7.90
   2  -3 -13   28.50    9.60
   2  -3 -13   10.00    5.00
  -2   2  13   35.70    9.50
   2  -2 -13   39.90    7.50
   2  -2 -13   33.70    6.90
  -2   1  13  157.18   14.20
   2  -1 -13  143.49   13.40
   2  -1 -13  154.38   10.00
  -2   0  13    0.10    5.60
   2   0 -13   12.90    5.00
  -2  -1  13  151.78   13.20
   2   1 -13  157.28   13.70
  -2  -2  13   41.30    9.50
   2   2 -13   43.80    7.40
  -2  -3  13   23.50    7.40
  -2  -3  13   17.90    7.40
  -2  -4  13   16.90    7.10
  -2  -5  13    9.60    6.60
  -2  -6  13   16.70    8.40
  -2  -7  13    8.60    7.60
  -3   7  13   16.40    6.00
   3  -7 -13   19.30   11.80
   3  -7 -13    3.50    6.10
  -3   6  13    3.50    4.70
   3  -6 -13   17.10   11.00
   3  -6 -13    3.80    4.90
  -3   5  13   11.20    6.60
   3  -5 -13    5.50    5.30
   3  -5 -13   20.60    9.50
  -3   4  13   -0.70    4.80
   3  -4 -13    8.90    7.70
   3  -4 -13    1.60    3.90
  -3   3  13   19.00    7.80
   3  -3 -13   24.90    9.80
   3  -3 -13   16.70    5.40
  -3   2  13    7.00    5.60
   3  -2 -13    3.80    3.00
   3  -2 -13   12.40    6.70
  -3   1  13    4.00    5.60
   3  -1 -13   12.10    6.40
   3  -1 -13    4.90    2.60
  -3   0  13    0.10    5.00
   3   0 -13    5.30    4.70
  -3  -1  13    1.30    5.30
   3   1 -13   11.00    5.80
  -3  -2  13    2.50    5.00
   3   2 -13   18.10    6.90
  -3  -3  13   20.50    6.40
  -3  -3  13   20.00    8.00
  -3  -4  13    5.60    5.60
  -3  -5  13   17.90    9.00
  -3  -6  13   21.70    8.70
  -3  -7  13   33.90   12.00
  -4   7  13   10.50    6.30
   4  -7 -13   31.90   13.90
   4  -7 -13    4.80    5.60
  -4   6  13   11.00    5.80
   4  -6 -13    1.70    5.10
   4  -6 -13   31.40   12.50
  -4   5  13    8.20    4.90
   4  -5 -13   26.60    9.30
   4  -5 -13    4.90    5.10
  -4   4  13    0.40    5.40
   4  -4 -13    1.50    3.70
   4  -4 -13   11.70    8.80
  -4   3  13    1.10    5.00
   4  -3 -13    9.70    7.70
   4  -3 -13    2.90    3.50
  -4   2  13   15.70    6.70
   4  -2 -13   26.60    8.90
  -4   1  13   34.90    9.10
   4  -1 -13   41.50    7.80
  -4   0  13    0.40    4.50
   4   0 -13   12.50    6.50
  -4  -1  13   37.00    8.60
   4   1 -13   36.10    7.70
  -4  -2  13   16.30    6.40
   4   2 -13   31.10    9.60
  -4  -3  13   14.10    4.50
  -4  -4  13    7.70    6.30
  -4  -5  13    9.20    7.00
  -4  -6  13   14.10    9.00
  -4  -7  13   45.50    9.90
  -5   6  13   16.40    6.00
   5  -6 -13   34.60   14.00
   5  -6 -13    2.80    5.30
  -5   5  13    3.90    6.00
   5  -5 -13    4.50    4.60
   5  -5 -13   15.60    9.20
  -5   4  13   -1.90    4.50
   5  -4 -13   15.30    8.60
  -5   3  13   30.50    9.00
   5  -3 -13   43.30   12.50
  -5   2  13    3.20    5.50
   5  -2 -13   23.20    9.00
  -5   1  13  124.69   12.50
   5  -1 -13  120.49   13.90
  -5  -1  13  128.99   12.00
   5   1 -13  134.79   14.60
  -5  -2  13   17.60    6.00
   5   2 -13   33.50   10.00
  -5  -3  13   39.60    5.70
   5   3 -13   44.50    9.10
  -5  -4  13   10.20    7.40
  -5  -5  13   18.70    9.70
  -5  -6  13   19.10   10.30
   6  -6 -13   45.10   14.50
  -6   5  13   12.70    6.60
   6  -5 -13   49.99   10.80
  -6   4  13   23.50    7.90
   6  -4 -13   33.90   12.80
  -6   3  13   14.40    6.00
   6  -3 -13   15.20    7.80
  -6   2  13   50.79   11.30
   6  -2 -13   54.19   10.50
  -6   1  13   28.90    7.90
   6  -1 -13   27.80   10.50
  -6   0  13   15.70    5.50
   6   0 -13    8.50    6.60
  -6  -1  13   26.50    7.50
   6   1 -13   40.70    8.80
  -6  -2  13   55.09    7.30
   6   2 -13   60.79   10.10
   6   3 -13   36.00    9.70
  -6  -5  13   24.10   10.70
  -6  -6  13   12.90    8.00
  -7   5  13   33.80    9.40
  -7   4  13    8.00    5.10
   7  -4 -13   -0.70    6.00
  -7   3  13   54.29    9.00
   7  -3 -13   55.99   10.60
   7  -3 -13   43.80   10.30
  -7   2  13   10.60    5.40
   7  -2 -13   25.80    9.10
   7  -2 -13    2.10    5.90
  -7   1  13   10.00    5.60
   7  -1 -13   26.80    8.90
   7  -1 -13    6.50    5.50
  -7   0  13   14.70    5.30
   7   0 -13   22.70    7.00
  -7  -1  13   26.80    6.10
  -7  -2  13   17.10    5.00
   7   2 -13   27.20    9.00
   7   3 -13   65.49   11.30
   7   4 -13   47.10   12.40
  -7  -5  13   42.50   15.40
   8  -5 -13   41.80   13.40
  -8   3  13   17.70    5.60
  -8   2  13   33.00    5.80
   8  -2 -13   32.10   10.90
  -8   1  13   38.30    8.50
   8  -1 -13   63.49   10.70
  -8   0  13   30.30    7.00
   8   0 -13   32.00    9.20
  -8  -1  13   36.20    8.70
   8   1 -13   64.39   10.00
  -8  -2  13   41.20    5.90
   8   2 -13   61.29   10.10
   8   3 -13   39.10    8.50
   8   4 -13   58.19    8.70
   9  -4 -13   56.49   11.40
  -9   2  13   38.80    6.90
   9  -2 -13   56.49   10.00
  -9   1  13   74.49    9.80
   9  -1 -13   89.29   12.80
  -9   0  13   40.00    6.30
   9   0 -13   42.80    8.70
  -9  -1  13   79.19    9.30
   9   1 -13   73.29   11.70
   9   2 -13   64.29    9.10
   9   3 -13   85.29   11.30
   9   4 -13   63.59    8.80
  10  -2 -13   44.70    9.10
  10  -1 -13   47.30   13.00
 -10   0  13   55.69    6.80
  10   0 -13   46.80    8.80
 -10  -1  13   54.29    7.30
  10   1 -13   52.39    8.30
  10   2 -13   90.59   11.10
  10   0  14    5.00    5.30
  -9  -3 -14    7.50    6.60
   9   0  14    3.00    4.70
   9  -1  14   21.20    8.40
   9  -2  14    1.50    5.60
   9  -3  14    2.00    6.20
   8   4  14  -10.20    7.40
  -8  -4 -14    5.70    5.70
   8   3  14    5.60    9.70
  -8  -3 -14    9.30    6.50
   8   2  14   20.90   10.90
  -8  -2 -14   13.00    7.10
   8   1  14   12.40    8.50
   8   0  14   34.40    9.40
   8   0  14   67.99   15.00
   8  -1  14   20.30    8.80
   8  -1  14    6.30    5.80
   8  -2  14   12.40    7.30
   8  -2  14   30.50    9.50
   8  -3  14   22.20    7.70
   8  -3  14    6.80    7.00
   8  -4  14   28.20    7.80
   7   5  14   -9.00    8.50
  -7  -5 -14    1.70    5.10
   7   4  14   -4.80    8.90
  -7  -4 -14    0.40    5.20
   7   3  14    6.90    9.90
  -7  -3 -14    3.60    5.00
   7   2  14    3.30    7.80
  -7  -2 -14   -1.90    3.50
   7   1  14   10.90    7.40
   7   0  14    8.50    7.70
   7  -1  14    6.10    5.30
   7  -1  14    8.50    7.10
   7  -2  14   16.70    7.10
   7  -2  14   -2.80    3.80
   7  -3  14   13.20    7.00
   7  -3  14    2.00    5.50
   7  -4  14    4.20    6.60
   7  -4  14   22.80    7.50
   7  -5  14    2.00    6.90
   7  -5  14   21.50    7.20
   6   6  14   -7.40   10.00
   6   5  14    1.90    9.10
  -6  -5 -14    3.20    5.00
   6   4  14    1.00    9.20
  -6  -4 -14    8.50    6.30
   6   3  14    3.90    8.40
  -6  -3 -14    9.50    6.20
   6   2  14    8.30    8.90
  -6  -2 -14    9.00    5.70
   6   1  14   11.50    8.40
  -6  -1 -14   10.10    5.90
   6   0  14   72.29   11.40
   6  -1  14   10.60    6.00
   6  -1  14    8.80    8.10
   6  -2  14   24.40    8.10
   6  -2  14    9.30    5.90
   6  -3  14   13.10    7.10
   6  -3  14   24.60    8.10
   6  -4  14   20.70    7.90
   6  -4  14    0.00    5.50
   6  -5  14    1.80    6.60
   6  -5  14   19.30    7.60
   6  -6  14    0.50    7.30
   5   6  14   -4.60    8.70
  -5  -6 -14    2.90    5.80
   5   5  14   -4.10    8.60
  -5  -5 -14    2.00    5.10
   5   4  14  -10.50    7.20
  -5  -4 -14   -0.90    3.60
   5   3  14   12.80    9.70
  -5  -3 -14    7.30    5.70
   5   2  14   12.30    9.30
  -5  -2 -14    8.20    5.50
   5   1  14   12.40    9.00
  -5  -1 -14    4.30    4.40
   5   0  14   31.30   10.70
   5  -1  14    7.60    5.00
   5  -1  14    8.00    7.90
   5  -2  14   11.50    6.20
   5  -2  14   16.10    8.20
   5  -3  14   27.00    9.10
   5  -4  14   -1.80    4.60
[truncated: 237,126 more chars]
