# Supplementary material for: Synthesis, structures and Hirshfeld surface analyses of 2-hy­droxy-N′-methyl­acetohydrazide and 2-hy­droxy-N-methyl­acetohydrazide
Source: Acta Crystallogr E Crystallogr Commun. 2024 Oct 15;80(Pt 11):1170–4. doi: 10.1107/S2056989024009526 (PMC11660486; doi:10.1107/S2056989024009526)
Supplement: Supplementary file 2 [file e-80-01170-1sup2.hkl]

data_1                                                                          
_shelx_title ' lamp16aa_a.res in Pbca'                                          
_shelx_refln_list_code          4                                               
_shelx_F_calc_maximum      192.42                                               
_exptl_crystal_F_000       448.00                                               
_reflns_d_resolution_high  0.8410                                               
                                                                                
loop_                                                                           
 _space_group_symop_operation_xyz                                               
 'x, y, z'                                                                      
 '-x+1/2, -y, z+1/2'                                                            
 '-x, y+1/2, -z+1/2'                                                            
 'x+1/2, -y+1/2, -z'                                                            
 '-x, -y, -z'                                                                   
 'x-1/2, y, -z-1/2'                                                             
 'x, -y-1/2, z-1/2'                                                             
 '-x-1/2, y-1/2, z'                                                             
                                                                                
_cell_length_a     9.4484                                                       
_cell_length_b     7.0977                                                       
_cell_length_c    15.3781                                                       
_cell_angle_alpha  90.000                                                       
_cell_angle_beta   90.000                                                       
_cell_angle_gamma  90.000                                                       
                                                                                
_shelx_F_squared_multiplier     1.000                                           
                                                                                
loop_                                                                           
 _refln_index_h                                                                 
 _refln_index_k                                                                 
 _refln_index_l                                                                 
 _refln_F_squared_calc                                                          
 _refln_F_squared_meas                                                          
 _refln_F_squared_sigma                                                         
 _refln_observed_status                                                         
   2   0   0       1133.50       1075.90        20.55 o                         
   4   0   0       5909.92       6276.72       109.73 o                         
   6   0   0       1920.30       1818.34        45.29 o                         
   8   0   0        392.14        372.02        20.65 o                         
  10   0   0         34.10         30.20         9.54 o                         
   2   1   0        718.65        669.01         8.86 o                         
   4   1   0         22.17         41.99         4.41 o                         
   6   1   0        544.21        572.96        17.49 o                         
   8   1   0         81.83         88.38         9.69 o                         
  10   1   0         11.49         25.54         6.43 o                         
   0   2   0      37026.26      29098.61      1565.90 o                         
   2   2   0        374.89        409.56         6.76 o                         
   4   2   0        966.37        997.71        16.59 o                         
   6   2   0        122.35        158.89         8.45 o                         
   8   2   0         61.54         96.65         9.43 o                         
  10   2   0         18.05         75.40        18.57 o                         
   2   3   0        286.53        245.62         5.19 o                         
   4   3   0         49.39         72.59         5.03 o                         
   6   3   0        423.77        421.45        13.50 o                         
   8   3   0        122.22        125.03         9.60 o                         
  10   3   0        147.35        146.26        11.99 o                         
   0   4   0        442.12        405.55         9.81 o                         
   2   4   0       1477.91       1464.04        18.78 o                         
   4   4   0         17.01         27.95         3.94 o                         
   6   4   0        286.28        265.62        11.54 o                         
   8   4   0         40.55         65.26         9.70 o                         
   2   5   0         65.25         74.39         5.74 o                         
   4   5   0        122.51        117.70         8.32 o                         
   6   5   0          5.50         13.53         5.00 o                         
   8   5   0         20.12         38.52         9.07 o                         
   0   6   0         15.08         17.98         6.20 o                         
   2   6   0        174.67        174.21         9.49 o                         
   4   6   0         21.51         21.67         6.71 o                         
   6   6   0         66.73         67.33        10.31 o                         
   2   7   0          6.70          8.71         4.79 o                         
   4   7   0         66.40         53.12        11.76 o                         
   6   7   0        105.23        115.61        15.51 o                         
   0   8   0         53.26         84.96        16.65 o                         
   2   8   0         28.39         37.74         9.38 o                         
   1   1   1        208.68        231.17         2.87 o                         
   2   1   1       9763.30       9474.70        88.37 o                         
   3   1   1        982.57        968.22        10.32 o                         
   4   1   1        885.96        888.07        11.34 o                         
   5   1   1        159.11        173.15         5.44 o                         
   6   1   1       3000.28       3035.05        35.38 o                         
   7   1   1        141.35        122.58         6.37 o                         
   8   1   1         72.95        100.73         7.71 o                         
   9   1   1        333.47        291.20         9.74 o                         
  10   1   1        193.41        198.85         7.76 o                         
  11   1   1         26.62         49.92         6.69 o                         
   0   2   1       9991.58      10205.58       187.92 o                         
   1   2   1         20.14         21.16         1.71 o                         
   2   2   1        938.75        897.26         8.13 o                         
   3   2   1        818.96        858.31         8.67 o                         
   4   2   1        127.70        140.62         4.18 o                         
   5   2   1        435.82        471.89         8.99 o                         
   6   2   1        482.61        434.03         8.94 o                         
   7   2   1         14.47         14.74         3.38 o                         
   8   2   1        284.14        272.71         8.77 o                         
   9   2   1          4.72         20.61         4.33 o                         
  10   2   1         11.17         44.86         7.38 o                         
   1   3   1        219.85        234.76         3.60 o                         
   2   3   1       1882.07       1854.34        13.78 o                         
   3   3   1         26.31         32.98         2.55 o                         
   4   3   1        751.47        681.41         9.24 o                         
   5   3   1         10.66         13.52         2.79 o                         
   6   3   1        343.99        344.70         8.27 o                         
   7   3   1         34.64         36.72         4.44 o                         
   8   3   1        207.19        197.95         7.12 o                         
   9   3   1          0.41         13.82         3.81 o                         
  10   3   1        149.96        186.03        11.00 o                         
   0   4   1       1727.37       1776.04        18.21 o                         
   1   4   1        121.34        122.63         3.15 o                         
   2   4   1         29.48         44.71         3.29 o                         
   3   4   1          5.52          9.81         2.15 o                         
   4   4   1          3.95         10.78         2.71 o                         
   5   4   1         75.50         94.70         5.52 o                         
   6   4   1         82.83         86.69         6.23 o                         
   7   4   1          2.38         11.57         3.60 o                         
   8   4   1        203.84        206.70         7.91 o                         
   9   4   1          1.18         21.62         5.81 o                         
   1   5   1        217.05        223.05         4.69 o                         
   2   5   1        172.17        165.59         5.21 o                         
   3   5   1          8.76          8.88         3.55 o                         
   4   5   1        203.70        173.08         5.54 o                         
   5   5   1          2.91          4.42         3.41 o                         
   6   5   1          2.86         11.64         3.59 o                         
   7   5   1        101.94        106.10         7.49 o                         
   8   5   1        109.65        121.40         8.95 o                         
   9   5   1         25.88         52.74         8.00 o                         
   0   6   1         23.22         16.00         4.01 o                         
   1   6   1        213.36        183.87         5.84 o                         
   2   6   1         72.72         77.85         5.17 o                         
   3   6   1        128.64        129.41         6.62 o                         
   4   6   1          6.34         12.31         4.41 o                         
   5   6   1          0.07          3.79         3.99 o                         
   6   6   1         23.23         27.43         5.60 o                         
   7   6   1          1.93         14.34         6.23 o                         
   1   7   1         20.67         18.96         4.92 o                         
   2   7   1          0.09          6.54         3.75 o                         
   3   7   1          6.45         14.27         4.29 o                         
   4   7   1         23.33         33.36         5.54 o                         
   5   7   1          7.04         16.63         5.13 o                         
   6   7   1          1.79         17.29         8.00 o                         
   0   8   1          0.11         15.80         7.33 o                         
   1   8   1         45.27         48.94         6.88 o                         
   2   8   1         23.05         23.11         5.68 o                         
   3   8   1         17.31         23.03         5.97 o                         
   0   0   2      11026.34       9108.48       269.42 o                         
   1   0   2         46.12         34.44         1.51 o                         
   2   0   2       1506.82       1612.29        17.79 o                         
   3   0   2       6716.30       6971.81        66.78 o                         
   4   0   2          0.79          0.75         2.19 o                         
   5   0   2        133.11        162.50         8.33 o                         
   6   0   2          2.56          4.11         4.09 o                         
   7   0   2         35.56         45.14         6.20 o                         
   8   0   2         85.84        107.98         9.28 o                         
   9   0   2        175.30        144.66         9.72 o                         
  10   0   2          8.65         20.90         8.82 o                         
  11   0   2         33.73         91.38        24.91 o                         
   1   1   2       1456.44       1442.07         9.44 o                         
   2   1   2         72.42         83.86         2.19 o                         
   3   1   2         44.11         49.71         2.38 o                         
   4   1   2         15.87         43.14         2.80 o                         
   5   1   2        104.38        121.21         4.54 o                         
   6   1   2         17.28         20.23         3.73 o                         
   7   1   2         78.50         77.77         5.89 o                         
   8   1   2         22.10         34.38         4.79 o                         
   9   1   2        133.63        155.35         7.26 o                         
  10   1   2         13.48         48.56         4.69 o                         
  11   1   2         10.81         82.48        14.18 o                         
   0   2   2      10669.88      11094.62       185.30 o                         
   1   2   2        270.41        282.77         4.15 o                         
   2   2   2        332.44        372.87         4.80 o                         
   3   2   2        727.00        783.39         8.41 o                         
   4   2   2         73.10         80.89         3.53 o                         
   5   2   2         84.07         80.51         4.77 o                         
   6   2   2         18.51         18.32         3.44 o                         
   7   2   2         67.58         71.70         5.71 o                         
   8   2   2         75.04         95.90         6.73 o                         
   9   2   2        176.38        169.04         8.04 o                         
  10   2   2         11.72         30.40         6.88 o                         
   1   3   2       1613.37       1766.76        12.62 o                         
   2   3   2          1.41          1.82         1.61 o                         
   3   3   2          5.81          7.53         1.74 o                         
   4   3   2         62.93         71.14         3.77 o                         
   5   3   2        191.64        196.56         5.82 o                         
   6   3   2          4.09          5.41         2.76 o                         
   7   3   2         13.33         21.13         4.18 o                         
   8   3   2         47.54         69.11         6.20 o                         
   9   3   2        225.38        230.49         8.39 o                         
  10   3   2         76.54         96.85         7.90 o                         
   0   4   2       3417.47       3588.69        32.16 o                         
   1   4   2        252.06        245.21         4.89 o                         
   2   4   2          0.33          6.00         2.15 o                         
   3   4   2         34.21         52.57         3.87 o                         
   4   4   2         60.55         75.94         3.98 o                         
   5   4   2        366.94        331.25         7.87 o                         
   6   4   2         95.44        104.68         6.37 o                         
   7   4   2         87.14         98.11         6.51 o                         
   8   4   2         58.40         99.41         7.83 o                         
   9   4   2         62.91         82.54         7.84 o                         
   1   5   2        121.13        117.94         4.54 o                         
   2   5   2         55.03         60.76         4.20 o                         
   3   5   2        225.90        187.63         6.44 o                         
   4   5   2         42.39         42.07         4.93 o                         
   5   5   2         71.97         70.83         5.47 o                         
   6   5   2          5.62          8.47         4.01 o                         
   7   5   2        146.21        148.65         8.12 o                         
   8   5   2          2.73         18.14         4.57 o                         
   0   6   2        339.70        343.64        12.60 o                         
   1   6   2         10.97         16.48         3.40 o                         
   2   6   2          2.18          2.81         3.30 o                         
   3   6   2          0.08          6.26         3.27 o                         
   4   6   2          8.47         10.27         4.05 o                         
   5   6   2         53.38         54.18         6.64 o                         
   6   6   2         42.55         51.89         6.74 o                         
   7   6   2         16.86         26.18         8.16 o                         
   1   7   2          5.66         10.06         4.47 o                         
   2   7   2         64.96         59.97         5.91 o                         
   3   7   2        211.88        172.61         9.05 o                         
   4   7   2         16.38         27.09         5.29 o                         
   5   7   2          0.34          6.68         5.89 o                         
   6   7   2          6.44         23.69         6.32 o                         
   0   8   2          1.60         14.29         7.44 o                         
   1   8   2         24.35         39.60         6.35 o                         
   2   8   2          0.00         18.43         5.52 o                         
   3   8   2         71.66         81.81         8.54 o                         
   1   1   3         17.24         20.81         1.59 o                         
   2   1   3          2.73         11.01         1.26 o                         
   3   1   3       1273.88       1310.87        10.52 o                         
   4   1   3       1251.96       1223.91        13.58 o                         
   5   1   3        245.12        250.12         6.79 o                         
   6   1   3        232.72        211.96         7.37 o                         
   7   1   3         26.79         40.83         4.54 o                         
   8   1   3        212.02        216.74         7.60 o                         
   9   1   3        629.30        501.96        11.85 o                         
  10   1   3        313.46        265.64         8.64 o                         
  11   1   3        132.72        156.49        10.77 o                         
   0   2   3       5792.49       6401.73        54.41 o                         
   1   2   3        677.84        722.50         7.00 o                         
   2   2   3       2019.63       2111.08        17.06 o                         
   3   2   3        167.39        169.44         3.97 o                         
   4   2   3        315.53        296.72         6.03 o                         
   5   2   3        552.29        536.59         9.24 o                         
   6   2   3        749.08        679.37        12.26 o                         
   7   2   3          6.34          6.04         3.48 o                         
   8   2   3         68.17         85.26         6.81 o                         
   9   2   3         18.88         41.68         5.26 o                         
  10   2   3          1.97         46.56         8.50 o                         
   1   3   3        654.27        591.64         7.46 o                         
   2   3   3        270.18        265.40         5.29 o                         
   3   3   3        250.18        228.61         5.28 o                         
   4   3   3        248.13        222.12         5.42 o                         
   5   3   3         12.16         18.79         2.89 o                         
   6   3   3        148.32        146.03         6.24 o                         
   7   3   3        139.09        142.01         6.51 o                         
   8   3   3         30.74         34.14         4.61 o                         
   9   3   3        132.19        136.54         7.59 o                         
  10   3   3        146.47        152.35         8.11 o                         
   0   4   3          1.37          7.27         2.25 o                         
   1   4   3        965.56        911.33        10.43 o                         
   2   4   3        121.19        162.71         4.60 o                         
   3   4   3          0.13          0.39         2.43 o                         
   4   4   3          4.65          4.37         2.01 o                         
   5   4   3        345.65        325.00         7.70 o                         
   6   4   3         83.67        110.86         6.38 o                         
   7   4   3          0.82          7.44         3.70 o                         
   8   4   3          0.15         18.35         4.96 o                         
   9   4   3         34.78         40.36         6.73 o                         
   1   5   3        342.95        319.90         6.47 o                         
   2   5   3        106.83        138.31         5.22 o                         
   3   5   3         39.80         42.26         4.28 o                         
   4   5   3         62.68         87.94         6.59 o                         
   5   5   3          3.12          5.77         3.61 o                         
   6   5   3        154.79        146.36         8.28 o                         
   7   5   3         74.68         92.89         7.54 o                         
   8   5   3        126.39        132.98         8.42 o                         
   0   6   3       1103.42        907.99        19.23 o                         
   1   6   3        467.22        371.33         9.63 o                         
   2   6   3        110.09        118.11         6.27 o                         
   3   6   3         29.75         33.78         4.63 o                         
   4   6   3         51.67         63.55         6.07 o                         
   5   6   3         94.52        101.15         8.15 o                         
   6   6   3        100.22        111.00         8.54 o                         
   7   6   3         17.74         31.95         7.52 o                         
   1   7   3         25.92         31.76         4.86 o                         
   2   7   3         15.66         21.23         5.04 o                         
   3   7   3         26.11         29.77         5.42 o                         
   4   7   3         41.05         47.37         6.61 o                         
   5   7   3          0.03         10.89         5.43 o                         
   6   7   3          0.00         17.13         5.61 o                         
   0   8   3        481.53        371.87        17.39 o                         
   1   8   3        133.47        125.33        10.22 o                         
   2   8   3         43.81         60.73         7.13 o                         
   3   8   3          9.86         22.70         6.37 o                         
   0   0   4       8727.30       9009.89       125.38 o                         
   1   0   4       2822.66       3120.16        32.51 o                         
   2   0   4        976.07       1025.23        11.96 o                         
   3   0   4       1043.71       1097.54        12.91 o                         
   4   0   4       1144.31       1224.49        17.85 o                         
   5   0   4        113.55        100.51         7.13 o                         
   6   0   4        196.18        210.29         9.02 o                         
   7   0   4        347.81        329.49        11.60 o                         
   8   0   4          8.10         13.47         4.59 o                         
   9   0   4        107.66        105.43        10.05 o                         
  10   0   4         49.08         55.74         8.83 o                         
   1   1   4         11.25         15.56         1.41 o                         
   2   1   4          2.65          2.94         0.99 o                         
   3   1   4        147.23        151.28         2.95 o                         
   4   1   4        162.53        160.95         4.37 o                         
   5   1   4         10.61         12.93         2.63 o                         
   6   1   4        207.13        185.79         5.96 o                         
   7   1   4        122.37        133.21         6.09 o                         
   8   1   4         57.61         72.08         5.39 o                         
   9   1   4          3.39         24.71         3.90 o                         
  10   1   4          6.32         50.32         6.13 o                         
   0   2   4         51.52         48.83         3.04 o                         
   1   2   4        990.57       1100.36        10.00 o                         
   2   2   4         82.34        111.15         2.99 o                         
   3   2   4       1266.47       1245.83        14.05 o                         
   4   2   4         98.05        101.52         3.85 o                         
   5   2   4         11.19          9.90         2.50 o                         
   6   2   4         88.95         99.37         4.91 o                         
   7   2   4        225.45        192.92         6.82 o                         
   8   2   4        134.49        141.17         7.68 o                         
   9   2   4         62.81         62.56         6.03 o                         
  10   2   4         33.17         64.14        11.46 o                         
   1   3   4         52.59         62.22         3.32 o                         
   2   3   4        157.72        172.08         3.84 o                         
   3   3   4        470.86        426.55         6.76 o                         
   4   3   4        102.32        101.31         4.43 o                         
   5   3   4         29.99         40.89         3.64 o                         
   6   3   4        114.90        121.57         5.55 o                         
   7   3   4        496.25        433.94        10.35 o                         
   8   3   4        102.95        118.40         6.62 o                         
   9   3   4          0.71         18.32         4.55 o                         
  10   3   4          7.36         29.74         7.30 o                         
   0   4   4       1961.15       2021.83        24.01 o                         
   1   4   4         29.52         54.10         3.61 o                         
   2   4   4        843.93        831.81        10.10 o                         
   3   4   4        783.56        713.00        10.58 o                         
   4   4   4          4.36          9.01         2.47 o                         
   5   4   4          0.15          8.21         2.93 o                         
   6   4   4        706.65        612.98        12.25 o                         
   7   4   4         67.30         79.16         5.76 o                         
   8   4   4        337.72        316.90         9.46 o                         
   9   4   4         28.87         40.85         6.32 o                         
   1   5   4         53.94         70.20         4.04 o                         
   2   5   4        122.55        110.93         4.96 o                         
   3   5   4        176.85        155.56         5.76 o                         
   4   5   4          4.59          7.36         3.49 o                         
   5   5   4          2.20          4.84         3.68 o                         
   6   5   4         36.74         36.25         5.41 o                         
   7   5   4        289.21        245.78         9.42 o                         
   8   5   4          4.98         16.66         5.23 o                         
   0   6   4        479.64        432.20        13.32 o                         
   1   6   4          1.48          4.46         3.92 o                         
   2   6   4        159.98        157.65         7.18 o                         
   3   6   4         60.70         70.88         5.81 o                         
   4   6   4         20.48         18.13         4.44 o                         
   5   6   4          8.98         14.83         4.38 o                         
   6   6   4        234.67        194.27        10.26 o                         
   7   6   4          1.75         16.27         7.15 o                         
   1   7   4         50.53         51.11         5.69 o                         
   2   7   4         90.40        105.91         8.06 o                         
   3   7   4         62.48         71.41         7.24 o                         
   4   7   4          0.22          5.63         4.68 o                         
   5   7   4          0.59          3.27         5.45 o                         
   0   8   4         15.79         31.37         9.04 o                         
   1   8   4          0.41         22.56         5.81 o                         
   2   8   4          5.89         28.34         5.84 o                         
   1   1   5       2057.45       2153.98        14.99 o                         
   2   1   5         66.50         57.72         1.95 o                         
   3   1   5          3.37          6.46         1.49 o                         
   4   1   5       1262.04       1202.24        11.46 o                         
   5   1   5         17.37         20.17         2.48 o                         
   6   1   5        636.60        574.01        10.54 o                         
   7   1   5       1652.99       1490.39        19.03 o                         
   8   1   5        439.95        348.76         9.15 o                         
   9   1   5         58.99         80.44         8.07 o                         
  10   1   5        257.61        207.15        10.34 o                         
   0   2   5         67.59         79.96         4.43 o                         
   1   2   5       1115.81       1193.41        10.86 o                         
   2   2   5          3.29         25.46         2.29 o                         
   3   2   5        425.96        422.17         5.92 o                         
   4   2   5         72.18         88.11         3.89 o                         
   5   2   5         73.98         68.35         3.85 o                         
   6   2   5          3.30         19.35         3.12 o                         
   7   2   5         81.62         94.17         5.23 o                         
   8   2   5         63.77         78.97         5.70 o                         
   9   2   5          6.55         15.37         4.06 o                         
  10   2   5          7.34         37.83         9.31 o                         
   1   3   5          1.54          7.42         1.79 o                         
   2   3   5         39.61         58.72         2.96 o                         
   3   3   5        133.79        129.59         4.24 o                         
   4   3   5        181.13        196.85         4.99 o                         
   5   3   5         48.59         58.11         4.53 o                         
   6   3   5        201.11        192.26         6.51 o                         
   7   3   5        155.88        170.78         6.71 o                         
   8   3   5        212.52        184.64         6.99 o                         
   9   3   5        327.73        257.60         9.45 o                         
  10   3   5        107.46        111.99        11.11 o                         
   0   4   5        203.03        177.98         5.82 o                         
   1   4   5        464.30        448.68         8.30 o                         
   2   4   5         17.37         39.31         3.58 o                         
   3   4   5          9.97         15.31         3.31 o                         
   4   4   5         78.85         91.75         4.98 o                         
   5   4   5         72.29         93.89         5.12 o                         
   6   4   5          8.98         23.57         4.13 o                         
   7   4   5         71.80         98.56         6.34 o                         
   8   4   5         26.63         29.40         6.10 o                         
   9   4   5         36.60         43.60         7.40 o                         
   1   5   5        102.18        119.19         5.38 o                         
   2   5   5         10.28         20.02         3.64 o                         
   3   5   5        111.81        127.36         6.70 o                         
   4   5   5         15.50         17.45         3.84 o                         
   5   5   5         52.69         51.77         5.63 o                         
   6   5   5         27.98         43.18         5.73 o                         
   7   5   5         10.92         22.69         5.24 o                         
   8   5   5         61.58         57.88         7.44 o                         
   0   6   5        214.14        170.65        10.11 o                         
   1   6   5         64.92         51.84         5.72 o                         
   2   6   5         43.57         46.30         5.74 o                         
   3   6   5        197.79        183.96         6.85 o                         
   4   6   5         48.01         62.30         6.50 o                         
   5   6   5        256.10        219.30         8.46 o                         
   6   6   5         34.48         37.55         5.44 o                         
   7   6   5         17.23         49.96         9.88 o                         
   1   7   5          3.53          6.65         4.23 o                         
   2   7   5          4.86         11.11         4.60 o                         
   3   7   5          5.26         15.20         4.68 o                         
   4   7   5          7.17         14.96         5.34 o                         
   5   7   5         35.32         31.27         6.23 o                         
   0   8   5        112.89        127.27        15.56 o                         
   1   8   5         35.01         34.38         6.38 o                         
   0   0   6       1261.56       1362.81        24.02 o                         
   1   0   6       3675.02       3782.00        37.16 o                         
   2   0   6       6698.73       6924.50        67.25 o                         
   3   0   6          0.46          0.00         1.86 o                         
   4   0   6         76.05         68.75         4.11 o                         
   5   0   6         21.76         31.12         6.21 o                         
   6   0   6       2344.07       2075.05        33.91 o                         
   7   0   6        271.31        212.56         9.85 o                         
   8   0   6        337.18        317.61        12.45 o                         
   9   0   6          8.63         12.85         6.43 o                         
  10   0   6        139.03        143.34        14.43 o                         
   1   1   6        730.00        718.67         7.34 o                         
   2   1   6        545.43        588.72         7.10 o                         
   3   1   6         92.05         90.14         3.27 o                         
   4   1   6         16.17         33.65         2.88 o                         
   5   1   6         49.39         63.27         3.28 o                         
   6   1   6        125.44        119.66         4.40 o                         
   7   1   6        211.94        226.49         6.94 o                         
   8   1   6        130.89        166.74         7.50 o                         
   9   1   6         13.05         28.02         5.61 o                         
  10   1   6          0.77         50.30         9.75 o                         
   0   2   6        275.09        302.49         7.87 o                         
   1   2   6       1160.64       1215.39        13.02 o                         
   2   2   6       2022.01       2151.57        19.26 o                         
   3   2   6        356.59        350.58         5.72 o                         
   4   2   6         28.55         40.04         2.62 o                         
   5   2   6         66.11         77.27         4.69 o                         
   6   2   6        790.59        737.16        12.76 o                         
   7   2   6         90.33         99.22         5.51 o                         
   8   2   6        174.78        166.19         8.16 o                         
   9   2   6         10.87         30.33         5.30 o                         
  10   2   6         64.18        104.30         8.69 o                         
   1   3   6        838.16        866.89        10.00 o                         
   2   3   6        598.37        578.20         8.33 o                         
   3   3   6         61.06         92.19         4.00 o                         
   4   3   6         71.62         85.65         4.56 o                         
   5   3   6         88.02         89.76         4.69 o                         
   6   3   6        127.83        126.71         5.82 o                         
   7   3   6        397.22        391.16         9.90 o                         
   8   3   6        319.51        265.35         9.97 o                         
   9   3   6          0.52         13.54         5.57 o                         
   0   4   6       1208.46       1258.57        19.00 o                         
   1   4   6        201.03        171.01         5.21 o                         
   2   4   6         32.09         54.17         4.76 o                         
   3   4   6        311.10        298.00         6.60 o                         
   4   4   6         88.08        107.29         4.85 o                         
   5   4   6        244.11        200.88         6.50 o                         
   6   4   6          3.45         29.75         4.28 o                         
   7   4   6          1.77          8.79         4.37 o                         
   8   4   6         15.13         24.77         5.78 o                         
   9   4   6          2.61         26.89        10.07 o                         
   1   5   6          4.31          9.25         3.54 o                         
   2   5   6        167.66        150.14         6.19 o                         
   3   5   6          2.81          8.87         3.48 o                         
   4   5   6         56.16         61.75         5.37 o                         
   5   5   6         11.72         16.02         3.91 o                         
   6   5   6          0.14         10.12         4.75 o                         
   7   5   6         67.15         79.48         7.56 o                         
   8   5   6         45.77         47.20         7.38 o                         
   0   6   6        136.34        156.05        11.06 o                         
   1   6   6         21.88         16.80         4.46 o                         
   2   6   6          1.46          5.06         3.84 o                         
   3   6   6         26.98         30.26         4.97 o                         
   4   6   6         16.60         23.33         5.16 o                         
   5   6   6         25.31         28.72         5.27 o                         
   6   6   6          1.64         17.00         5.77 o                         
   1   7   6         57.69         53.13         6.48 o                         
   2   7   6         18.89         29.46         5.23 o                         
   3   7   6          0.09          8.36         4.59 o                         
   4   7   6         22.19         28.54         5.74 o                         
   5   7   6          1.35         22.31         6.20 o                         
   1   1   7         47.76         52.16         2.76 o                         
   2   1   7         42.89         49.64         3.18 o                         
   3   1   7        221.14        225.53         5.71 o                         
   4   1   7        145.57        202.18         5.40 o                         
   5   1   7         23.13         40.34         3.71 o                         
   6   1   7        145.31        157.09         4.96 o                         
   7   1   7        756.62        654.39        13.04 o                         
   8   1   7       1685.92       1386.27        23.56 o                         
   9   1   7         54.83         56.61         7.64 o                         
  10   1   7         24.55         45.09         9.17 o                         
   0   2   7       3996.02       3981.17        44.04 o                         
   1   2   7          2.70         13.53         2.37 o                         
   2   2   7       1783.90       1844.57        19.39 o                         
   3   2   7         91.70        109.51         3.98 o                         
   4   2   7        315.28        302.39         6.59 o                         
   5   2   7         15.03         10.62         2.79 o                         
   6   2   7       1024.07        902.01        14.36 o                         
   7   2   7         71.25         76.10         5.65 o                         
   8   2   7         70.81        102.11         7.79 o                         
   9   2   7          1.36         36.02         8.12 o                         
  10   2   7          6.78         70.60        11.77 o                         
   1   3   7         84.66         83.16         4.31 o                         
   2   3   7          1.55          2.35         2.32 o                         
   3   3   7         79.60         87.53         4.23 o                         
   4   3   7        232.13        220.50         6.09 o                         
   5   3   7        102.01        108.20         5.25 o                         
   6   3   7        672.68        566.80        11.16 o                         
   7   3   7        238.43        222.43         8.97 o                         
   8   3   7        263.99        260.71        10.70 o                         
   9   3   7         14.19         33.36         7.77 o                         
   0   4   7        426.26        391.36        10.01 o                         
   1   4   7          0.76          5.75         3.03 o                         
   2   4   7        478.36        442.11         7.97 o                         
   3   4   7         99.49        109.04         4.20 o                         
   4   4   7        113.85        125.28         5.53 o                         
   5   4   7          6.11          5.19         3.34 o                         
   6   4   7        418.31        344.76        10.12 o                         
   7   4   7         54.26         69.82         6.73 o                         
   8   4   7          0.29         12.74         5.53 o                         
   1   5   7         76.14         73.07         6.20 o                         
   2   5   7          0.28          4.20         3.35 o                         
   3   5   7         27.60         26.03         4.15 o                         
   4   5   7         51.49         54.03         5.35 o                         
   5   5   7         61.39         57.26         6.90 o                         
   6   5   7        358.42        307.33         9.97 o                         
   7   5   7         48.90         76.93         9.24 o                         
   0   6   7        139.04        148.01        12.80 o                         
   1   6   7          2.94          2.79         4.07 o                         
   2   6   7          0.34          1.10         3.75 o                         
   3   6   7         27.16         25.01         4.48 o                         
   4   6   7          2.10          8.67         4.44 o                         
   5   6   7          0.96          8.37         4.83 o                         
   6   6   7          2.86         18.58         5.43 o                         
   1   7   7          0.37         16.30         4.84 o                         
   2   7   7          3.57         15.49         4.61 o                         
   3   7   7          0.30         17.23         5.46 o                         
   4   7   7          2.92         19.44         5.64 o                         
   0   0   8         31.31         31.50         7.02 o                         
   1   0   8        304.79        358.74         8.71 o                         
   2   0   8       4528.23       4508.13        75.08 o                         
   3   0   8        315.18        299.25         7.79 o                         
   4   0   8        106.35        116.25         7.79 o                         
   5   0   8        725.76        681.61        22.32 o                         
   6   0   8       1397.91       1326.47        26.94 o                         
   7   0   8          8.21         21.32         8.35 o                         
   8   0   8        159.22        169.92        14.01 o                         
   9   0   8        101.27        110.98        11.55 o                         
  10   0   8          0.42         46.25        14.86 o                         
   1   1   8         10.88         13.54         2.51 o                         
   2   1   8         29.56         28.96         2.33 o                         
   3   1   8         67.43         88.04         4.17 o                         
   4   1   8         49.43         31.05         4.19 o                         
   5   1   8          2.32          2.29         3.28 o                         
   6   1   8         19.98         16.55         3.20 o                         
   7   1   8         38.02         38.16         5.22 o                         
   8   1   8         43.23         96.09         7.77 o                         
   9   1   8         49.42         58.65         7.31 o                         
  10   1   8          7.05         62.97        11.82 o                         
   0   2   8        269.02        281.82         8.38 o                         
   1   2   8        388.70        399.95         7.67 o                         
   2   2   8       1602.56       1634.94        19.01 o                         
   3   2   8          3.70         10.73         2.57 o                         
   4   2   8         34.25         39.74         3.98 o                         
   5   2   8        230.31        215.56         6.34 o                         
   6   2   8        469.69        431.72         9.37 o                         
   7   2   8          2.45         12.05         4.43 o                         
   8   2   8         14.61         41.17         6.00 o                         
   9   2   8         68.38         98.72        10.59 o                         
   1   3   8          0.30          1.04         2.06 o                         
   2   3   8          1.99          8.58         3.00 o                         
   3   3   8        154.62        144.62         5.10 o                         
   4   3   8          0.95          8.62         2.63 o                         
   5   3   8          5.77         10.03         3.40 o                         
   6   3   8          6.47         18.56         3.75 o                         
   7   3   8         95.84        101.57         6.77 o                         
   8   3   8        208.63        200.28        10.08 o                         
   9   3   8         92.37        110.80        14.73 o                         
   0   4   8        456.38        465.96        11.54 o                         
   1   4   8        254.28        234.96         6.70 o                         
   2   4   8         94.14        124.78         5.66 o                         
   3   4   8        106.75        116.15         4.64 o                         
   4   4   8          9.01         14.47         3.69 o                         
   5   4   8          9.04         15.91         4.14 o                         
   6   4   8          9.64         23.05         4.41 o                         
   7   4   8          0.06         16.11         4.55 o                         
   8   4   8         24.36         29.99         7.08 o                         
   1   5   8         59.07         66.12         6.54 o                         
   2   5   8         16.86         24.07         4.49 o                         
   3   5   8         18.86         21.00         3.37 o                         
   4   5   8         91.15         87.27         6.38 o                         
   5   5   8          3.13         12.28         4.16 o                         
   6   5   8         26.61         28.73         6.20 o                         
   7   5   8          7.35         73.15        16.42 o                         
   0   6   8         66.41         71.78        15.45 o                         
   1   6   8         19.60         19.41         5.22 o                         
   2   6   8          1.58          7.90         4.06 o                         
   3   6   8          1.39         11.63         4.38 o                         
   4   6   8          2.78          8.31         4.98 o                         
   5   6   8          9.40         24.30         6.15 o                         
   6   6   8          5.19         31.42         9.09 o                         
   1   7   8         89.61         92.55         8.52 o                         
   2   7   8         11.13         29.38         5.95 o                         
   3   7   8          0.63         15.17         5.47 o                         
   1   1   9        664.72        623.29        10.57 o                         
   2   1   9         34.97         61.14         3.37 o                         
   3   1   9         40.95         56.00         4.30 o                         
   4   1   9          9.65          3.42         3.56 o                         
   5   1   9         48.08         54.23         5.41 o                         
   6   1   9        306.41        282.98         9.32 o                         
   7   1   9          7.64         15.96         4.85 o                         
   8   1   9        228.22        209.59        10.24 o                         
   9   1   9          4.87         67.62        14.53 o                         
   0   2   9        600.42        640.94        14.38 o                         
   1   2   9        222.19        224.55         6.45 o                         
   2   2   9         11.02         34.50         3.27 o                         
   3   2   9        356.02        320.95         6.69 o                         
   4   2   9         78.58         79.02         5.97 o                         
   5   2   9         61.92         62.14         5.58 o                         
   6   2   9          0.14          7.61         3.84 o                         
   7   2   9         26.37         38.66         5.91 o                         
   8   2   9          2.79         24.38         5.54 o                         
   9   2   9         10.61         42.39         9.40 o                         
   1   3   9         39.13         40.87         3.71 o                         
   2   3   9        395.07        359.52         8.67 o                         
   3   3   9        177.89        163.15         5.68 o                         
   4   3   9         48.02         52.74         6.02 o                         
   5   3   9          3.65         13.08         3.41 o                         
   6   3   9         42.83         70.64         6.09 o                         
   7   3   9        128.30        156.59        12.58 o                         
   8   3   9        341.90        305.45        13.16 o                         
   0   4   9        195.61        199.69         9.80 o                         
   1   4   9        113.09        120.22         6.36 o                         
   2   4   9        104.31        111.16         6.10 o                         
   3   4   9         62.97         60.52         4.51 o                         
   4   4   9         25.98         44.08         4.43 o                         
   5   4   9          9.47         15.72         4.57 o                         
   6   4   9         61.44         84.24         7.85 o                         
   7   4   9          1.27         23.14         5.45 o                         
   8   4   9          1.76         37.30        10.17 o                         
   1   5   9        178.93        157.74         7.74 o                         
   2   5   9        257.78        227.69         8.07 o                         
   3   5   9         87.03        106.19         6.70 o                         
   4   5   9         48.48         65.79         5.39 o                         
   5   5   9         38.35         49.90         6.36 o                         
   6   5   9          0.86         37.15        10.10 o                         
   7   5   9        174.30        193.05        13.19 o                         
   0   6   9          9.58          8.54         7.56 o                         
   1   6   9         31.34         47.36         6.66 o                         
   2   6   9        131.76        121.12         9.34 o                         
   3   6   9          0.08         13.27         5.92 o                         
   4   6   9          1.00         15.47         5.08 o                         
   5   6   9        107.73        110.19        10.46 o                         
   1   7   9          4.69         21.21         5.54 o                         
   2   7   9         53.84         65.12         7.89 o                         
   0   0  10       1682.69       1601.52        43.97 o                         
   1   0  10        217.17        203.87         8.86 o                         
   2   0  10         34.32         73.85        12.07 o                         
   3   0  10         31.29         29.65         8.05 o                         
   4   0  10         32.95         45.71        11.67 o                         
   5   0  10        216.02        193.32        13.64 o                         
   6   0  10         63.17         77.77        11.57 o                         
   7   0  10        129.05        128.09        18.05 o                         
   8   0  10        202.55        167.67        14.41 o                         
   9   0  10         75.02        107.29        16.39 o                         
   1   1  10         97.26         94.55         4.99 o                         
   2   1  10         93.69        113.87         4.05 o                         
   3   1  10         44.38         59.75         4.79 o                         
   4   1  10          3.63          4.63         3.39 o                         
   5   1  10         21.83         20.63         4.60 o                         
   6   1  10        156.73        150.65         8.65 o                         
   7   1  10         75.87         77.15         7.55 o                         
   8   1  10         16.90         31.08         7.00 o                         
   9   1  10          0.52         37.72         8.91 o                         
   0   2  10         14.55         20.36         5.33 o                         
   1   2  10         62.34         83.81         4.89 o                         
   2   2  10        317.53        291.48         7.09 o                         
   3   2  10          2.19          5.35         2.94 o                         
   4   2  10        173.40        152.73         7.49 o                         
   5   2  10         53.55         63.75         6.94 o                         
   6   2  10         26.38         35.34         5.77 o                         
   7   2  10         26.39         43.46         6.90 o                         
   8   2  10         57.77         74.61        10.27 o                         
   9   2  10         62.89         97.47        12.11 o                         
   1   3  10         43.54         53.03         5.47 o                         
   2   3  10        163.87        153.28         6.95 o                         
   3   3  10         69.15         84.22         5.48 o                         
   4   3  10         12.38         15.06         4.32 o                         
   5   3  10         15.85         20.49         5.04 o                         
   6   3  10        322.33        259.44        10.48 o                         
   7   3  10        131.45        146.00        13.55 o                         
   8   3  10          1.60         46.95        11.32 o                         
   0   4  10        701.14        650.67        15.94 o                         
   1   4  10         32.97         42.09         4.99 o                         
   2   4  10        586.11        512.77        11.19 o                         
   3   4  10          1.21         10.28         3.59 o                         
   4   4  10        256.25        214.09         9.25 o                         
   5   4  10          2.61          2.18         5.08 o                         
   6   4  10        325.23        270.73        12.66 o                         
   7   4  10         14.31         15.25         7.14 o                         
   1   5  10        110.47        113.67         8.44 o                         
   2   5  10         61.78         68.93         4.94 o                         
   3   5  10         43.48         50.67         5.88 o                         
   4   5  10         18.44         30.38         5.38 o                         
   5   5  10         21.31         41.10         6.48 o                         
   6   5  10         47.01         94.39        14.10 o                         
   0   6  10        252.70        234.65        15.68 o                         
   1   6  10          1.93         13.39         5.37 o                         
   2   6  10        107.48        117.52         8.11 o                         
   3   6  10          1.14         13.84         5.93 o                         
   4   6  10        102.54        105.77        11.50 o                         
   1   7  10        176.34        156.46         9.39 o                         
   1   1  11         80.59        105.83         5.57 o                         
   2   1  11        710.31        651.31        10.08 o                         
   3   1  11         10.39         13.94         4.08 o                         
   4   1  11         76.29         58.19         6.37 o                         
   5   1  11         75.10         77.83         7.99 o                         
   6   1  11         71.58         92.25         8.85 o                         
   7   1  11         36.00         37.41         6.52 o                         
   8   1  11         25.74         43.19         8.56 o                         
   0   2  11       1205.54       1120.97        24.52 o                         
   1   2  11         35.69         51.74         4.66 o                         
   2   2  11         82.89         94.78         5.61 o                         
   3   2  11          9.06         16.05         3.59 o                         
   4   2  11         78.69         92.85         8.30 o                         
   5   2  11          8.89         18.07         4.65 o                         
   6   2  11         80.77         93.75         9.18 o                         
   7   2  11          9.23         22.54         6.55 o                         
   8   2  11         42.93         82.61        10.84 o                         
   1   3  11         78.83         89.42         7.24 o                         
   2   3  11        221.93        206.73         7.82 o                         
   3   3  11          1.04         10.94         3.40 o                         
   4   3  11          2.17          9.96         4.28 o                         
   5   3  11        125.30        135.89         9.58 o                         
   6   3  11         16.31         30.21         7.58 o                         
   7   3  11         22.76         30.45         9.99 o                         
   8   3  11         86.95         99.30        17.26 o                         
   0   4  11        449.31        399.63        15.84 o                         
   1   4  11        133.98        157.85         7.19 o                         
   2   4  11          4.63         16.04         4.64 o                         
   3   4  11         12.83         16.90         4.47 o                         
   4   4  11         81.20         87.43         9.97 o                         
   5   4  11          4.54         11.49         5.64 o                         
   6   4  11          0.32         18.89         6.94 o                         
   7   4  11          3.76         53.30        13.78 o                         
   1   5  11         16.83         24.43         5.89 o                         
   2   5  11         76.67         96.75         7.53 o                         
   3   5  11          3.63         11.94         4.63 o                         
   4   5  11          3.42         14.85         6.28 o                         
   5   5  11         49.73         91.95        13.83 o                         
   6   5  11         45.31         93.25        20.79 o                         
   0   6  11          0.42          8.65         8.34 o                         
   1   6  11        142.58        136.92         9.92 o                         
   2   6  11        129.50        125.79         9.13 o                         
   3   6  11         54.29         67.54         9.85 o                         
   4   6  11         23.66         27.33         7.64 o                         
   0   0  12        251.48        278.06        16.31 o                         
   1   0  12        748.11        684.24        17.87 o                         
   2   0  12         47.10         58.04        11.57 o                         
   3   0  12         17.26         31.40         8.88 o                         
   4   0  12        306.85        251.17        19.05 o                         
   5   0  12        144.30        122.14        15.20 o                         
   6   0  12         21.80         57.71        17.48 o                         
   7   0  12          8.31         41.27        10.87 o                         
   8   0  12         99.73        145.09        15.75 o                         
   1   1  12        124.21        127.98         6.53 o                         
   2   1  12         55.95         63.91         5.53 o                         
   3   1  12         15.86         16.58         4.66 o                         
   4   1  12         76.79         75.66         8.72 o                         
   5   1  12         13.35         30.06         8.03 o                         
   6   1  12          7.46         21.63         5.55 o                         
   7   1  12         27.29         49.22        11.99 o                         
   8   1  12         18.69         71.13        17.72 o                         
   0   2  12        204.50        206.84        12.75 o                         
   1   2  12        704.49        625.34        12.31 o                         
   2   2  12         67.25         87.23         6.51 o                         
   3   2  12         16.13         17.49         4.45 o                         
   4   2  12        144.99        137.05         8.67 o                         
   5   2  12         27.25         35.91         8.38 o                         
   6   2  12         27.36         38.34         6.64 o                         
   7   2  12          0.00         40.46        12.60 o                         
   8   2  12         18.59         73.22        14.27 o                         
   1   3  12        310.61        266.97         9.65 o                         
   2   3  12         23.57         26.18         5.15 o                         
   3   3  12          7.68         13.65         4.92 o                         
   4   3  12        119.29        125.27         9.28 o                         
   5   3  12         56.57         69.84         7.52 o                         
   6   3  12         36.56         66.42        12.06 o                         
   7   3  12         43.55         69.38         9.87 o                         
   0   4  12         78.32         98.18        10.38 o                         
   1   4  12        303.67        261.99         9.85 o                         
   2   4  12         47.79         37.81         6.14 o                         
   3   4  12         69.85         68.68         8.69 o                         
   4   4  12         18.37         21.30         6.59 o                         
   5   4  12          7.01         18.74         6.71 o                         
   6   4  12         19.28         28.50         8.62 o                         
   1   5  12         31.15         43.65         7.61 o                         
   2   5  12         23.75         36.59         6.23 o                         
   3   5  12         12.14         17.99         6.69 o                         
   4   5  12          9.87         22.27         7.09 o                         
   5   5  12         18.36         37.01         8.25 o                         
   0   6  12         31.58         43.61        15.49 o                         
   1   6  12         25.48         36.79         9.09 o                         
   2   6  12         19.79         28.91         8.26 o                         
   1   1  13       1050.35        836.12        13.42 o                         
   2   1  13        568.23        490.80        12.75 o                         
   3   1  13         22.67         17.06         4.76 o                         
   4   1  13        106.53        103.11         9.07 o                         
   5   1  13        547.45        387.65        14.84 o                         
   6   1  13         68.97         79.58         9.03 o                         
   7   1  13         28.93         47.92         9.08 o                         
   0   2  13        359.90        349.74        14.19 o                         
   1   2  13         19.21         32.49         5.15 o                         
   2   2  13        100.24        117.20         8.10 o                         
   3   2  13         10.60         15.92         4.97 o                         
   4   2  13         48.02         52.68         8.08 o                         
   5   2  13         36.87         42.28         8.97 o                         
   6   2  13        122.45        155.07        13.15 o                         
   7   2  13         25.62         45.40         9.76 o                         
   1   3  13         31.84         44.44         6.24 o                         
   2   3  13         39.84         50.85         6.96 o                         
   3   3  13         57.92         58.84         7.70 o                         
   4   3  13         13.47         17.08         5.83 o                         
   5   3  13         69.68        102.95        12.14 o                         
   6   3  13          1.60         31.22        11.85 o                         
   0   4  13         63.44         76.55        10.30 o                         
   1   4  13         57.07         60.87         7.42 o                         
   2   4  13         28.85         34.37         6.84 o                         
   3   4  13          0.24          3.35         5.67 o                         
   4   4  13          7.58         10.50         6.01 o                         
   5   4  13          1.19          8.19         8.73 o                         
   1   5  13         35.86         57.80         8.76 o                         
   2   5  13          6.31         12.32         6.22 o                         
   3   5  13         19.05         27.78         8.12 o                         
   4   5  13          0.21         20.40         7.06 o                         
   0   0  14       1541.47       1360.27        52.29 o                         
   1   0  14        870.38        738.84        25.49 o                         
   2   0  14        147.98        162.96        22.45 o                         
   3   0  14         56.55         87.98        51.16 o                         
   4   0  14         65.84         87.92        14.10 o                         
   5   0  14        121.41        132.58        17.60 o                         
   6   0  14        259.86        242.58        19.92 o                         
   7   0  14         26.80         65.73        16.87 o                         
   1   1  14         50.03         56.96         5.93 o                         
   2   1  14          8.15         14.17         5.01 o                         
   3   1  14          0.52          7.69         7.42 o                         
   4   1  14          2.17         16.17         9.17 o                         
   5   1  14         28.93         40.77         9.11 o                         
   6   1  14         33.01         76.16        16.26 o                         
   7   1  14         10.15         57.01        13.22 o                         
   0   2  14        368.23        365.79        14.61 o                         
   1   2  14        577.31        499.22        12.82 o                         
   2   2  14         10.20         17.21         5.39 o                         
   3   2  14         35.62         40.44         7.41 o                         
   4   2  14         13.35         30.52         7.43 o                         
   5   2  14         54.89         77.17        13.63 o                         
   6   2  14         53.31         71.38        13.97 o                         
   1   3  14         75.81         81.03         8.42 o                         
   2   3  14         45.56         43.08         7.55 o                         
   3   3  14          0.68         12.99         6.28 o                         
   4   3  14          0.04         32.72        11.13 o                         
   5   3  14         43.22         74.84        15.37 o                         
   6   3  14         60.13         93.22        21.40 o                         
   0   4  14         34.94         45.56        10.54 o                         
   1   4  14        131.73        133.00        10.26 o                         
   2   4  14         42.12         53.64         8.71 o                         
   3   4  14          2.01          3.33         6.97 o                         
   4   4  14          7.20         16.64         6.90 o                         
   1   5  14          0.27         12.36         9.05 o                         
   2   5  14         49.94         46.65         8.59 o                         
   1   1  15         58.25         51.72         7.54 o                         
   2   1  15          8.49         14.27         5.89 o                         
   3   1  15         63.32         95.78        11.11 o                         
   4   1  15          0.96         32.33        12.55 o                         
   5   1  15         85.03        110.40        13.66 o                         
   6   1  15         11.72         61.82        14.38 o                         
   0   2  15        200.71        214.81        13.79 o                         
   1   2  15         11.25         24.17         6.34 o                         
   2   2  15         17.25         13.24         7.24 o                         
   3   2  15          5.60          8.65         6.41 o                         
   4   2  15          4.09         16.95         7.12 o                         
   5   2  15         13.61         39.44        14.32 o                         
   1   3  15         82.95        123.18        11.84 o                         
   2   3  15         25.63         50.12        11.12 o                         
   3   3  15          4.05         23.56         8.73 o                         
   4   3  15         90.14         99.40        14.59 o                         
   5   3  15         37.37         79.77        24.56 o                         
   0   4  15        213.33        212.21        17.94 o                         
   1   4  15          3.57         15.29         7.72 o                         
   2   4  15          0.60          9.78         6.23 o                         
   3   4  15          2.29          9.33         6.76 o                         
   0   0  16         10.46         15.72        22.45 o                         
   1   0  16         95.89        149.54        25.56 o                         
   2   0  16         36.77         99.52        27.16 o                         
   3   0  16         25.14         85.68        35.12 o                         
   4   0  16         98.29        159.06        33.40 o                         
   5   0  16         31.32        102.83        53.89 o                         
   1   1  16         60.32        101.55        22.42 o                         
   2   1  16         14.43         14.93         7.89 o                         
   3   1  16          1.43         23.97        10.99 o                         
   4   1  16         25.82         82.25        19.59 o                         
   5   1  16         13.25         87.51        19.52 o                         
   0   2  16         52.32         55.90        14.47 o                         
   1   2  16         56.04         61.81         9.01 o                         
   2   2  16         12.81         63.45        20.08 o                         
   3   2  16          6.32         43.10        14.03 o                         
   4   2  16         29.03         75.22        23.28 o                         
   1   3  16        104.06        183.52        34.49 o                         
   2   3  16          0.40         11.36         7.34 o                         
   3   3  16          0.01         62.71        31.94 o                         
   0   4  16        104.94        135.89        18.77 o                         
   1   4  16         22.37         25.22         9.30 o                         
   1   1  17         36.27         21.32        10.97 o                         
   2   1  17         32.75         84.78        28.95 o                         
   3   1  17         10.04          9.92         7.99 o                         
   0   2  17         21.35         35.75        12.40 o                         
   1   2  17          1.13         36.22        15.94 o                         
   2   2  17         70.95        150.47        38.25 o                         
   3   2  17          0.22          0.95         8.81 o                         
   1   3  17         38.27         40.46         8.16 o                         
   0   0  18          0.00          4.17        22.77 o                         
   1   0  18         25.79         19.74        19.08 o                         
   1   1  18          0.10          5.35        11.87 o                         
                                                                                
