# Supplementary material for: Synthesis, structures and Hirshfeld surface analyses of 2-hy­droxy-N′-methyl­acetohydrazide and 2-hy­droxy-N-methyl­acetohydrazide
Source: Acta Crystallogr E Crystallogr Commun. 2024 Oct 15;80(Pt 11):1170–4. doi: 10.1107/S2056989024009526 (PMC11660486; doi:10.1107/S2056989024009526)
Supplement: Supplementary file 3 [file e-80-01170-2sup3.hkl]

data_2                                                                          
_shelx_title ' lamp8a_a.res in C2/c'                                            
_shelx_refln_list_code          4                                               
_shelx_F_calc_maximum      133.32                                               
_exptl_crystal_F_000       448.00                                               
_reflns_d_resolution_high  0.7696                                               
                                                                                
loop_                                                                           
 _space_group_symop_operation_xyz                                               
 'x, y, z'                                                                      
 '-x, y, -z+1/2'                                                                
 'x+1/2, y+1/2, z'                                                              
 '-x+1/2, y+1/2, -z+1/2'                                                        
 '-x, -y, -z'                                                                   
 'x, -y, z-1/2'                                                                 
 '-x+1/2, -y+1/2, -z'                                                           
 'x+1/2, -y+1/2, z-1/2'                                                         
                                                                                
_cell_length_a    11.6461                                                       
_cell_length_b     9.3036                                                       
_cell_length_c    10.5138                                                       
_cell_angle_alpha  90.000                                                       
_cell_angle_beta  105.649                                                       
_cell_angle_gamma  90.000                                                       
                                                                                
_shelx_F_squared_multiplier     1.000                                           
                                                                                
loop_                                                                           
 _refln_index_h                                                                 
 _refln_index_k                                                                 
 _refln_index_l                                                                 
 _refln_F_squared_calc                                                          
 _refln_F_squared_meas                                                          
 _refln_F_squared_sigma                                                         
 _refln_observed_status                                                         
   2   0   0         49.15         42.96         5.10 o                         
   4   0   0       1513.04       1592.53        27.85 o                         
   6   0   0          4.35         12.95         8.21 o                         
   8   0   0         34.61         27.99        11.03 o                         
  10   0   0        347.83        331.78        42.40 o                         
  12   0   0         43.42         36.41        15.57 o                         
  14   0   0          3.50         25.18        14.94 o                         
   1   1   0       3930.26       3815.56        30.61 o                         
   3   1   0       3918.86       3798.03        29.93 o                         
   5   1   0        330.97        347.54        12.73 o                         
   7   1   0        447.98        418.35        23.28 o                         
   9   1   0         24.33         24.43         9.17 o                         
  11   1   0        163.99        167.34        18.60 o                         
  13   1   0         36.18         27.60        22.48 o                         
   0   2   0       2215.17       2124.09        39.64 o                         
   2   2   0      12919.31      12016.86       100.16 o                         
   4   2   0         30.17         30.50         4.65 o                         
   6   2   0         81.88         89.21         8.00 o                         
   8   2   0         41.19         43.27         9.29 o                         
  10   2   0          8.20          6.46         8.82 o                         
  12   2   0         60.74         51.07        12.62 o                         
  14   2   0          4.53          5.85        26.04 o                         
   1   3   0       2473.18       2486.90        25.72 o                         
   3   3   0       4967.21       5181.72        43.10 o                         
   5   3   0         18.12         24.38         5.63 o                         
   7   3   0         38.67         30.78         7.17 o                         
   9   3   0        283.75        295.79        16.43 o                         
  11   3   0          6.72          0.00         9.40 o                         
  13   3   0          9.61         14.70        17.56 o                         
   0   4   0       1026.13       1194.74        25.03 o                         
   2   4   0        744.70        759.83        14.06 o                         
   4   4   0       3210.28       3280.20        38.64 o                         
   6   4   0         79.96         87.54         8.77 o                         
   8   4   0          9.82          3.64         7.69 o                         
  10   4   0          0.05          0.00         9.00 o                         
  12   4   0          1.90          0.30        11.30 o                         
   1   5   0       1471.42       1557.91        19.34 o                         
   3   5   0       1287.67       1346.44        25.62 o                         
   5   5   0         58.53         68.93         7.99 o                         
   7   5   0        253.21        246.76        12.99 o                         
   9   5   0         11.27         17.51         9.26 o                         
  11   5   0          9.82          8.46        19.96 o                         
  13   5   0          0.79          9.21        14.48 o                         
   0   6   0         11.68          6.57         7.90 o                         
   2   6   0        105.76        100.70         7.71 o                         
   4   6   0         75.89         77.77         8.42 o                         
   6   6   0        213.14        208.48        12.84 o                         
   8   6   0         19.50         47.35        41.04 o                         
  10   6   0         10.00          9.84        14.31 o                         
  12   6   0         32.82         37.54        22.96 o                         
   1   7   0        306.07        308.65        12.99 o                         
   3   7   0         43.04         42.58        11.12 o                         
   5   7   0        508.61        516.70        25.16 o                         
   7   7   0          7.41         15.72         8.87 o                         
   9   7   0          0.01          0.00        36.11 o                         
  11   7   0          3.17          8.38        26.86 o                         
   0   8   0        561.26        531.41        26.40 o                         
   2   8   0         11.91          8.37         7.03 o                         
   4   8   0          2.05         10.98         4.91 o                         
   6   8   0         12.60         33.43        11.33 o                         
   8   8   0         23.60          2.32        36.47 o                         
  10   8   0         28.15         23.25        20.35 o                         
   1   9   0          0.41          0.00        18.14 o                         
   3   9   0          0.03          8.37         9.96 o                         
   5   9   0         22.19         27.20        10.27 o                         
   7   9   0         19.37         31.64        15.26 o                         
   9   9   0          9.84         22.15        15.77 o                         
   0  10   0          0.98         11.14        28.23 o                         
   2  10   0         54.47         49.03        22.14 o                         
   4  10   0         17.12         34.41        22.31 o                         
   6  10   0          0.10         37.25        38.13 o                         
   8  10   0         42.42         73.33        39.56 o                         
   1  11   0          7.44         20.67        28.00 o                         
   3  11   0          0.41         32.18        30.03 o                         
   5  11   0          1.16         79.07        70.29 o                         
   0  12   0          8.19         52.69        86.85 o                         
 -13   1   1         33.60         20.47        26.14 o                         
 -11   1   1         80.99         73.05        12.42 o                         
  -9   1   1        141.26        143.93        12.97 o                         
  -7   1   1        432.77        436.88        16.08 o                         
  -5   1   1       7565.85       7492.28        67.08 o                         
  -3   1   1       1578.44       1609.05        23.91 o                         
  -1   1   1       5261.00       4907.14        53.28 o                         
   1   1   1        252.34        241.91         4.94 o                         
   3   1   1        515.40        495.79        11.44 o                         
   5   1   1        155.36        151.81         9.57 o                         
   7   1   1         55.47         54.64         8.83 o                         
   9   1   1         26.61         15.86         8.87 o                         
  11   1   1        164.15        190.43        21.94 o                         
  13   1   1         18.27          0.00        16.42 o                         
 -14   2   1          0.04         13.65        10.34 o                         
 -12   2   1          3.46          0.00        19.57 o                         
 -10   2   1          2.30          0.00         7.73 o                         
  -8   2   1        118.21        128.81        16.98 o                         
  -6   2   1       1818.36       1908.67        28.16 o                         
  -4   2   1         53.67         60.71         5.53 o                         
  -2   2   1      17774.81      16126.74       150.85 o                         
   0   2   1       2520.74       2401.39        20.43 o                         
   2   2   1       3596.30       3509.84        26.91 o                         
   4   2   1         31.72         26.08         5.65 o                         
   6   2   1        190.87        195.93        11.59 o                         
   8   2   1        952.69        889.65        34.06 o                         
  10   2   1         51.33         36.71        10.47 o                         
  12   2   1        138.88        152.04        17.94 o                         
  14   2   1          3.02          0.78        29.09 o                         
 -13   3   1          0.95          1.57        19.52 o                         
 -11   3   1         28.37         30.38         8.92 o                         
  -9   3   1          0.34          2.50         6.96 o                         
  -7   3   1         55.99         72.02         8.70 o                         
  -5   3   1        662.44        755.72        18.59 o                         
  -3   3   1       3544.31       3877.16        39.09 o                         
  -1   3   1       1149.64       1250.46        15.37 o                         
   1   3   1       5469.90       5399.84        41.32 o                         
   3   3   1         65.50         83.55         6.61 o                         
   5   3   1         65.92         68.41         8.39 o                         
   7   3   1         55.86         63.21         9.71 o                         
   9   3   1        542.24        533.52        20.76 o                         
  11   3   1         21.60         17.16        10.07 o                         
  13   3   1          6.69          6.79        15.84 o                         
 -14   4   1          3.14         24.81        11.08 o                         
 -12   4   1          9.57          9.25        15.89 o                         
 -10   4   1         17.46         16.96        10.54 o                         
  -8   4   1         38.07         28.69         8.36 o                         
  -6   4   1          7.07          0.00         5.44 o                         
  -4   4   1        371.66        348.15         9.09 o                         
  -2   4   1         12.29         16.24         3.10 o                         
   0   4   1         16.23         13.89         4.75 o                         
   2   4   1        764.83        800.31        20.20 o                         
   4   4   1        639.88        679.74        16.54 o                         
   6   4   1        346.35        335.01        25.87 o                         
   8   4   1         69.01         63.15        10.90 o                         
  10   4   1          4.59          0.00        11.24 o                         
  12   4   1          0.05          0.10        18.04 o                         
 -13   5   1          0.09          0.00        13.89 o                         
 -11   5   1          0.85          0.00         7.89 o                         
  -9   5   1         10.34         22.65         8.54 o                         
  -7   5   1        234.60        225.70        12.99 o                         
  -5   5   1        138.18        128.66         9.12 o                         
  -3   5   1       1111.52       1096.84        21.36 o                         
  -1   5   1        335.50        369.48        13.66 o                         
   1   5   1        497.73        451.71        17.37 o                         
   3   5   1        420.30        419.45        15.67 o                         
   5   5   1          3.12          0.00         5.73 o                         
   7   5   1        314.68        326.39        16.67 o                         
   9   5   1         78.04         96.08        17.75 o                         
  11   5   1         19.14         28.39        25.19 o                         
 -12   6   1         11.01          0.00        26.58 o                         
 -10   6   1         29.38         29.67        23.51 o                         
  -8   6   1          5.74         19.39         7.30 o                         
  -6   6   1        487.85        525.03        30.41 o                         
  -4   6   1        183.62        205.57         9.86 o                         
  -2   6   1        930.99        968.34        20.75 o                         
   0   6   1         35.09         34.29         6.10 o                         
   2   6   1          4.66          2.53         7.60 o                         
   4   6   1          5.73          3.03         6.46 o                         
   6   6   1         41.16         47.19         8.74 o                         
   8   6   1         24.21         40.39         9.89 o                         
  10   6   1          2.37         39.99        51.27 o                         
  12   6   1         38.67          9.14        27.63 o                         
 -11   7   1          2.10          5.28        15.64 o                         
  -9   7   1         16.83          0.00        36.37 o                         
  -7   7   1         42.15         32.63        11.35 o                         
  -5   7   1        118.47        106.90        14.63 o                         
  -3   7   1         22.95         24.91         5.36 o                         
  -1   7   1         33.38         24.29         4.18 o                         
   1   7   1         59.46         69.20         8.49 o                         
   3   7   1         52.04         49.45        11.25 o                         
   5   7   1         67.85         60.50         9.06 o                         
   7   7   1         38.24         36.91        10.19 o                         
   9   7   1         15.55          0.00        35.15 o                         
  11   7   1          1.31          0.00        19.01 o                         
 -10   8   1         38.99         29.75        17.69 o                         
  -8   8   1         18.91         10.18        37.94 o                         
  -6   8   1         72.10         86.92        14.48 o                         
  -4   8   1         18.24         14.71        11.45 o                         
  -2   8   1          0.08          6.39        10.48 o                         
   0   8   1         36.54         34.81         7.33 o                         
   2   8   1          0.09          0.00         6.19 o                         
   4   8   1         47.57         54.32        11.69 o                         
   6   8   1         52.77         61.17        14.19 o                         
   8   8   1          0.02          0.00        34.95 o                         
  10   8   1         12.68          9.51        17.54 o                         
  -9   9   1         11.69          8.90        15.72 o                         
  -7   9   1         23.07         22.93        23.13 o                         
  -5   9   1          0.36          3.69        12.08 o                         
  -3   9   1         31.93         35.17        12.54 o                         
  -1   9   1         10.88         10.41        11.15 o                         
   1   9   1          3.25          0.44        18.98 o                         
   3   9   1         83.81         89.73        16.09 o                         
   5   9   1          2.64         23.55        10.53 o                         
   7   9   1         13.68         38.27        14.21 o                         
   9   9   1          0.38          8.65        14.93 o                         
  -8  10   1          0.46         14.23        38.20 o                         
  -6  10   1          8.78         31.44        23.82 o                         
  -4  10   1          1.67         11.57        19.49 o                         
  -2  10   1          4.54         23.59        21.22 o                         
   0  10   1          0.32         20.87        21.16 o                         
   2  10   1          0.52         18.08        21.02 o                         
   4  10   1          3.37         19.19        19.30 o                         
   6  10   1          0.30         24.04        27.46 o                         
  -5  11   1          3.26        160.99        75.38 o                         
  -3  11   1          4.37         26.15        39.90 o                         
  -1  11   1          0.05         40.22        34.81 o                         
   1  11   1          1.96         39.05        27.66 o                         
   3  11   1         16.02         55.01        38.54 o                         
   5  11   1          0.01         62.00        55.95 o                         
   0  12   1          0.74         34.99        40.19 o                         
 -14   0   2          0.55         10.57        14.27 o                         
 -12   0   2          0.71          0.00        32.56 o                         
 -10   0   2         64.74         61.72        15.21 o                         
  -8   0   2        984.67        560.87        53.04 o                         
  -6   0   2        337.38        298.46        16.04 o                         
  -4   0   2       1171.94       1171.05        22.55 o                         
  -2   0   2       4613.99       4361.85        57.02 o                         
   0   0   2       5284.42       4779.24        59.18 o                         
   2   0   2       1463.52       1342.54        26.39 o                         
   4   0   2        171.77        193.78        14.71 o                         
   6   0   2       1406.73       1467.07        42.88 o                         
   8   0   2          0.90          0.00        11.59 o                         
  10   0   2       1271.47       1308.19        69.57 o                         
  12   0   2          2.24          3.79        36.67 o                         
 -13   1   2          8.71          0.00        22.31 o                         
 -11   1   2         10.37          0.00         9.81 o                         
  -9   1   2          0.56          1.86         8.12 o                         
  -7   1   2        712.63        693.90        18.02 o                         
  -5   1   2        940.28        978.46        15.63 o                         
  -3   1   2       2692.93       2845.29        29.00 o                         
  -1   1   2       2568.09       1806.51       185.45 o                         
   1   1   2       2123.83       1958.28        17.50 o                         
   3   1   2       5964.29       5754.39        60.44 o                         
   5   1   2        175.95        170.51        10.06 o                         
   7   1   2        336.58        325.24        15.63 o                         
   9   1   2        116.15        130.47        14.46 o                         
  11   1   2          6.02          0.00        19.16 o                         
  13   1   2         10.27          0.00        33.11 o                         
 -14   2   2          9.27         15.98        14.15 o                         
 -12   2   2          0.55          0.00        16.46 o                         
 -10   2   2         44.58         41.96        10.45 o                         
  -8   2   2         14.31         14.53         7.20 o                         
  -6   2   2        655.86        713.13        15.60 o                         
  -4   2   2        856.64        875.25        12.45 o                         
  -2   2   2       8722.25       7881.66        73.31 o                         
   0   2   2        793.56        736.49        12.36 o                         
   2   2   2        327.22        278.42        13.56 o                         
   4   2   2        263.66        219.66        10.39 o                         
   6   2   2         46.27         40.14         8.24 o                         
   8   2   2        433.53        435.55        19.16 o                         
  10   2   2         30.71         37.65        11.34 o                         
  12   2   2         64.04         60.38        15.49 o                         
 -13   3   2          0.98          0.00        15.72 o                         
 -11   3   2          5.53         14.85         9.84 o                         
  -9   3   2        302.50        282.51        18.02 o                         
  -7   3   2         62.96         72.93         8.66 o                         
  -5   3   2        953.45        976.72        16.80 o                         
  -3   3   2        776.24        753.63        12.19 o                         
  -1   3   2        926.50        974.01        31.65 o                         
   1   3   2       2643.56       2529.85        27.11 o                         
   3   3   2        825.06        818.26        20.40 o                         
   5   3   2         26.71         23.39         6.92 o                         
   7   3   2        289.58        270.06        14.88 o                         
   9   3   2        135.30        155.72        16.16 o                         
  11   3   2          9.89          0.00        18.02 o                         
  13   3   2         26.62         38.07        14.11 o                         
 -14   4   2         22.10         28.72        11.64 o                         
 -12   4   2         36.52         36.49        11.19 o                         
 -10   4   2          1.62          0.56         6.86 o                         
  -8   4   2         50.99         52.05         9.33 o                         
  -6   4   2         28.12         21.28         6.17 o                         
  -4   4   2       4951.70       5013.62        54.50 o                         
  -2   4   2        202.53        227.04        12.14 o                         
   0   4   2        761.28        757.44        12.59 o                         
   2   4   2        314.00        290.83        10.96 o                         
   4   4   2        402.06        437.11        15.87 o                         
   6   4   2       1509.41       1566.61        31.18 o                         
   8   4   2         39.93         40.73        10.12 o                         
  10   4   2          4.26          0.00        10.20 o                         
  12   4   2         12.69         11.86        10.39 o                         
 -13   5   2          1.63          5.85        24.33 o                         
 -11   5   2         65.07         63.08        12.62 o                         
  -9   5   2         25.63         22.24         9.01 o                         
  -7   5   2        110.34        104.43         9.85 o                         
  -5   5   2          3.05          0.00         3.56 o                         
  -3   5   2         12.41         31.95         9.33 o                         
  -1   5   2         42.81         40.01         9.08 o                         
   1   5   2         60.16         62.15         6.29 o                         
   3   5   2        101.92        111.81        11.71 o                         
   5   5   2          1.39          6.79         7.23 o                         
   7   5   2        399.73        405.63        18.00 o                         
   9   5   2         43.87         44.36        22.25 o                         
  11   5   2         11.93         10.52        27.28 o                         
 -12   6   2         36.69         28.92        20.06 o                         
 -10   6   2          1.00          0.00        16.07 o                         
  -8   6   2         17.42         10.96         7.73 o                         
  -6   6   2        427.00        460.82        37.30 o                         
  -4   6   2         11.04         11.23        10.27 o                         
  -2   6   2        522.79        552.36        30.06 o                         
   0   6   2          0.91          0.00         5.95 o                         
   2   6   2        137.70        129.65        12.02 o                         
   4   6   2        461.49        507.76        28.78 o                         
   6   6   2         62.87         64.16        10.86 o                         
   8   6   2         23.46         32.74        13.68 o                         
  10   6   2          0.27         47.77        51.92 o                         
 -11   7   2          5.92          0.00        22.34 o                         
  -9   7   2          3.89          0.00        14.44 o                         
  -7   7   2          0.12          7.06         9.99 o                         
  -5   7   2         16.61         16.39        11.32 o                         
  -3   7   2          0.09          0.00        11.01 o                         
  -1   7   2          2.76          0.00         7.46 o                         
   1   7   2          0.05          0.00         6.35 o                         
   3   7   2         42.92         50.19        10.81 o                         
   5   7   2        482.05        527.94        26.03 o                         
   7   7   2          6.74          7.81         9.32 o                         
   9   7   2         30.95         29.19        16.09 o                         
  11   7   2          6.35          0.00        35.43 o                         
 -10   8   2          0.53          0.00        15.50 o                         
  -8   8   2         87.24         90.13        16.95 o                         
  -6   8   2          0.59          0.00        10.87 o                         
  -4   8   2         17.00         16.26        11.60 o                         
  -2   8   2          5.11          0.00         5.41 o                         
   0   8   2         16.65          4.95        10.30 o                         
   2   8   2        103.61        130.84        14.88 o                         
   4   8   2         41.10         54.02        11.71 o                         
   6   8   2          0.24          7.05         8.81 o                         
   8   8   2          0.88          0.00        35.53 o                         
  10   8   2         28.02          0.00        36.28 o                         
  -9   9   2          2.74          0.00        15.53 o                         
  -7   9   2         38.36         33.58        14.29 o                         
  -5   9   2          5.20          6.82        11.65 o                         
  -3   9   2         16.16         24.97        18.97 o                         
  -1   9   2          6.64          6.92        12.11 o                         
   1   9   2         48.68         53.93        12.90 o                         
   3   9   2        108.44        173.53        38.45 o                         
   5   9   2         16.12         30.35        12.09 o                         
   7   9   2          1.04         17.55        12.26 o                         
  -8  10   2          4.41          2.00        20.10 o                         
  -6  10   2          0.57          1.18        12.60 o                         
  -4  10   2          0.22         11.26        16.16 o                         
  -2  10   2          5.49         22.66        20.94 o                         
   0  10   2         10.01         15.47        20.54 o                         
   2  10   2         68.24        115.64        48.33 o                         
   4  10   2          4.09         29.53        36.92 o                         
   6  10   2          2.16         23.11        36.48 o                         
  -5  11   2          0.16         12.94        22.88 o                         
  -3  11   2          3.63         35.94        35.05 o                         
  -1  11   2         15.53         45.52        29.67 o                         
   1  11   2         36.76         70.04        38.90 o                         
   3  11   2          0.93         33.48        38.83 o                         
   5  11   2          2.42         58.89        54.94 o                         
 -15   1   3          0.28         23.38        11.45 o                         
 -13   1   3         16.73         10.60        19.43 o                         
 -11   1   3          1.02          0.00         9.32 o                         
  -9   1   3         29.50         28.74         9.25 o                         
  -7   1   3        258.15        247.09        13.30 o                         
  -5   1   3        182.51        194.47         8.07 o                         
  -3   1   3          0.83          0.00         4.11 o                         
  -1   1   3       1893.45       1818.03        22.29 o                         
   1   1   3       1898.30       2030.16        23.57 o                         
   3   1   3       1527.97       1656.15        26.42 o                         
   5   1   3       2512.16       2503.07        48.32 o                         
   7   1   3          0.15          0.00         7.51 o                         
   9   1   3          1.00          0.00         8.16 o                         
  11   1   3          2.75          0.00        11.70 o                         
  13   1   3          0.80          0.00        22.02 o                         
 -14   2   3          0.09          9.13         9.69 o                         
 -12   2   3          2.08          0.00        14.01 o                         
 -10   2   3         12.30          8.97         8.57 o                         
  -8   2   3        157.91        145.39        11.72 o                         
  -6   2   3         65.95         86.29         7.20 o                         
  -4   2   3        265.09        264.08         8.64 o                         
  -2   2   3        987.69       1020.89        15.27 o                         
   0   2   3        634.28        578.42        11.73 o                         
   2   2   3        378.17        448.82        13.31 o                         
   4   2   3        868.18        953.60        22.49 o                         
   6   2   3         11.16         10.29         7.24 o                         
   8   2   3        365.37        336.43        17.27 o                         
  10   2   3         18.54          5.98         9.60 o                         
  12   2   3          2.59          2.79         9.67 o                         
 -13   3   3          3.19          9.91         9.54 o                         
 -11   3   3         11.29          3.31         7.76 o                         
  -9   3   3        147.76        150.84        12.87 o                         
  -7   3   3        142.85        165.12         9.99 o                         
  -5   3   3         24.12         36.09         4.89 o                         
  -3   3   3        241.97        230.26         5.91 o                         
  -1   3   3        680.90        643.12        11.48 o                         
   1   3   3        547.11        587.04        14.03 o                         
   3   3   3        377.56        360.64        13.31 o                         
   5   3   3         24.89         15.64         6.91 o                         
   7   3   3        249.60        255.64        16.38 o                         
   9   3   3          8.14          0.00        10.52 o                         
  11   3   3         12.57         12.24        15.34 o                         
 -14   4   3          5.50          9.78        15.77 o                         
 -12   4   3         13.70          5.17        15.65 o                         
 -10   4   3         13.96         12.11         8.23 o                         
  -8   4   3         18.70         16.40         7.43 o                         
  -6   4   3        154.57        171.00        10.58 o                         
  -4   4   3         85.80        114.97         6.90 o                         
  -2   4   3        403.08        349.09        15.52 o                         
   0   4   3         27.84         30.99         6.02 o                         
   2   4   3        425.33        487.48        18.72 o                         
   4   4   3          1.06          0.00         6.05 o                         
   6   4   3        278.26        247.96        14.74 o                         
   8   4   3         17.86         25.14        12.03 o                         
  10   4   3          3.32          5.04        15.19 o                         
  12   4   3         13.30         13.79        26.55 o                         
 -13   5   3          0.13          0.00        22.64 o                         
 -11   5   3          8.01         12.96        11.14 o                         
  -9   5   3          4.21          4.43        10.58 o                         
  -7   5   3         11.71          9.26         6.11 o                         
  -5   5   3         19.39         29.97         5.97 o                         
  -3   5   3        244.68        235.74        16.55 o                         
  -1   5   3         75.48         58.91        14.81 o                         
   1   5   3        225.30        227.17        10.40 o                         
   3   5   3        128.64        132.13         9.37 o                         
   5   5   3          1.46          7.45         7.85 o                         
   7   5   3        128.09        131.57        13.77 o                         
   9   5   3          3.70          8.56        17.24 o                         
  11   5   3          2.45         28.45        60.74 o                         
 -12   6   3          0.51          0.00        22.74 o                         
 -10   6   3          0.10          0.00        15.59 o                         
  -8   6   3          9.15          0.97        11.84 o                         
  -6   6   3          6.80          4.65        10.21 o                         
  -4   6   3          7.74         10.32        10.18 o                         
  -2   6   3          2.44          5.26         9.50 o                         
   0   6   3        571.38        579.39        25.42 o                         
   2   6   3         92.97         83.88        11.57 o                         
   4   6   3        322.38        318.11        14.65 o                         
   6   6   3         30.87         37.21        10.03 o                         
   8   6   3          1.98         22.38        13.80 o                         
  10   6   3          0.05          0.00        17.77 o                         
 -11   7   3          2.02          0.00        25.63 o                         
  -9   7   3         28.99         15.96        13.88 o                         
  -7   7   3          5.55          8.66        10.58 o                         
  -5   7   3         48.10         36.89        12.10 o                         
  -3   7   3          2.96          2.93        11.26 o                         
  -1   7   3         58.20         68.56        13.12 o                         
   1   7   3         28.63         32.67         8.62 o                         
   3   7   3         30.25         29.49         8.28 o                         
   5   7   3         90.11         95.15        15.42 o                         
   7   7   3          0.59          3.08        13.11 o                         
   9   7   3          0.12          0.00        13.29 o                         
 -10   8   3          0.06          0.00        27.57 o                         
  -8   8   3         56.05         57.12        18.31 o                         
  -6   8   3          1.73          6.45        11.16 o                         
  -4   8   3          0.59         10.30        11.49 o                         
  -2   8   3         31.42         29.64        12.32 o                         
   0   8   3        179.82        154.05        24.27 o                         
   2   8   3        102.90        119.21        13.13 o                         
   4   8   3         41.70         55.07        13.04 o                         
   6   8   3          7.43          1.47         8.72 o                         
   8   8   3          0.63          0.00        32.09 o                         
  -9   9   3          1.56          4.78        18.18 o                         
  -7   9   3          0.05          1.05        16.38 o                         
  -5   9   3          3.50         15.29        12.41 o                         
  -3   9   3         65.81        100.00        16.82 o                         
  -1   9   3         19.98         13.71        11.12 o                         
   1   9   3          7.91          9.36        11.87 o                         
   3   9   3         96.37         98.50        22.63 o                         
   5   9   3          0.96          0.70        26.48 o                         
   7   9   3          3.92         16.59        12.25 o                         
  -8  10   3          1.30          0.00        40.88 o                         
  -6  10   3          7.29          1.04        14.00 o                         
  -4  10   3          9.33         16.66        18.53 o                         
  -2  10   3         19.02         23.45        19.57 o                         
   0  10   3          9.13         28.31        24.83 o                         
   2  10   3          1.72         31.73        20.59 o                         
   4  10   3          0.14         45.10        28.54 o                         
   6  10   3          0.43         15.98        26.24 o                         
  -5  11   3          0.10          3.84        28.37 o                         
  -3  11   3          3.47          4.78        29.45 o                         
  -1  11   3          1.94         12.96        21.29 o                         
   1  11   3         11.15         32.17        21.83 o                         
   3  11   3         10.74         30.29        26.78 o                         
 -14   0   4          4.82         10.57        15.11 o                         
 -12   0   4         78.18         87.58        25.11 o                         
 -10   0   4         34.84          9.65        13.28 o                         
  -8   0   4        540.23        544.58        25.51 o                         
  -6   0   4       1478.47       1526.48        30.35 o                         
  -4   0   4       1221.64       1261.25        24.47 o                         
  -2   0   4        135.13        112.53        12.58 o                         
   0   0   4       1575.53       1551.66        37.52 o                         
   2   0   4        186.43        144.16        11.22 o                         
   4   0   4         51.49         66.84        12.56 o                         
   6   0   4        452.95        435.18        27.34 o                         
   8   0   4        127.71        137.33        41.04 o                         
  10   0   4         34.47         46.08        17.90 o                         
  12   0   4          1.69          1.31        34.24 o                         
 -15   1   4          1.12          7.61        10.56 o                         
 -13   1   4          7.44          0.00        12.07 o                         
 -11   1   4          0.38          0.00         9.76 o                         
  -9   1   4         21.60          8.58         8.54 o                         
  -7   1   4          8.04         18.10         6.26 o                         
  -5   1   4        137.72        142.01         6.94 o                         
  -3   1   4        644.12        677.26        16.12 o                         
  -1   1   4        472.30        453.02        12.96 o                         
   1   1   4        122.99        130.25         7.26 o                         
   3   1   4        422.00        466.27        15.21 o                         
   5   1   4          0.08          0.00         5.89 o                         
   7   1   4         33.15         18.85         8.60 o                         
   9   1   4         15.89         10.68         9.53 o                         
  11   1   4         20.01          9.97        10.80 o                         
 -14   2   4          1.01          0.00        24.86 o                         
 -12   2   4          2.73          3.23        12.61 o                         
 -10   2   4        163.04        163.89        13.06 o                         
  -8   2   4         22.65         17.92         6.71 o                         
  -6   2   4       1097.12       1142.82        24.09 o                         
  -4   2   4        761.85        811.34        18.47 o                         
  -2   2   4         80.61         79.16         6.36 o                         
   0   2   4        357.42        375.45        11.50 o                         
   2   2   4        182.88        185.94        13.88 o                         
   4   2   4        234.10        225.88        13.59 o                         
   6   2   4        102.99         90.37        11.33 o                         
   8   2   4        190.37        221.79        30.20 o                         
  10   2   4         15.71          4.90        19.38 o                         
  12   2   4          3.81          7.06        10.30 o                         
 -13   3   4          5.66          7.46         9.40 o                         
 -11   3   4         25.85         19.41         9.60 o                         
  -9   3   4         56.13         55.67         9.97 o                         
  -7   3   4         17.36         15.92         6.56 o                         
  -5   3   4        113.01        140.26        12.78 o                         
  -3   3   4          6.30          2.55         2.94 o                         
  -1   3   4         43.42         37.29         5.01 o                         
   1   3   4       1251.58       1307.14        27.56 o                         
   3   3   4         74.14         77.74         9.05 o                         
   5   3   4          7.40          3.37         7.15 o                         
   7   3   4          0.35          0.00         7.39 o                         
   9   3   4         35.29         38.39        11.03 o                         
  11   3   4         13.41          7.91        21.90 o                         
 -14   4   4          2.29          0.00        28.64 o                         
 -12   4   4          0.23          4.53        11.40 o                         
 -10   4   4          6.45          1.76         7.35 o                         
  -8   4   4        214.31        220.26        13.02 o                         
  -6   4   4          5.80          9.26         6.25 o                         
  -4   4   4        268.20        238.19         8.27 o                         
  -2   4   4        319.28        304.58        11.35 o                         
   0   4   4          2.02          1.22         3.50 o                         
   2   4   4         61.75         50.25        10.26 o                         
   4   4   4          1.62          1.10         6.86 o                         
   6   4   4        339.15        346.67        17.30 o                         
   8   4   4          8.34          5.18        10.03 o                         
  10   4   4         17.00         20.08        44.41 o                         
 -13   5   4          2.29          0.00        19.98 o                         
 -11   5   4         21.87          5.02        13.78 o                         
  -9   5   4         28.21         28.87         8.93 o                         
  -7   5   4        253.63        279.00        18.75 o                         
  -5   5   4          4.21          1.30         2.96 o                         
  -3   5   4        257.28        243.14        17.82 o                         
  -1   5   4        638.77        604.62        11.80 o                         
   1   5   4        476.36        497.51        25.72 o                         
   3   5   4          0.34          0.00         6.27 o                         
   5   5   4          2.88          4.76         8.20 o                         
   7   5   4         24.95         50.24        14.68 o                         
   9   5   4          0.11          4.55        12.95 o                         
  11   5   4          1.82         50.26        76.05 o                         
 -12   6   4          0.13          6.78        26.88 o                         
 -10   6   4          4.65          0.00        14.61 o                         
  -8   6   4         18.11         21.66        13.62 o                         
  -6   6   4         96.29         79.92        12.66 o                         
  -4   6   4         64.58         62.75        12.68 o                         
  -2   6   4        283.19        242.17        19.36 o                         
   0   6   4         54.62         46.59         7.74 o                         
   2   6   4          5.63          7.03         7.18 o                         
   4   6   4        465.57        504.59        27.76 o                         
   6   6   4          0.53          8.74         8.37 o                         
   8   6   4         44.99         82.07        23.91 o                         
  10   6   4          3.63         67.89        68.10 o                         
 -11   7   4          2.80          2.56        23.57 o                         
  -9   7   4          0.00          0.00        11.74 o                         
  -7   7   4          9.90         12.64        14.56 o                         
  -5   7   4        181.04        180.00        24.90 o                         
  -3   7   4        175.32        157.11        16.30 o                         
  -1   7   4          4.46          2.17        10.63 o                         
   1   7   4          0.35          0.00         6.71 o                         
   3   7   4         55.81         53.02         9.62 o                         
   5   7   4          0.14          0.00         7.69 o                         
   7   7   4          1.99          0.00        16.18 o                         
   9   7   4          0.67          0.00        14.85 o                         
 -10   8   4          2.16          0.00        23.92 o                         
  -8   8   4          0.39          7.01        14.20 o                         
  -6   8   4         29.30         19.09        14.45 o                         
  -4   8   4         55.97         57.08        13.91 o                         
  -2   8   4          1.89          0.82        10.54 o                         
   0   8   4          0.84          0.21        10.49 o                         
   2   8   4         65.43         66.84        21.32 o                         
   4   8   4          0.64          0.00         8.29 o                         
   6   8   4         52.60         61.21        12.29 o                         
   8   8   4          1.03          0.00        33.22 o                         
  -9   9   4          1.91         21.00        15.29 o                         
  -7   9   4          0.00          3.40        15.48 o                         
  -5   9   4         22.53         18.64        15.06 o                         
  -3   9   4          0.58         11.02        14.37 o                         
  -1   9   4          2.71          0.00        11.38 o                         
   1   9   4         23.65         14.43         9.72 o                         
   3   9   4         22.04         56.01        29.24 o                         
   5   9   4         10.63         22.31        26.36 o                         
   7   9   4          0.48          0.00        34.05 o                         
  -8  10   4          1.64         15.94        20.54 o                         
  -6  10   4          2.40          0.00        16.13 o                         
  -4  10   4          0.17          0.00        17.01 o                         
  -2  10   4          3.19          5.21        13.03 o                         
   0  10   4        113.31        112.48        38.37 o                         
   2  10   4          4.37         29.74        26.71 o                         
   4  10   4          0.36         15.52        25.88 o                         
  -5  11   4          2.96         12.76        35.24 o                         
  -3  11   4          0.30          5.73        23.86 o                         
  -1  11   4          1.30         88.48        56.75 o                         
   1  11   4         27.88         61.08        27.18 o                         
   3  11   4          5.21         77.36        56.25 o                         
 -15   1   5          4.27         17.65        11.31 o                         
 -13   1   5          0.00          0.00        13.71 o                         
 -11   1   5         46.10         42.22        11.09 o                         
  -9   1   5          3.82          6.28         8.40 o                         
  -7   1   5         52.94         50.09         6.52 o                         
  -5   1   5        202.68        197.12         8.85 o                         
  -3   1   5       1226.31       1386.99        32.85 o                         
  -1   1   5        917.42        977.01        20.19 o                         
   1   1   5       1508.63       1450.50        23.69 o                         
   3   1   5        249.18        271.35        13.71 o                         
   5   1   5        103.07        104.68        10.98 o                         
   7   1   5          0.54          0.00         7.69 o                         
   9   1   5          8.33          9.47        15.94 o                         
  11   1   5          0.16          0.00        18.36 o                         
 -14   2   5         17.38         13.47        16.64 o                         
 -12   2   5          3.95          8.68        10.31 o                         
 -10   2   5         10.31         12.43        10.59 o                         
  -8   2   5          0.25          3.35         9.14 o                         
  -6   2   5        268.79        257.90        57.26 o                         
  -4   2   5        266.23        251.93        33.97 o                         
  -2   2   5         14.92          9.19         3.93 o                         
   0   2   5        811.52        830.88        21.90 o                         
   2   2   5        446.71        425.76        14.94 o                         
   4   2   5        105.54        112.12        11.32 o                         
   6   2   5          0.91          0.00         7.22 o                         
   8   2   5          1.72          0.00         7.98 o                         
  10   2   5          7.28          0.17        15.55 o                         
 -13   3   5          0.14          0.00         8.48 o                         
 -11   3   5          0.96          0.00        10.57 o                         
  -9   3   5        134.79        120.41        13.98 o                         
  -7   3   5         42.35         34.69         9.42 o                         
  -5   3   5          2.05          0.00         6.39 o                         
  -3   3   5         17.54         21.27        10.61 o                         
  -1   3   5        443.38        533.79        15.53 o                         
   1   3   5        407.53        475.23        16.02 o                         
   3   3   5        691.79        687.70        20.70 o                         
   5   3   5         19.73         19.98         8.47 o                         
   7   3   5          2.87          0.00         7.80 o                         
   9   3   5         23.38         22.95        14.34 o                         
  11   3   5          0.56          0.00        10.23 o                         
 -14   4   5          0.28          0.00        37.18 o                         
 -12   4   5         35.35         39.49        10.44 o                         
 -10   4   5          0.34          2.82         9.13 o                         
  -8   4   5          8.72         13.26         7.95 o                         
  -6   4   5         58.21         47.95         8.69 o                         
  -4   4   5        215.17        229.59         8.26 o                         
  -2   4   5        122.69        125.48         8.93 o                         
   0   4   5          3.23          6.13         5.96 o                         
   2   4   5          5.46          0.32         6.62 o                         
   4   4   5        122.55         99.73        15.41 o                         
   6   4   5          0.65          0.00         7.86 o                         
   8   4   5          1.43          8.75        14.46 o                         
  10   4   5          0.84          3.70        17.01 o                         
 -13   5   5          5.26          3.29        33.29 o                         
 -11   5   5          2.66          0.57        13.83 o                         
  -9   5   5          1.13          4.93        13.88 o                         
  -7   5   5          2.43          0.47         8.50 o                         
  -5   5   5         28.02         20.22         8.04 o                         
  -3   5   5         98.05         81.77        10.00 o                         
  -1   5   5         13.71         26.79         5.18 o                         
   1   5   5         38.99         45.39         8.56 o                         
   3   5   5        108.04        114.94        12.38 o                         
   5   5   5         24.92         16.24         8.81 o                         
   7   5   5          8.00         14.73        14.07 o                         
   9   5   5         12.35         58.24        94.15 o                         
 -12   6   5          9.38         11.48        33.06 o                         
 -10   6   5          4.93          2.00        16.26 o                         
  -8   6   5          3.57          0.00        12.84 o                         
  -6   6   5          0.64          0.00        11.89 o                         
  -4   6   5        171.37        159.57        18.36 o                         
  -2   6   5         20.40         12.31        17.05 o                         
   0   6   5        168.62        163.01        12.54 o                         
   2   6   5          3.89          3.27         7.37 o                         
   4   6   5          0.24          0.00         7.66 o                         
   6   6   5          0.82         10.00        14.35 o                         
   8   6   5          0.62          0.00        14.11 o                         
 -11   7   5          9.59         15.76        38.08 o                         
  -9   7   5          2.28          6.46        24.17 o                         
  -7   7   5          0.65          0.00        12.73 o                         
  -5   7   5          2.05          2.90        12.92 o                         
  -3   7   5          5.06          4.24        10.58 o                         
  -1   7   5        135.83        106.59        22.07 o                         
   1   7   5          2.05          0.00         8.20 o                         
   3   7   5         15.32         17.86         9.01 o                         
   5   7   5          0.57          0.00         9.69 o                         
   7   7   5          0.50          0.00        14.13 o                         
   9   7   5         12.46          0.00        15.58 o                         
 -10   8   5          4.32         15.77        26.77 o                         
  -8   8   5          5.60         16.23        28.12 o                         
  -6   8   5          0.06          0.00        13.23 o                         
  -4   8   5          0.00          1.28        12.99 o                         
  -2   8   5        155.81        147.79        16.49 o                         
   0   8   5          1.00          0.93        17.90 o                         
   2   8   5        105.11         41.46        21.87 o                         
   4   8   5          1.69          0.00        13.24 o                         
   6   8   5          1.70          4.27         9.61 o                         
   8   8   5          7.75          2.63        16.90 o                         
  -9   9   5          2.09         23.47        16.32 o                         
  -7   9   5          0.45          4.81        14.98 o                         
  -5   9   5         15.54         11.40        14.87 o                         
  -3   9   5          2.23          0.00        13.28 o                         
  -1   9   5          3.69          1.58        12.30 o                         
   1   9   5         44.74         30.01        21.83 o                         
   3   9   5          1.52          9.58        25.31 o                         
   5   9   5          2.58         13.35        29.03 o                         
  -6  10   5          0.71         18.71        38.19 o                         
  -4  10   5          5.17          0.00        28.46 o                         
  -2  10   5          0.27          0.00        18.63 o                         
   0  10   5          5.62         11.31        24.83 o                         
   2  10   5          0.92         31.59        26.70 o                         
   4  10   5         16.97         30.33        27.66 o                         
  -3  11   5          1.05          9.92        36.87 o                         
  -1  11   5          6.28         75.97        92.89 o                         
   1  11   5          2.62         47.41        44.68 o                         
 -14   0   6          3.95          0.00        42.21 o                         
 -12   0   6          1.12         17.35        15.25 o                         
 -10   0   6        266.51        317.52        23.85 o                         
  -8   0   6        843.45        853.57        30.31 o                         
  -6   0   6        520.40        525.84        19.76 o                         
  -4   0   6        163.73        149.78        16.98 o                         
  -2   0   6       2373.42       2474.80        93.65 o                         
   0   0   6        720.01        755.13        38.09 o                         
   2   0   6        396.93        436.33        21.37 o                         
   4   0   6        111.86         96.73        29.78 o                         
   6   0   6         29.88         27.37        14.21 o                         
   8   0   6        146.71         95.42        34.65 o                         
  10   0   6          2.28          6.65        22.91 o                         
 -13   1   6          2.85          0.00        10.32 o                         
 -11   1   6         50.39         48.50        11.07 o                         
  -9   1   6        236.96        260.81        18.76 o                         
  -7   1   6        219.55        232.89         8.75 o                         
  -5   1   6        324.10        372.57        14.42 o                         
  -3   1   6       1252.62       1320.27        35.04 o                         
  -1   1   6         20.93         21.37         6.13 o                         
   1   1   6         17.58         15.50         6.07 o                         
   3   1   6         22.28          9.42         7.33 o                         
   5   1   6         14.74          4.24         7.31 o                         
   7   1   6          3.41          4.01         8.75 o                         
   9   1   6         40.76         45.80        13.12 o                         
  11   1   6          4.27          1.57        11.34 o                         
 -14   2   6          0.27          0.00        15.77 o                         
 -12   2   6          8.90         13.04        10.40 o                         
 -10   2   6        126.38        115.98        13.66 o                         
  -8   2   6        226.31        236.24        15.62 o                         
  -6   2   6         46.08         42.09        10.16 o                         
  -4   2   6          0.01          0.00         4.47 o                         
  -2   2   6        186.34        163.25        10.41 o                         
   0   2   6        371.55        417.86        14.95 o                         
   2   2   6         13.40         14.44         7.32 o                         
   4   2   6        382.58        363.94        17.60 o                         
   6   2   6         70.89         55.08        10.20 o                         
   8   2   6          1.10          0.00         8.52 o                         
  10   2   6         10.24          5.54        11.51 o                         
 -13   3   6          6.74          1.03        13.32 o                         
 -11   3   6          0.51          0.15         8.58 o                         
  -9   3   6         11.56         11.56         9.00 o                         
  -7   3   6          0.02          0.00         8.11 o                         
  -5   3   6        677.45        645.62        30.79 o                         
  -3   3   6        704.47        702.26        24.63 o                         
  -1   3   6        707.89        757.23        27.32 o                         
   1   3   6         83.04         74.68         9.62 o                         
   3   3   6          0.60          0.00         7.38 o                         
   5   3   6        144.42        126.64        21.46 o                         
   7   3   6          1.52          4.73         9.99 o                         
   9   3   6          6.38         15.41        23.61 o                         
 -12   4   6         35.10         40.13        24.44 o                         
 -10   4   6          1.39          8.26        10.19 o                         
  -8   4   6          2.59          0.95         7.78 o                         
  -6   4   6       1163.18       1239.17        28.91 o                         
  -4   4   6          0.25          0.00         5.60 o                         
  -2   4   6        325.35        229.03        82.96 o                         
   0   4   6         45.69         39.42         8.52 o                         
   2   4   6        338.08        348.78        25.05 o                         
   4   4   6         98.31         93.91        12.65 o                         
   6   4   6         73.78         86.31        25.57 o                         
   8   4   6          9.49         16.87        32.30 o                         
  10   4   6          4.56         15.08        32.53 o                         
 -13   5   6          0.34         13.59        30.40 o                         
 -11   5   6          0.47         12.06        20.88 o                         
  -9   5   6         17.03          9.26        13.98 o                         
  -7   5   6          0.57          0.00        11.67 o                         
  -5   5   6        208.00        195.83        10.97 o                         
  -3   5   6        152.69        130.96        10.22 o                         
  -1   5   6        102.61         91.40        14.60 o                         
   1   5   6        149.36        132.60        31.26 o                         
   3   5   6         85.91         75.81        11.78 o                         
   5   5   6         19.70         28.27        16.44 o                         
   7   5   6         65.08         95.22        31.68 o                         
   9   5   6          2.19         71.22        84.11 o                         
 -12   6   6          0.06         19.60        29.94 o                         
 -10   6   6          0.26          2.80        13.55 o                         
  -8   6   6         15.98          5.34        14.83 o                         
  -6   6   6          7.87          0.00        12.34 o                         
  -4   6   6        405.00        459.67        30.59 o                         
  -2   6   6          5.95          1.47        16.79 o                         
   0   6   6          0.52          0.00         7.66 o                         
   2   6   6         52.34         35.16         9.14 o                         
   4   6   6         28.06         31.96        10.70 o                         
   6   6   6          9.58         78.29        49.95 o                         
   8   6   6          6.44          7.52        16.51 o                         
 -11   7   6          0.16         16.47        25.17 o                         
  -9   7   6         45.17         48.57        18.44 o                         
  -7   7   6          2.22          0.00        16.17 o                         
  -5   7   6         72.13         76.92        16.88 o                         
  -3   7   6         28.11         28.00        11.59 o                         
  -1   7   6         32.98         23.86        18.47 o                         
   1   7   6          4.85          0.00        17.45 o                         
   3   7   6         16.30         12.75         9.00 o                         
   5   7   6         22.84         32.29        11.35 o                         
   7   7   6         15.23         13.35        29.09 o                         
 -10   8   6          0.99          1.26        27.76 o                         
  -8   8   6         10.34         34.11        31.83 o                         
  -6   8   6          0.38          0.00        19.96 o                         
  -4   8   6          0.78          7.81        13.17 o                         
  -2   8   6        189.18        169.33        18.12 o                         
   0   8   6          1.03          0.00        18.10 o                         
   2   8   6          1.35          2.63        23.58 o                         
   4   8   6          1.17          1.36        13.28 o                         
   6   8   6          0.60          0.00        25.78 o                         
  -9   9   6          0.02         15.47        44.86 o                         
  -7   9   6          7.80         12.29        17.42 o                         
  -5   9   6          7.36          3.15        14.63 o                         
  -3   9   6         47.37         23.84        14.92 o                         
  -1   9   6          0.42          5.18        17.14 o                         
   1   9   6          4.11         16.26        24.43 o                         
   3   9   6          1.02          0.00        25.85 o                         
   5   9   6          2.25          0.00        28.67 o                         
  -6  10   6          0.71          5.20        38.44 o                         
  -4  10   6          1.77          0.00        29.24 o                         
  -2  10   6          1.30         14.65        39.88 o                         
   0  10   6         63.55         56.27        33.38 o                         
   2  10   6          2.20         27.32        26.61 o                         
 -13   1   7          6.57         12.19        12.16 o                         
 -11   1   7         70.23         58.68        14.26 o                         
  -9   1   7         18.78         28.76         9.96 o                         
  -7   1   7        192.76        189.36        13.93 o                         
  -5   1   7        362.07        409.28        13.36 o                         
  -3   1   7         14.55          5.47        11.87 o                         
  -1   1   7        314.26        311.30        13.47 o                         
   1   1   7        253.65        251.30        13.56 o                         
   3   1   7        492.02        484.09        17.78 o                         
   5   1   7         59.19         62.70        12.22 o                         
   7   1   7        128.85        117.08        33.82 o                         
   9   1   7         14.39         16.43        11.82 o                         
 -14   2   7          8.83          0.00        19.44 o                         
 -12   2   7         39.97         43.89        12.23 o                         
 -10   2   7         66.91         74.18        14.73 o                         
  -8   2   7        818.50        851.58        51.49 o                         
  -6   2   7          1.46          8.05         8.40 o                         
  -4   2   7        616.88        668.28        21.88 o                         
  -2   2   7          0.88          6.59         8.10 o                         
   0   2   7        216.49        226.73        12.45 o                         
   2   2   7        189.04        212.64        15.39 o                         
   4   2   7        161.97        169.91        15.69 o                         
   6   2   7        197.98        182.22        38.10 o                         
   8   2   7          1.03          8.08        10.74 o                         
  10   2   7         15.81         12.64        11.78 o                         
 -13   3   7          0.12         11.32        10.57 o                         
 -11   3   7         84.68         81.88        18.84 o                         
  -9   3   7         27.53         25.42        10.83 o                         
  -7   3   7        231.52        237.47        16.76 o                         
  -5   3   7        300.79        205.61        57.19 o                         
  -3   3   7         19.55         23.81         9.97 o                         
  -1   3   7        107.97         86.32        14.18 o                         
   1   3   7        213.73        210.09        17.71 o                         
   3   3   7        142.10        150.51        14.10 o                         
   5   3   7         30.08         36.61        10.99 o                         
   7   3   7         30.38         29.21        40.07 o                         
   9   3   7         10.30          1.98        13.88 o                         
 -12   4   7          8.02          0.00        16.67 o                         
 -10   4   7          3.16          5.30         8.53 o                         
  -8   4   7          5.89          6.16         8.31 o                         
  -6   4   7        137.14        117.04        27.39 o                         
  -4   4   7          2.25          0.48         6.64 o                         
  -2   4   7        269.09        269.71        15.95 o                         
   0   4   7          4.41          0.00         7.42 o                         
   2   4   7          1.16          0.00         7.91 o                         
   4   4   7          7.52         20.35         9.97 o                         
   6   4   7         27.68         41.58        28.97 o                         
   8   4   7          4.17          6.56        21.73 o                         
 -13   5   7          4.70          2.58        29.89 o                         
 -11   5   7         62.57         76.45        34.86 o                         
  -9   5   7          3.16          8.94        15.92 o                         
  -7   5   7        125.47         90.51        25.21 o                         
  -5   5   7         17.05         11.33         7.54 o                         
  -3   5   7        147.04        119.83        19.14 o                         
  -1   5   7         56.54         49.71        10.37 o                         
   1   5   7          0.25          0.00         7.53 o                         
   3   5   7         37.84         34.16        10.54 o                         
   5   5   7          1.79          6.96        20.94 o                         
   7   5   7         48.90         90.67        48.73 o                         
 -12   6   7          5.46         60.52       116.98 o                         
 -10   6   7         18.75         27.04        26.16 o                         
  -8   6   7         43.89         39.24        16.13 o                         
  -6   6   7          4.85          6.91        13.34 o                         
  -4   6   7        104.70         78.08        15.78 o                         
  -2   6   7         20.14          4.63        17.01 o                         
   0   6   7          8.67          0.90         8.76 o                         
   2   6   7         47.90         44.13        10.85 o                         
   4   6   7          6.91          1.86         9.82 o                         
   6   6   7         88.92         97.31        21.07 o                         
   8   6   7          5.25          0.00        17.79 o                         
 -11   7   7          0.78         21.26        36.94 o                         
  -9   7   7         12.64         19.06        15.70 o                         
  -7   7   7         12.38          3.26        15.58 o                         
  -5   7   7         60.00         45.35        15.94 o                         
  -3   7   7         23.06         19.20        12.99 o                         
  -1   7   7         25.58          5.07        18.55 o                         
   1   7   7          2.48         22.67        23.58 o                         
   3   7   7         23.42         16.43        14.90 o                         
   5   7   7          7.61          6.36        15.33 o                         
   7   7   7          0.62          0.00        16.53 o                         
 -10   8   7          0.63         22.85        44.40 o                         
  -8   8   7          1.53          1.06        19.65 o                         
  -6   8   7         10.91         18.50        27.45 o                         
  -4   8   7          0.62          2.90        17.22 o                         
  -2   8   7         41.39         21.18        17.12 o                         
   0   8   7         13.60          0.00        18.87 o                         
   2   8   7          6.02         23.95        38.28 o                         
   4   8   7          0.00          0.00        16.17 o                         
  -7   9   7         14.96         22.82        22.94 o                         
  -5   9   7          5.07          5.46        25.53 o                         
  -3   9   7         17.89         20.27        31.72 o                         
  -1   9   7          0.05          1.67        20.30 o                         
   1   9   7          9.86         22.02        27.28 o                         
   3   9   7          2.05         32.88        29.73 o                         
  -4  10   7          1.39          0.00        16.33 o                         
  -2  10   7          0.05          0.00        36.87 o                         
   0  10   7          0.60          6.77        23.19 o                         
 -14   0   8          2.48          0.00        27.78 o                         
 -12   0   8          0.88          0.00        15.94 o                         
 -10   0   8        528.37        544.92        38.77 o                         
  -8   0   8          0.04          2.65        13.72 o                         
  -6   0   8         20.54         14.63        11.07 o                         
  -4   0   8        105.41        116.16        25.67 o                         
  -2   0   8        172.61        151.88        21.76 o                         
   0   0   8       1812.19       1916.69        69.05 o                         
   2   0   8        681.72        731.02        46.88 o                         
   4   0   8        292.92        281.01        26.85 o                         
   6   0   8          8.70          0.00        17.29 o                         
   8   0   8         31.38         31.94        17.23 o                         
 -13   1   8         21.44          6.15        11.69 o                         
 -11   1   8          3.72          0.92        10.32 o                         
  -9   1   8        105.91        123.45        19.07 o                         
  -7   1   8         41.80         48.07        10.35 o                         
  -5   1   8          0.03          0.00         6.79 o                         
  -3   1   8         13.14         13.36        12.44 o                         
  -1   1   8         53.93         46.69         9.22 o                         
   1   1   8        816.60        833.12        33.71 o                         
   3   1   8        232.57        246.90        16.76 o                         
   5   1   8         71.07         68.46        13.94 o                         
   7   1   8         32.84         26.86        12.04 o                         
   9   1   8          0.02          4.35        12.01 o                         
 -12   2   8         34.07         37.32        14.23 o                         
 -10   2   8          7.03         10.51        10.89 o                         
  -8   2   8        101.00        121.27        18.89 o                         
  -6   2   8         15.57         11.85         8.90 o                         
  -4   2   8          9.25          3.00        12.53 o                         
  -2   2   8         19.89         15.51         9.98 o                         
   0   2   8        186.83        197.15        17.87 o                         
   2   2   8        154.33        173.24        21.46 o                         
   4   2   8          7.32          5.11         9.53 o                         
   6   2   8          0.00          4.45        11.63 o                         
   8   2   8          5.81         16.33        26.43 o                         
 -13   3   8         40.04         22.97        22.75 o                         
 -11   3   8         12.95         12.83        10.85 o                         
  -9   3   8         50.28         40.53        14.41 o                         
  -7   3   8          1.79          0.00         8.86 o                         
  -5   3   8          9.47          1.32         8.40 o                         
  -3   3   8        189.39        130.47        26.40 o                         
  -1   3   8         70.74         81.11        12.35 o                         
   1   3   8        129.55        113.28        12.80 o                         
   3   3   8         33.61         33.70        10.25 o                         
   5   3   8        161.23        167.20        32.70 o                         
   7   3   8         25.20         41.16        50.33 o                         
 -12   4   8         29.42         37.88        26.00 o                         
 -10   4   8         11.82         22.12        13.97 o                         
  -8   4   8          0.28          0.00         9.54 o                         
  -6   4   8        113.54        121.93        25.94 o                         
  -4   4   8          0.53          0.00        18.89 o                         
  -2   4   8        324.41        326.36        19.48 o                         
   0   4   8        122.50        101.64        11.70 o                         
   2   4   8         16.81         24.54        10.15 o                         
   4   4   8        457.43        479.62        27.00 o                         
   6   4   8          2.75         12.00        27.57 o                         
   8   4   8          4.73         43.68        59.98 o                         
 -11   5   8         14.58         34.83        25.34 o                         
  -9   5   8          6.52         10.25        17.27 o                         
  -7   5   8        110.39         88.34        29.74 o                         
  -5   5   8          0.81          1.21        12.05 o                         
  -3   5   8         51.95         53.87        17.08 o                         
  -1   5   8          0.37          0.00         9.97 o                         
   1   5   8        128.77         73.03        16.09 o                         
   3   5   8          0.91          9.54        16.83 o                         
   5   5   8         32.86         63.16        35.75 o                         
   7   5   8          8.59         11.36        16.87 o                         
 -10   6   8          6.05         23.77        41.04 o                         
  -8   6   8          0.68          0.00        16.74 o                         
  -6   6   8          1.14          0.00        17.85 o                         
  -4   6   8        208.77        160.58        20.79 o                         
  -2   6   8          0.82          0.00        16.66 o                         
   0   6   8          0.02          0.00         9.50 o                         
   2   6   8         10.24          4.72         9.67 o                         
   4   6   8          0.08          0.00        16.65 o                         
   6   6   8         36.73         23.61        16.32 o                         
  -9   7   8          8.45         31.59        39.46 o                         
  -7   7   8          0.38          0.00        22.36 o                         
  -5   7   8         65.49         54.16        16.83 o                         
  -3   7   8         35.60         23.11        14.05 o                         
  -1   7   8          5.95          0.00        18.59 o                         
   1   7   8        106.30        105.89        28.69 o                         
   3   7   8          6.92          6.46        14.72 o                         
   5   7   8         21.41        235.30       151.86 o                         
  -8   8   8          1.26          0.00        28.85 o                         
  -6   8   8          7.98         11.17        18.10 o                         
  -4   8   8          0.40          0.00        20.89 o                         
  -2   8   8          0.63          3.73        13.35 o                         
   0   8   8         31.65         56.14        34.12 o                         
   2   8   8          5.51         23.98        24.34 o                         
   4   8   8          7.68          0.00        17.08 o                         
  -7   9   8          3.46         47.94        58.80 o                         
  -5   9   8          8.87         40.08        45.40 o                         
  -3   9   8         11.91         11.67        15.32 o                         
  -1   9   8         10.42         24.65        38.26 o                         
   1   9   8          4.96         57.07        60.83 o                         
 -13   1   9          0.56          0.00        17.42 o                         
 -11   1   9         16.80         10.58        12.02 o                         
  -9   1   9          1.44          0.00        10.01 o                         
  -7   1   9          7.72         14.13         8.76 o                         
  -5   1   9        471.57        528.24        32.49 o                         
  -3   1   9         39.54         40.04        13.07 o                         
  -1   1   9        222.46        238.87        17.66 o                         
   1   1   9         79.36         92.98        15.15 o                         
   3   1   9         57.23         66.44        32.01 o                         
   5   1   9         12.51         11.69        11.03 o                         
   7   1   9          2.71          5.64        11.43 o                         
 -12   2   9         15.99         15.57        12.46 o                         
 -10   2   9          0.28          0.00        10.49 o                         
  -8   2   9          0.01          2.83         8.90 o                         
  -6   2   9         35.12         46.65        10.28 o                         
  -4   2   9        140.52        140.90        17.75 o                         
  -2   2   9        702.46        641.46        84.09 o                         
   0   2   9        121.16        128.16        18.03 o                         
   2   2   9        499.74        534.13        28.02 o                         
   4   2   9          5.58          8.80        15.80 o                         
   6   2   9          1.45          4.30        14.20 o                         
   8   2   9          1.27          0.00        13.98 o                         
 -13   3   9          3.18          0.00        16.45 o                         
 -11   3   9          9.40          0.00        17.15 o                         
  -9   3   9         11.36         18.39        11.76 o                         
  -7   3   9         16.95         18.00        14.48 o                         
  -5   3   9          7.88          2.65         8.58 o                         
  -3   3   9         30.73         21.06        15.73 o                         
  -1   3   9        489.31        500.86        29.37 o                         
   1   3   9         38.78         45.09        10.84 o                         
   3   3   9         46.88         31.72        16.65 o                         
   5   3   9         22.81         63.33        67.42 o                         
   7   3   9          0.02         25.05        55.63 o                         
 -12   4   9          4.14          2.28        20.59 o                         
 -10   4   9          0.40          2.52        15.72 o                         
  -8   4   9          0.83          6.98        20.15 o                         
  -6   4   9         36.52         28.74        10.01 o                         
  -4   4   9         34.05         19.15        20.85 o                         
  -2   4   9         53.57         36.09        11.90 o                         
   0   4   9          1.07          0.00         9.30 o                         
   2   4   9          6.49         26.85        14.43 o                         
   4   4   9         44.64        101.98        52.01 o                         
   6   4   9          0.14          0.00        35.92 o                         
 -11   5   9          4.19          0.20        25.37 o                         
  -9   5   9         13.39         31.48        37.55 o                         
  -7   5   9          8.41         10.13        12.99 o                         
  -5   5   9         56.58         50.34        15.83 o                         
  -3   5   9         99.43         54.50        22.03 o                         
  -1   5   9        200.70        138.83        24.96 o                         
   1   5   9          7.75         20.77         8.27 o                         
   3   5   9         33.75         31.16        16.34 o                         
   5   5   9          2.40          0.00        40.11 o                         
 -10   6   9          4.56         10.39        17.47 o                         
  -8   6   9          4.21         14.92        33.77 o                         
  -6   6   9         22.08         15.53        15.53 o                         
  -4   6   9         66.07         43.49        15.12 o                         
  -2   6   9         68.73         36.04        22.85 o                         
   0   6   9         17.38         20.99        21.58 o                         
   2   6   9         36.45         26.76        18.70 o                         
   4   6   9          3.68          0.00        34.96 o                         
  -9   7   9          5.48          0.00        24.42 o                         
  -7   7   9          3.55          8.79        20.96 o                         
  -5   7   9          3.67          7.78        28.85 o                         
  -3   7   9         19.14         31.03        31.68 o                         
  -1   7   9         10.03         27.02        24.86 o                         
   1   7   9         12.70         23.45        23.80 o                         
   3   7   9          5.17          0.00        17.54 o                         
  -6   8   9         32.30         40.12        40.87 o                         
  -4   8   9          1.05          0.00        24.34 o                         
  -2   8   9          7.04          0.00        35.45 o                         
   0   8   9          0.02         18.58        25.80 o                         
   2   8   9          0.59         16.55        25.54 o                         
  -3   9   9          7.54         16.95        22.83 o                         
 -12   0  10          1.21          0.00        16.12 o                         
 -10   0  10          3.32          6.80        16.06 o                         
  -8   0  10         20.93         22.66        15.28 o                         
  -6   0  10        101.49         87.77        18.20 o                         
  -4   0  10         75.32        198.20        36.25 o                         
  -2   0  10          3.02         11.58        11.93 o                         
   0   0  10        445.90        613.95        56.22 o                         
   2   0  10          0.63          0.00        13.36 o                         
   4   0  10          6.08         15.12        31.97 o                         
   6   0  10         36.71         32.15        19.98 o                         
 -11   1  10          0.27          0.00        11.87 o                         
  -9   1  10          0.16          0.00        10.03 o                         
  -7   1  10        101.13        102.86        14.19 o                         
  -5   1  10         11.58         28.29        21.60 o                         
  -3   1  10        107.69        109.64        20.60 o                         
  -1   1  10          0.90          1.40         8.20 o                         
   1   1  10         32.30         32.48        13.43 o                         
   3   1  10          0.01          0.50        10.63 o                         
   5   1  10          1.26          0.00        11.15 o                         
 -12   2  10          4.97          2.95        12.72 o                         
 -10   2  10          0.31          0.00        10.74 o                         
  -8   2  10         20.41         24.20        11.85 o                         
  -6   2  10          1.15          2.13         8.22 o                         
  -4   2  10          4.14         21.18        17.73 o                         
  -2   2  10        107.52        101.16        21.43 o                         
   0   2  10          5.40          6.65         8.80 o                         
   2   2  10         42.14         46.09        27.04 o                         
   4   2  10         11.31         29.05        31.71 o                         
   6   2  10          3.26         18.21        49.07 o                         
 -11   3  10          3.62          0.00        16.23 o                         
  -9   3  10         30.86         24.88        12.54 o                         
  -7   3  10         51.01         55.77        18.07 o                         
  -5   3  10          3.23          4.57        11.98 o                         
  -3   3  10        171.26        101.10        34.75 o                         
  -1   3  10          8.20          4.16         9.39 o                         
   1   3  10          9.85         21.08        17.40 o                         
   3   3  10          9.00         55.77        57.77 o                         
   5   3  10          0.57         49.32        71.24 o                         
 -10   4  10         12.09          0.00        20.81 o                         
  -8   4  10         23.44         15.16        16.36 o                         
  -6   4  10         14.08         11.38        19.16 o                         
  -4   4  10        184.91        154.75        27.60 o                         
  -2   4  10         57.78         36.47        15.43 o                         
   0   4  10          2.10         11.49        13.29 o                         
   2   4  10          5.00          9.79        14.09 o                         
   4   4  10          0.01          0.00        16.78 o                         
  -9   5  10          5.39          0.00        15.25 o                         
  -7   5  10          0.26          0.40        19.82 o                         
  -5   5  10         16.53         11.14        16.09 o                         
  -3   5  10         57.57         51.03        36.43 o                         
  -1   5  10         28.59          5.07        27.80 o                         
   1   5  10          1.99          0.00        19.72 o                         
   3   5  10          8.18          5.50        27.86 o                         
  -8   6  10          8.29          3.55        16.36 o                         
  -6   6  10         13.45         13.59        36.41 o                         
  -4   6  10         16.82          6.48        22.31 o                         
  -2   6  10          1.84          0.00        31.33 o                         
   0   6  10          0.97         30.01        24.08 o                         
   2   6  10          1.64          0.70        32.67 o                         
  -7   7  10         15.50          8.91        17.87 o                         
  -5   7  10         36.05         28.11        46.73 o                         
  -3   7  10          0.30          4.98        12.99 o                         
  -1   7  10          0.52         28.74        26.91 o                         
   1   7  10          5.16         19.69        25.41 o                         
  -4   8  10          2.86         24.57        48.55 o                         
  -2   8  10          0.42         58.78        66.79 o                         
 -11   1  11          1.30          0.00        10.81 o                         
  -9   1  11          0.43          0.00        10.63 o                         
  -7   1  11         26.61         27.26        11.38 o                         
  -5   1  11         69.61         83.75        36.59 o                         
  -3   1  11         11.45         47.87        21.58 o                         
  -1   1  11         10.36         25.37        12.98 o                         
   1   1  11         20.67         52.81        35.98 o                         
   3   1  11          3.01         17.67        21.19 o                         
   5   1  11         53.95         76.39        37.79 o                         
 -10   2  11          3.68          0.00        11.80 o                         
  -8   2  11          7.59          0.00        10.20 o                         
  -6   2  11          4.65          3.19         9.22 o                         
  -4   2  11         16.27         45.36        20.21 o                         
  -2   2  11          0.82          6.55        20.87 o                         
   0   2  11          4.30         11.69        19.04 o                         
   2   2  11          3.65         48.97        70.76 o                         
   4   2  11         19.29         23.62        50.82 o                         
 -11   3  11          0.15          0.00        25.56 o                         
  -9   3  11          7.16          7.22        20.85 o                         
  -7   3  11         29.35         20.79        18.22 o                         
  -5   3  11          0.57          0.00        15.21 o                         
  -3   3  11          2.34          0.00        20.36 o                         
  -1   3  11          4.48          6.58        22.35 o                         
   1   3  11          0.41          9.44        14.68 o                         
   3   3  11         11.29         15.27        20.87 o                         
 -10   4  11          5.72          0.00        17.58 o                         
  -8   4  11          3.69          0.00        19.25 o                         
  -6   4  11          0.15         17.04        22.48 o                         
  -4   4  11          6.51         10.50        27.63 o                         
  -2   4  11          7.05          7.80        31.83 o                         
   0   4  11          1.02          0.00        19.98 o                         
   2   4  11          3.06          0.00        29.62 o                         
  -9   5  11          5.77         14.16        16.92 o                         
  -7   5  11          1.40          1.01        15.86 o                         
  -5   5  11          3.56         18.56        34.06 o                         
  -3   5  11          0.84          6.34        22.36 o                         
  -1   5  11          4.61         30.96        25.52 o                         
   1   5  11         29.17        260.22       162.80 o                         
  -8   6  11          0.04          0.00        22.99 o                         
  -6   6  11          4.17         41.29        54.15 o                         
  -4   6  11          3.87          0.00        25.63 o                         
  -2   6  11          0.16         31.95        30.21 o                         
   0   6  11         12.09         35.57        26.48 o                         
  -5   7  11          8.23        100.21       106.02 o                         
  -3   7  11          3.84         72.89        97.67 o                         
 -10   0  12          0.23          0.00        16.34 o                         
  -8   0  12          0.00         13.87        16.21 o                         
  -6   0  12         37.66         30.68        16.95 o                         
  -4   0  12         37.78         87.60        39.11 o                         
   0   0  12          0.15         43.09        72.41 o                         
   2   0  12          0.06         17.51        36.76 o                         
  -9   1  12          7.86          1.15        11.56 o                         
  -7   1  12          3.32          0.85        10.39 o                         
  -5   1  12          3.01         15.78        21.30 o                         
  -3   1  12          5.29         23.33        28.70 o                         
  -1   1  12          0.35          0.00        43.22 o                         
   1   1  12          0.58         72.33        36.74 o                         
   3   1  12         11.97         41.53        49.15 o                         
 -10   2  12          3.07          0.00        16.10 o                         
  -8   2  12          0.91          1.44        11.00 o                         
  -6   2  12          7.47          7.85         9.83 o                         
  -4   2  12          8.11         51.36        33.06 o                         
  -2   2  12          6.06        330.16       186.86 o                         
   0   2  12          0.78         22.49        20.06 o                         
   2   2  12          3.42          2.76        19.48 o                         
  -9   3  12          2.05          4.12        16.89 o                         
  -7   3  12          3.69          4.59        15.59 o                         
  -5   3  12          4.27         14.79        33.55 o                         
  -3   3  12          4.29         33.06        31.05 o                         
  -1   3  12         11.04         45.82        31.05 o                         
   1   3  12         20.09         17.66        22.71 o                         
  -8   4  12          8.87         12.29        18.39 o                         
  -6   4  12          2.84          0.00        31.86 o                         
  -4   4  12          5.42          4.85        39.76 o                         
  -2   4  12         10.45         27.02        31.72 o                         
   0   4  12          5.31         41.29        31.39 o                         
  -7   5  12          0.59         16.13        18.04 o                         
  -5   5  12         10.31          2.97        15.99 o                         
  -3   5  12          0.04         84.73       100.44 o                         
  -1   5  12          0.80         36.09        32.39 o                         
  -7   1  13          0.21          0.00        10.97 o                         
  -5   1  13          8.77         33.89        25.42 o                         
  -3   1  13          1.63         20.07        22.25 o                         
  -6   2  13          1.42          0.00        14.93 o                         
  -4   2  13          4.50         41.96        34.41 o                         
  -2   2  13          2.99        415.95       237.89 o                         
  -5   3  13          0.75          1.51        27.02 o                         
  -3   3  13          2.50        596.77       340.85 o                         
                                                                                
