# Supplementary material for: Synthesis, structures and Hirshfeld surface analyses of 2-hy­droxy-N′-methyl­acetohydrazide and 2-hy­droxy-N-methyl­acetohydrazide
Source: Acta Crystallogr E Crystallogr Commun. 2024 Oct 15;80(Pt 11):1170–4. doi: 10.1107/S2056989024009526 (PMC11660486; doi:10.1107/S2056989024009526)
Supplement: Supplementary file 4 [file e-80-01170-1sup4.cml]

<?xml version="1.0" encoding="UTF-8"?>
<cml convention="cmlDict:cmllite" xmlns="http://www.xml-cml.org/schema" xmlns:cmlDict="http://www.xml-cml.org/dictionary/cml/" xmlns:nameDict="http://www.xml-cml.org/dictionary/cml/name/">
  <molecule id="m1">
    <name dictRef="nameDict:unknown">2-Hydroxy-N'-methylacetohydrazide</name>
    <atomArray>
      <atom id="a1" elementType="O">
        <label value="O" dictRef="cmlDict:locant"/>
      </atom>
      <atom id="a9" elementType="H"/>
      <atom id="a2" elementType="C">
        <label value="1" dictRef="cmlDict:locant"/>
        <label value="C" dictRef="cmlDict:locant"/>
      </atom>
      <atom id="a10" elementType="H"/>
      <atom id="a11" elementType="H"/>
      <atom id="a12" elementType="H"/>
      <atom id="a3" elementType="C" hydrogenCount="0">
        <label value="1" dictRef="cmlDict:locant"/>
      </atom>
      <atom id="a4" elementType="C">
        <label value="2" dictRef="cmlDict:locant"/>
      </atom>
      <atom id="a6" elementType="O" hydrogenCount="0">
        <label value="O" dictRef="cmlDict:locant"/>
      </atom>
      <atom id="a7" elementType="N">
        <label value="1'" dictRef="cmlDict:locant"/>
        <label value="N" dictRef="cmlDict:locant"/>
      </atom>
      <atom id="a8" elementType="N">
        <label value="2'" dictRef="cmlDict:locant"/>
        <label value="N'" dictRef="cmlDict:locant"/>
      </atom>
      <atom id="a13" elementType="H"/>
      <atom id="a14" elementType="H"/>
      <atom id="a15" elementType="H"/>
      <atom id="a16" elementType="H"/>
    </atomArray>
    <bondArray>
      <bond id="a1_a9" atomRefs2="a1 a9" order="S"/>
      <bond id="a2_a10" atomRefs2="a2 a10" order="S"/>
      <bond id="a2_a11" atomRefs2="a2 a11" order="S"/>
      <bond id="a2_a12" atomRefs2="a2 a12" order="S"/>
      <bond id="a3_a4" atomRefs2="a3 a4" order="S"/>
      <bond id="a7_a8" atomRefs2="a7 a8" order="S"/>
      <bond id="a3_a6" atomRefs2="a3 a6" order="D"/>
      <bond id="a3_a7" atomRefs2="a3 a7" order="S"/>
      <bond id="a4_a13" atomRefs2="a4 a13" order="S"/>
      <bond id="a4_a14" atomRefs2="a4 a14" order="S"/>
      <bond id="a7_a15" atomRefs2="a7 a15" order="S"/>
      <bond id="a8_a16" atomRefs2="a8 a16" order="S"/>
      <bond id="a2_a8" atomRefs2="a2 a8" order="S"/>
      <bond id="a1_a4" atomRefs2="a1 a4" order="S"/>
    </bondArray>
  </molecule>
</cml>
